# Supplementary material for: A systems biology approach uncovers a gene co-expression network associated with cell wall degradability in maize
Source: PLoS One. 2019 Dec 31;14(12):e0227011. doi: 10.1371/journal.pone.0227011 (PMC6938352; doi:10.1371/journal.pone.0227011)
Supplement: S1 Table — (XLSX) [file pone.0227011.s004.xlsx]

## Sheet: S1 Table
S1 Table. Genetic variation in the two selected BC2 30-16 and 31-04 maize lines.
			BC2 lines
Chromosome	SNP position on AGPv2 (bp)	SNP name	30-16	31-04
1	157104	PZE-101000060	F271	F271
1	395380	PZE-101000209	F271	F271
1	681011	PZE-101000348	F271	F271
1	681704	PZE-101000349	F271	F271
1	824379	PZE-101000370	F271	F271
1	1001806	PUT-163a-71312844-3126	F271	F271
1	1003413	SYN8296	F271	F271
1	1568131	PZE-101000671	F271	F271
1	1754584	PZE-101000775	F271	F271
1	1789106	SYN9659	F271	F271
1	1957167	SYN10558	F271	F271
1	2043319	PZE-101001107	F271	F271
1	2043987	PZE-101001108	F271	F271
1	2044264	SYN10560	F271	F271
1	2044555	PZE-101001114	F271	F271
1	2045035	PZE-101001115	F271	F271
1	2045583	PZE-101001116	F271	F271
1	2088034	SYN13279	F271	F271
1	2306521	PZE-101001280	F271	F271
1	2428671	PZE-101001380	F271	F271
1	2693676	SYN38927	F271	F271
1	2739971	SYN35346	F271	F271
1	2740559	SYN35339	F271	F271
1	2740706	SYN35335	F271	F271
1	2742603	SYN35336	F271	F271
1	2784009	SYN38932	F271	F271
1	2784234	SYN38934	F271	F271
1	2785043	SYN38928	F271	F271
1	2795950	SYNGENTA5822	F271	F271
1	2895697	PZE-101002081	F271	F271
1	2941443	SYN2547	F271	F271
1	3181742	SYN30742	F271	F271
1	3185801	SYN30740	F271	F271
1	3186044	SYN30750	F271	F271
1	3186152	SYN30751	F271	F271
1	3186224	SYN30756	F271	F271
1	3186260	SYN30757	F271	F271
1	3191114	SYN30738	F271	F271
1	3194019	SYN30746	F271	F271
1	3194020	SYN30752	F271	F271
1	3270679	PZE-101002887	F271	F271
1	3281217	SYN30755	F271	F271
1	3356688	PZE-101003115	F271	F271
1	3360440	PZE-101003133	F271	F271
1	3361968	PZE-101003135	F271	F271
1	3365031	SYN9381	F271	F271
1	3365070	SYN9380	F271	F271
1	3368128	SYN9377	F271	F271
1	3406324	SYN9361	F271	F271
1	3406445	SYNGENTA16820	F271	F271
1	3407925	SYN9368	F271	F271
1	3665571	SYN11492	F271	F271
1	3709187	SYN11490	F271	F271
1	3733167	PZA02129.1	F271	F271
1	3742478	PZE-101004328	F271	F271
1	3830498	PZE-101004337	F271	F271
1	3889632	SYN15069	F271	F271
1	3893447	SYN15073	F271	F271
1	4022585	SYN10467	F271	F271
1	4451783	PZE-101005831	F271	F271
1	4452253	PZE-101005818	F271	F271
1	4452909	PZE-101005806	F271	F271
1	4608015	PZA02869.8	F271	F271
1	4609477	PZE-101005766	F271	F271
1	4610354	PZE-101005770	F271	F271
1	4720726	SYN7755	F271	F271
1	4765903	SYN10711	F271	F271
1	4766304	SYN10715	F271	F271
1	4768251	SYN10709	F271	F271
1	4993529	PZE-101006890	F271	F271
1	5247339	PZE-101007769	-	-
1	5653264	PZE-101009163	F271	F271
1	5728454	PZE-101009538	F271	F271
1	5732049	PZE-101009528	F271	F271
1	5740302	PUT-163a-86470789-4502	F271	F271
1	5740354	PUT-163a-86470789-4504	F271	F271
1	6198480	PUT-163a-13237058-195	F271	F271
1	6198856	SYN6314	F271	F271
1	6220407	SYN6318	F271	F271
1	6220779	SYN6326	F271	F271
1	6234278	SYN6317	F271	F271
1	6236377	SYN6337	F271	F271
1	6246273	PUT-163a-29543882-1755	F271	F271
1	6843256	SYN13182	F271	F271
1	6844300	PZE-101011431	F271	F271
1	7080152	SYN7702	F271	F271
1	8517020	SYN11909	F271	F271
1	8617553	SYN11911	F271	F271
1	8617926	SYN11912	F271	F271
1	8618369	SYN11928	F271	F271
1	8623017	PZE-101015149	F271	F271
1	8623080	SYN11903	F271	F271
1	8633468	PZE-101015469	F271	F271
1	8946275	SYN6207	F271	F271
1	8979420	SYN6209	F271	F271
1	9052677	PZA00447.6	F271	F271
1	9058572	PZB01915.1	F271	F271
1	9304303	PZA00731.7	F271	F271
1	9305229	PZE-101016495	F271	F271
1	9305256	PZE-101016496	F271	F271
1	9396379	SYN14137	F271	F271
1	9397533	SYN14140	F271	F271
1	9433811	SYN14142	F271	F271
1	9434247	SYN14141	F271	F271
1	9434433	SYN14146	F271	F271
1	9434555	SYN14145	F271	F271
1	9434556	SYN14144	F271	F271
1	9435106	SYN14138	F271	F271
1	9435426	PZE-101016973	F271	F271
1	9922610	PZE-101017463	F271	-
1	9992144	PZE-101017580	F271	H
1	9992169	PZE-101017581	F271	H
1	10088946	SYN2434	F271	H
1	10093142	PZA03519.2	F271	H
1	10093412	PZA03519.1	F271	H
1	10542800	PZE-101018199	F271	H
1	10547214	PZE-101018206	F271	H
1	10667363	PZE-101018400	F271	-
1	10826196	PZE-101018567	F271	H
1	10844119	PZE-101018668	F271	H
1	10900905	PZE-101018769	F271	H
1	11473826	PZE-101019597	F271	H
1	11481415	SYN5764	F271	H
1	11488064	PZE-101019726	F271	H
1	11488397	PZE-101019727	F271	H
1	11532836	PZE-101019767	F271	H
1	11911814	SYN20883	F271	H
1	11942313	SYN20882	F271	H
1	11989004	SYN34343	F271	H
1	11989022	SYN34345	F271	H
1	11989100	SYN34331	F271	H
1	11989852	SYN34334	F271	H
1	11993357	SYN34329	F271	H
1	12437531	SYN20609	F271	-
1	12498324	PZE-101021745	F271	H
1	12517267	PUT-163a-89250869-4646	F271	H
1	12517303	PUT-163a-31558578-1965	F271	H
1	12518476	PZE-101021926	F271	H
1	12519269	PZE-101021930	F271	H
1	12522118	SYN20618	F271	H
1	12988936	SYN12545	F271	H
1	12989714	PZA03557.1	F271	H
1	13559407	PZE-101023271	F271	H
1	13686253	SYN14641	F271	H
1	13686786	SYN14644	F271	H
1	13687372	SYN14645	F271	H
1	15170385	SYN31163	F271	H
1	15170841	SYNGENTA10955	F271	H
1	15491852	SYN22238	F271	H
1	15513197	SYN20196	F271	H
1	15728580	PZE-101026095	F271	H
1	15729259	PZE-101026096	F271	H
1	15739094	PZE-101026148	F271	H
1	15775277	SYN5068	F271	H
1	15779696	SYN5056	F271	H
1	15781931	SYN5065	F271	H
1	15781985	PZE-101026206	F271	H
1	15783656	PZE-101026218	F271	H
1	15783835	SYN5063	F271	H
1	15808888	PZE-101026314	F271	H
1	16178511	PZE-101027125	F271	H
1	16201810	PZE-101027158	F271	H
1	16335539	ZM008441-0588	F271	H
1	16348038	PZE-101027351	F271	H
1	16348917	PZE-101027362	F271	H
1	16602399	PZE-101027807	F271	H
1	16603761	PUT-163a-76287542-3906	F271	H
1	16626785	PZE-101027831	F271	H
1	16784467	PUT-163a-71311320-3113	F271	H
1	16826343	PZE-101028351	F271	H
1	17493297	PZE-101028930	F271	H
1	17667362	PZB00718.3	F271	H
1	17715789	PZE-101029648	F271	H
1	17716466	SYN30824	F271	H
1	17745804	SYN30830	F271	H
1	17748552	PZE-101029707	F271	H
1	17832205	PZE-101029748	F271	H
1	17843007	PZE-101029759	F271	H
1	17884650	SYN10533	F271	H
1	17963080	PZE-101029990	F271	H
1	17964293	SYN10530	F271	H
1	18143655	SYN101	F271	H
1	18202725	PZE-101030261	F271	-
1	18624581	PZE-101030429	F271	H
1	18643856	PZE-101030561	F271	H
1	18697940	SYN29713	F271	H
1	18758909	PZE-101030616	F271	H
1	18957087	PZE-101030692	F271	H
1	18984396	PZE-101030875	F271	H
1	19080916	PZE-101031043	F271	H
1	19100675	PZE-101031077	F271	H
1	19103803	PZE-101031146	F271	H
1	19233222	PZE-101031250	F271	H
1	19262378	PZE-101031542	F271	H
1	19640811	PZE-101032015	F271	H
1	19693208	SYN38627	F271	H
1	19693428	SYN38628	F271	H
1	19693679	SYN38626	F271	H
1	19696230	PZE-101032230	F271	H
1	19696259	PZE-101032231	F271	H
1	19945363	ZM004048-0695	F271	H
1	20419527	SYN24827	F271	H
1	20916117	PZE-101032956	F271	H
1	20990326	SYN406	F271	H
1	20992314	PZE-101032973	F271	H
1	20993649	PZE-101032974	F271	H
1	21084055	PZE-101033005	F271	H
1	21381552	PZE-101033119	F271	H
1	21389891	PZE-101033184	F271	H
1	21461697	SYN18699	F271	H
1	21466619	SYN18708	F271	H
1	21467062	SYN18709	F271	H
1	21468295	PZA00425.11	F271	H
1	21682502	PZE-101033613	F271	H
1	21684527	PZE-101033622	F271	H
1	21722308	PZE-101033968	F271	H
1	22375781	PZE-101034395	F271	H
1	22379557	SYN18923	F271	H
1	22379568	SYN18926	F271	H
1	22382842	SYN18916	F271	H
1	22437864	SYN18922	F271	H
1	22437974	SYN18921	F271	H
1	22463751	PZE-101034578	F271	H
1	22595964	PZA02487.1	F271	H
1	22596124	PHM3226.15	F271	H
1	22645687	PZE-101035008	F271	H
1	22892923	ZM013364-0434	F271	H
1	23229801	PZE-101035737	F271	H
1	23241186	PZD00096.1	H	H
1	23243643	SYNGENTA17578	-	H
1	23246082	SYN13196	H	H
1	23246099	SYN13195	H	H
1	23249289	SYN13191	H	H
1	23563301	PZE-101036205	H	H
1	23615254	PZE-101036310	H	H
1	23939622	PZE-101036423	-	-
1	23965965	PZE-101036609	H	H
1	24308521	SYN7039	-	H
1	24507957	PZE-101037191	-	H
1	24510735	PZE-101037211	H	H
1	24584605	PZE-101037244	H	H
1	24584799	SYN5537	H	H
1	24686844	PZE-101037493	H	H
1	24931201	PZE-101037751	-	H
1	24941685	SYNGENTA10989	-	H
1	25101603	PZE-101037854	H	H
1	25157944	SYN87	H	H
1	25411250	SYN16264	H	H
1	25414488	SYN16261	H	H
1	25414647	SYN16275	-	H
1	25414702	SYN16276	H	H
1	25415714	SYN16259	H	H
1	25426090	SYN16274	F271	H
1	25426532	SYN16268	H	H
1	25452076	PZE-101038503	-	H
1	25820784	PZE-101038943	-	H
1	25824203	SYN30328	-	H
1	25824451	SYN30333	-	H
1	25878895	PZE-101038989	-	H
1	26496101	PZE-101039301	-	H
1	26683529	PZE-101039400	H	H
1	26692135	PZE-101039440	-	H
1	26948708	PZE-101039655	-	H
1	27388973	SYN21659	H	H
1	27389065	SYN21670	H	H
1	27389125	SYN21669	H	H
1	27394586	PZE-101040601	-	H
1	27403703	PZE-101040641	H	H
1	27406519	SYN15800	H	H
1	27406990	SYN15799	-	H
1	27502314	SYN15796	H	H
1	27552783	PZE-101040783	H	H
1	27628132	SYN75	-	H
1	27630305	SYN60	H	H
1	27638012	SYN74	-	H
1	27640613	SYN69	H	H
1	27804092	PZE-101041178	-	H
1	27909410	SYN24633	-	H
1	27916969	SYN24635	-	H
1	28376885	SYN23119	H	H
1	28446659	PUT-163a-149085801-876	-	H
1	28614487	PZE-101041995	H	H
1	28632923	PZE-101042039	-	H
1	28636325	PZE-101042041	H	H
1	28642804	PZE-101042060	-	H
1	28796566	PZE-101042196	H	H
1	28927650	PZE-101042341	-	H
1	28964147	PZE-101042424	-	H
1	29355317	PZE-101043094	-	H
1	29360366	SYN6638	H	H
1	29404442	PZE-101043189	H	H
1	29681768	PZE-101043600	-	H
1	29694518	PZE-101043656	-	H
1	29742467	PZE-101043669	-	H
1	29742488	PZE-101043670	-	H
1	29757662	PZE-101043674	-	H
1	29784435	PZE-101043682	H	H
1	30216622	PZE-101044115	H	H
1	30259309	SYNGENTA1435	H	H
1	30259501	SYNGENTA1440	-	H
1	30279417	PZE-101044313	H	H
1	30535195	SYN39234	H	H
1	30570149	PZE-101044692	-	H
1	30629630	PZE-101044748	-	H
1	30762295	PZE-101045021	H	H
1	30806294	PZE-101045009	H	H
1	30889881	PZE-101045068	-	H
1	30890157	PZE-101045070	H	H
1	31060322	PZE-101045204	H	H
1	31060548	PZE-101045203	H	H
1	31060951	PZE-101045197	H	H
1	31064736	PZE-101045153	H	H
1	31065740	PZE-101045130	H	-
1	31206651	PZE-101045249	-	H
1	31243619	SYN5392	H	H
1	32154688	PZE-101046735	-	F271
1	32227267	PZE-101046876	H	F271
1	32233495	PZE-101046931	H	F271
1	32308600	PZE-101046967	H	F271
1	32542195	PUT-163a-78116065-4356	H	F271
1	32543175	PZA00654.12	-	F271
1	32758011	PZE-101047390	-	F271
1	32871182	PZE-101047611	H	F271
1	32994296	PUT-163a-18162870-1232	H	F271
1	33216955	PZE-101048115	F271	F271
1	33422254	PZE-101048629	F271	F271
1	33459445	PZE-101048744	F271	F271
1	33630372	PZE-101048857	F271	F271
1	33799525	PZE-101049044	F271	F271
1	33956553	PZE-101049395	F271	F271
1	34100290	PZE-101049401	F271	F271
1	34397744	PZE-101049707	F271	F271
1	34408551	PZB01662.1	F271	F271
1	34811132	SYN23168	F271	F271
1	34814398	PZE-101050128	F271	F271
1	34821775	PUT-163a-71771567-3545	F271	F271
1	34822174	PUT-163a-78077266-4119	F271	F271
1	34896374	PZE-101050207	F271	F271
1	34961462	PZE-101050621	F271	F271
1	35241384	PUT-163a-76010933-3725	F271	F271
1	35583453	SYN28155	F271	F271
1	35659821	SYN12149	F271	F271
1	35737237	SYN6099	F271	F271
1	35760173	PZE-101051764	F271	F271
1	35925422	SYN450	F271	F271
1	35992180	SYN34104	F271	F271
1	35992392	SYN34105	F271	F271
1	36214121	SYN36487	F271	F271
1	36216181	PZE-101052221	F271	F271
1	36514567	PZE-101052571	F271	F271
1	36565381	PZE-101052652	F271	F271
1	36800951	PZE-101052733	F271	F271
1	36917796	PZE-101053027	F271	F271
1	36917825	PZE-101053028	F271	F271
1	36917945	PZE-101053031	F271	F271
1	36918859	PZE-101053053	F271	F271
1	37124897	PZE-101053184	F271	F271
1	37154037	PZE-101053346	F271	F271
1	37213331	PZE-101053413	F271	F271
1	37385991	PZE-101053510	F271	F271
1	37412514	PZE-101053504	F271	F271
1	37665817	SYN29154	F271	F271
1	37665906	SYN29155	F271	F271
1	37841402	PZE-101053708	F271	F271
1	37841892	PZE-101053696	F271	F271
1	38004465	PZE-101053810	F271	F271
1	38131735	PZE-101053919	F271	F271
1	38187071	PZE-101053954	F271	F271
1	38203410	PZE-101054047	F271	F271
1	38248486	SYN30779	F271	F271
1	38445432	SYN25114	F271	F271
1	38446533	SYN25117	F271	F271
1	38550041	PZE-101054372	F271	F271
1	38617574	PZE-101054452	F271	F271
1	38733586	PZE-101054527	F271	F271
1	38734657	PZE-101054533	F271	F271
1	38847019	PZE-101054650	F271	F271
1	38871055	SYN23289	F271	F271
1	38876430	SYN23287	F271	F271
1	38879590	SYN23288	F271	F271
1	39036646	PZE-101055029	F271	F271
1	39248635	SYN34675	F271	F271
1	39601605	PZE-101055712	F271	F271
1	40354645	PZE-101056681	F271	F271
1	40356668	PZE-101056687	F271	F271
1	40420273	SYN9132	F271	F271
1	40511539	PZE-101056999	F271	F271
1	40511560	PZE-101057000	F271	F271
1	40519664	PZE-101057030	F271	F271
1	40570584	SYN21367	F271	F271
1	40724575	PZE-101057141	F271	F271
1	40728786	PZE-101057190	F271	F271
1	41104295	PZA00240.6	F271	F271
1	41104364	PZA00240.9	F271	F271
1	41104478	PZA00240.4	F271	F271
1	41218501	PZE-101057532	F271	F271
1	41436592	PZE-101057994	F271	F271
1	41469604	SYN29246	F271	F271
1	41535834	SYN38396	F271	F271
1	41536874	SYN38393	F271	F271
1	41537185	SYN38395	F271	F271
1	41854434	SYN29863	F271	F271
1	41956983	SYN37299	F271	F271
1	41957436	PZE-101058205	F271	F271
1	42013458	PZE-101058273	F271	F271
1	42013513	PZE-101058274	F271	F271
1	42522289	SYN36556	F271	F271
1	42845401	PZE-101058897	F271	F271
1	42846502	SYN20757	F271	F271
1	42846690	SYN20764	F271	F271
1	42848304	SYN20761	F271	F271
1	42851352	SYN20770	F271	F271
1	42921618	SYN11244	F271	F271
1	42921800	SYN11242	F271	F271
1	42923161	SYN11247	F271	F271
1	42923166	SYN11248	F271	F271
1	42923335	SYN11245	F271	F271
1	42923366	SYN11246	F271	F271
1	42923409	PZE-101059068	F271	F271
1	42925982	PZE-101059072	F271	F271
1	43059764	SYN2619	F271	F271
1	43125988	PZE-101059325	F271	F271
1	43136314	PUT-163a-31664585-1990	F271	F271
1	43136795	SYN2618	F271	F271
1	43137137	SYN2614	F271	F271
1	43137222	SYN2615	F271	F271
1	43137243	SYN2616	F271	F271
1	43139788	SYN2612	F271	F271
1	43150863	PZE-101059211	F271	F271
1	43229589	PZE-101059434	F271	F271
1	43355278	PZE-101059495	F271	F271
1	43681143	PZE-101059783	F271	F271
1	43681315	PZE-101059784	F271	F271
1	43756650	SYN12585	F271	F271
1	43761854	SYN12586	F271	F271
1	43763983	SYN12583	F271	F271
1	43969797	PZE-101060218	F271	F271
1	43982393	PZE-101060254	F271	F271
1	44029521	PZE-101060288	H	F271
1	44029687	PZE-101060289	F271	F271
1	44186977	PUT-163a-60349887-2623	F271	F271
1	44187081	PUT-163a-60349887-2626	F271	F271
1	44187132	PUT-163a-60349887-2624	F271	F271
1	44192259	PUT-163a-60349887-2629	F271	F271
1	44192331	PUT-163a-60349887-2627	F271	F271
1	44348882	SYN28944	F271	F271
1	44348980	SYN28941	F271	F271
1	44349156	SYN28939	F271	F271
1	44349777	SYN28940	F271	F271
1	44352400	SYN28947	F271	F271
1	44370121	PZA03243.3	F271	F271
1	44370563	PZA03243.2	F271	F271
1	44373499	PZE-101060788	F271	F271
1	44373656	PZA03742.1	F271	F271
1	44540507	PZE-101060841	F271	F271
1	44540664	PZE-101060842	F271	F271
1	44956540	PZE-101061035	F271	F271
1	44959864	SYN34813	F271	F271
1	44960356	SYN34819	F271	F271
1	44960487	SYN34815	F271	F271
1	45101401	PZE-101061168	F271	F271
1	45338592	SYN28915	F271	F271
1	45365633	PZE-101061587	F271	F271
1	45513087	PUT-163a-148958166-556	F271	F271
1	45513535	PUT-163a-101388839-14	F271	F271
1	45633273	PZE-101062009	F271	F271
1	45769565	SYN3008	F271	F271
1	45919898	PZE-101062331	F271	F271
1	45921976	SYN10022	F271	F271
1	45931011	SYN10040	F271	F271
1	45939542	umc13.1	F271	F271
1	45940042	PZA03183.3	F271	F271
1	46122729	PZE-101062857	F271	F271
1	46125136	PZA02328.3	F271	F271
1	46232564	SYN29603	F271	F271
1	46407120	PZE-101063113	F271	F271
1	46678570	PZE-101063406	F271	F271
1	46684873	PZE-101063527	F271	F271
1	46861470	SYN37813	F271	F271
1	47135501	SYN37776	F271	F271
1	47316943	SYN20716	F271	F271
1	47333995	PZE-101064187	F271	F271
1	47468982	PZE-101064331	F271	F271
1	47477291	PZE-101064372	F271	F271
1	47505728	PZE-101064448	F271	F271
1	47506484	PUT-163a-71430056-3269	-	-
1	47506583	PZA00661.6	F271	F271
1	47506873	PZE-101064465	F271	F271
1	47507353	PZE-101064466	F271	F271
1	47508424	PZE-101064477	F271	F271
1	47509161	PZE-101064479	F271	F271
1	47595471	PZE-101064527	F271	F271
1	47826025	PZE-101064790	F271	F271
1	47900355	PZE-101064875	F271	F271
1	47907182	PZE-101064865	F271	F271
1	47989070	PZE-101064883	F271	F271
1	47993084	ZM013299-0478	F271	F271
1	48505237	PZE-101065086	F271	F271
1	48651131	PZE-101065552	F271	F271
1	48684547	PZE-101065728	F271	F271
1	48688790	PZE-101065758	F271	F271
1	49275365	PZE-101066217	F271	F271
1	49413137	PZA03673.2	F271	F271
1	49413197	PZA03673.1	F271	F271
1	49415744	PZE-101066317	F271	F271
1	49555945	PZE-101066357	F271	F271
1	49621367	PZA00065.2	F271	F271
1	49649043	PZE-101066379	F271	F271
1	49724187	PZE-101066401	F271	F271
1	49724651	PZE-101066402	F271	F271
1	49725965	PZE-101066403	F271	F271
1	49737084	PZE-101066420	F271	F271
1	49740980	PZE-101066462	F271	F271
1	49780141	PZE-101066497	F271	F271
1	49782636	PZE-101066505	F271	F271
1	49787182	PZE-101066516	F271	F271
1	49814755	PZE-101066537	F271	F271
1	49945398	PZE-101066560	F271	F271
1	49977977	PZE-101066588	F271	F271
1	50035769	SYN33992	F271	F271
1	50096948	PZA00468.8	F271	F271
1	50103544	PZE-101066687	F271	F271
1	50438197	PZE-101066898	F271	F271
1	50438605	PZE-101066907	F271	F271
1	50631115	PZE-101066969	F271	F271
1	50631698	PZE-101066970	F271	F271
1	50668188	PZE-101067021	F271	F271
1	50676605	PZE-101067031	F271	F271
1	50681847	SYN29475	F271	F271
1	50708545	PZE-101067088	F271	F271
1	50710746	SYN29479	F271	F271
1	50713316	PZE-101067102	F271	F271
1	51017284	ZM003329-0547	F271	F271
1	51045194	PZE-101067576	F271	F271
1	51294202	SYN10802	F271	F271
1	51323962	PZE-101067788	F271	F271
1	51325162	PZE-101067809	F271	F271
1	51399127	PZA03168.1	F271	F271
1	51399477	PZE-101067972	F271	F271
1	51399655	PZE-101067978	F271	F271
1	51400887	PZE-101067998	F271	F271
1	51460950	PZE-101068238	F271	F271
1	51461614	PZE-101068242	F271	F271
1	51756546	SYN36554	F271	F271
1	52090407	PZE-101068745	F271	F271
1	52098757	PZE-101068888	F271	F271
1	52162229	PZE-101069059	F271	F271
1	52253911	PZE-101069140	F271	F271
1	52256596	PZE-101069158	F271	F271
1	52256755	PZE-101069159	F271	F271
1	52625906	PZE-101069709	F271	F271
1	52766957	SYN129	F271	F271
1	52766964	SYN128	F271	F271
1	52768382	SYN125	F271	F271
1	53158367	PZE-101070408	F271	F271
1	53342007	PZE-101070701	F271	F271
1	53344090	PZA03746.1	F271	F271
1	53422803	PZE-101070910	F271	F271
1	53425158	PZE-101070948	F271	F271
1	53621515	PZE-101071092	F271	F271
1	53630937	PZE-101071162	F271	F271
1	53663576	PZE-101071273	F271	F271
1	54277268	PZE-101071843	F271	F271
1	54279058	PZE-101071808	F271	F271
1	54599588	PZE-101072147	F271	F271
1	54927904	SYN6669	F271	F271
1	55083883	SYN35005	F271	F271
1	55085078	SYN35004	F271	F271
1	55146665	PZE-101072651	F271	F271
1	55150962	PZE-101072655	F271	F271
1	55386821	PZE-101072751	F271	F271
1	55390958	SYN24868	F271	F271
1	55443858	ZM007645-0270	F271	F271
1	56074382	SYN30678	F271	F271
1	56074841	PZE-101073230	F271	F271
1	56074913	PZE-101073233	F271	F271
1	56076034	SYN30679	F271	F271
1	56224437	PZE-101073493	F271	F271
1	56308452	PZE-101073593	F271	F271
1	56444557	PZE-101073696	F271	F271
1	56561450	PUT-163a-60351083-2647	F271	F271
1	56573123	SYN11004	F271	F271
1	56676590	PZE-101074011	F271	F271
1	56746837	PZE-101074049	F271	F271
1	56786141	PZB01273.3	F271	F271
1	57249307	SYN19044	F271	F271
1	57349551	PZE-101074451	F271	F271
1	58446100	SYN25749	F271	F271
1	58459159	PZE-101074998	F271	F271
1	58646021	PZE-101075295	F271	F271
1	58712579	PZE-101075379	F271	F271
1	58712621	PZE-101075378	F271	F271
1	58717588	PZE-101075340	F271	F271
1	58719668	PZE-101075334	F271	F271
1	58719715	PZE-101075333	F271	F271
1	58720638	PZE-101075328	F271	F271
1	59181020	PZE-101075629	F271	F271
1	59467269	PZE-101075790	F271	F271
1	59506917	SYN25502	F271	F271
1	59507482	SYN25503	F271	F271
1	59766473	SYN25803	F271	F271
1	59768607	SYN25804	F271	F271
1	59863611	SYN38473	F271	F271
1	59959333	PZE-101076213	F271	F271
1	60091204	PZE-101076333	F271	F271
1	60093310	SYNGENTA16007	F271	F271
1	60100877	SYN15499	F271	F271
1	60101428	SYN15485	F271	F271
1	60164348	SYN15495	F271	F271
1	60164358	SYN15492	F271	F271
1	60165124	PZA01315.1	F271	F271
1	60261527	PZE-101076601	F271	F271
1	60265393	PUT-163a-60352998-2703	F271	F271
1	60808812	SYN25472	F271	F271
1	60831742	PZE-101076881	F271	F271
1	60832029	SYN25471	F271	F271
1	60832418	PZE-101076890	F271	F271
1	61667318	PZE-101077530	F271	F271
1	61694705	PZE-101077537	F271	F271
1	61714541	SYN24213	F271	F271
1	61716093	SYN24207	F271	F271
1	61938424	SYN6886	F271	F271
1	61940488	SYN6887	F271	F271
1	61940683	SYN6890	F271	F271
1	61940684	SYN6891	F271	F271
1	61948232	SYN6888	F271	F271
1	61948346	SYN6892	F271	F271
1	62141297	SYN38601	F271	F271
1	62198648	PZE-101077867	F271	F271
1	62198727	PZE-101077866	F271	F271
1	62227891	SYN24195	F271	F271
1	62228253	SYN24199	F271	F271
1	62333065	PZE-101078026	F271	F271
1	62429786	PZE-101078074	F271	F271
1	62489560	PZE-101078239	F271	F271
1	62532206	SYN29229	F271	F271
1	62699436	PZE-101078409	F271	F271
1	62890212	SYNGENTA16085	F271	F271
1	62890313	SYN35688	F271	F271
1	62890527	SYN35689	F271	F271
1	63022935	SYN26517	F271	F271
1	63102446	PZE-101078745	F271	F271
1	63102911	PZE-101078752	F271	F271
1	63206197	PZE-101078888	F271	F271
1	63208407	SYN13273	F271	F271
1	63209080	PZE-101078905	F271	F271
1	64148621	SYN2826	F271	F271
1	64389795	PZE-101079825	F271	F271
1	64392200	PZE-101079806	F271	F271
1	64394301	PZE-101079805	F271	F271
1	64597949	PZE-101079899	F271	F271
1	64598077	PZE-101079903	F271	F271
1	64601624	PZE-101079935	F271	F271
1	64971553	PZE-101080306	F271	F271
1	64972459	PZE-101080319	F271	F271
1	65036747	SYN7662	F271	F271
1	65037866	PZE-101080334	F271	F271
1	65046906	PZE-101080365	F271	F271
1	65086379	PUT-163a-60398013-2965	F271	F271
1	65086662	PZE-101080379	F271	F271
1	65087620	PZE-101080389	F271	F271
1	65087664	PZE-101080390	F271	F271
1	65089500	PZE-101080403	F271	F271
1	65094545	PZE-101080420	F271	F271
1	65198483	PZE-101080465	F271	F271
1	65220963	PZE-101080466	F271	F271
1	65221242	PZE-101080470	F271	F271
1	65221908	SYN13291	F271	F271
1	65222457	PUT-163a-18168329-1304	F271	F271
1	65222570	PUT-163a-18168329-1303	F271	F271
1	65224306	PZA03500.1	F271	F271
1	65345912	SYN35657	F271	F271
1	65347197	SYN35654	F271	F271
1	65348118	PZE-101080531	F271	F271
1	65481668	PZE-101080594	F271	F271
1	65657820	PZE-101080712	F271	F271
1	65660022	SYN3988	F271	F271
1	65661316	PZE-101080722	F271	F271
1	65662998	PZE-101080725	F271	F271
1	65745527	PZE-101080824	F271	F271
1	65879993	PZE-101119846	F271	F271
1	66023901	PZE-101119968	F271	F271
1	66295354	PZE-101120107	F271	F271
1	66770910	PZE-101120366	F271	F271
1	66794506	PZE-101120379	F271	F271
1	66794747	PZE-101120380	F271	F271
1	66794820	SYN6003	F271	F271
1	68437046	SYN6867	F271	F271
1	69587711	SYN2042	F271	F271
1	69880845	SYN35769	F271	F271
1	69881711	SYN35767	F271	F271
1	69888616	SYN35766	F271	F271
1	70138917	PZE-101082812	F271	F271
1	70565051	ZM013054-0608	F271	F271
1	70581212	PZE-101083000	F271	F271
1	70724975	PZE-101083100	F271	F271
1	70726231	PZE-101083109	F271	F271
1	70750917	PZE-101083165	F271	F271
1	71025618	PZE-101083407	F271	F271
1	71063691	PZE-101083422	F271	F271
1	71147443	PZE-101083563	F271	F271
1	71205998	PZE-101083578	F271	F271
1	71586202	SYN31034	F271	F271
1	71603750	PZE-101083742	F271	F271
1	71606326	PZE-101083745	F271	F271
1	71606576	PZE-101083749	F271	F271
1	71606695	PZE-101083751	F271	F271
1	71606811	PZE-101083752	F271	F271
1	71606983	PZE-101083753	F271	F271
1	71607541	SYN14652	F271	F271
1	71607659	PZE-101083767	F271	F271
1	71795509	SYN4966	F271	F271
1	72094577	PZE-101083984	F271	F271
1	72224033	PZE-101084058	F271	F271
1	72232982	SYN32647	F271	F271
1	72233448	SYN32645	F271	F271
1	72233509	SYN32646	F271	F271
1	72233591	SYN32644	F271	F271
1	72234302	PZE-101084026	F271	F271
1	73203186	PZE-101084477	F271	F271
1	73232900	PZE-101084523	F271	F271
1	73349070	PZE-101084671	F271	F271
1	73634957	PZE-101084814	F271	F271
1	73635310	SYN26731	F271	F271
1	73637089	SYN26730	F271	F271
1	73736703	PZE-101084850	F271	F271
1	73874304	SYN36585	F271	F271
1	73970623	PZE-101084888	F271	F271
1	74046557	PZE-101084990	-	F271
1	74263935	PZE-101085101	F271	F271
1	74278380	SYN38889	F271	F271
1	74411003	PZE-101085145	F271	F271
1	74771736	PZE-101085381	F271	F271
1	75142285	SYN19915	-	F271
1	75148776	PZE-101085546	F271	F271
1	75156367	PZE-101085526	F271	F271
1	75156416	PZE-101085525	F271	F271
1	75390316	PZE-101085668	F271	F271
1	75397820	PZE-101085696	F271	F271
1	75759490	PZE-101085882	F271	F271
1	76015710	PZE-101086107	F271	F271
1	76154785	SYN25732	F271	F271
1	76235233	SYN25734	F271	F271
1	76312566	PZE-101086195	F271	F271
1	76313764	SYN25729	F271	F271
1	76314212	PZE-101086197	F271	F271
1	76732702	PZE-101086467	F271	F271
1	76849014	PZE-101086524	F271	F271
1	77031831	PZE-101086725	F271	F271
1	77146116	PZE-101086823	F271	F271
1	77242690	PZA01267.3	-	-
1	77250254	PZE-101086985	F271	F271
1	77259517	PZE-101087051	F271	F271
1	77488489	PZE-101087156	F271	F271
1	77488845	PZE-101087151	F271	F271
1	77967615	PZE-101087431	F271	F271
1	77969036	PZE-101087443	F271	F271
1	78027428	PZE-101087503	F271	F271
1	78216208	PZE-101087587	F271	F271
1	78290748	PZE-101087614	F271	F271
1	78353017	PZE-101087626	F271	F271
1	78702655	PZE-101087758	F271	F271
1	78702792	PZE-101087759	F271	F271
1	78988545	PZE-101087816	F271	F271
1	79241083	SYN34363	F271	F271
1	79441827	SYN3778	F271	F271
1	79443647	SYN3773	F271	F271
1	79444497	SYN3774	F271	F271
1	79707503	PZE-101088153	F271	F271
1	79708387	PZE-101088154	F271	F271
1	80073680	SYN11171	F271	F271
1	80189606	PZE-101088597	F271	F271
1	80698037	PZE-101089047	F271	F271
1	80698058	PZE-101089048	F271	F271
1	80918241	PZE-101089182	F271	F271
1	81210065	PZE-101089645	F271	F271
1	81549504	PZE-101089901	F271	F271
1	82023292	PZE-101090371	F271	F271
1	82510318	PZE-101090700	F271	F271
1	82575652	SYNGENTA3556	F271	F271
1	82576018	SYN6982	F271	F271
1	82577010	PZE-101090728	F271	F271
1	82577340	PZE-101090729	F271	F271
1	82580352	PZE-101090734	F271	F271
1	82599796	PZE-101090748	F271	F271
1	83401271	SYN29739	F271	F271
1	83402789	SYN29738	F271	F271
1	83644726	PZE-101091544	F271	F271
1	84347455	PZE-101091849	F271	F271
1	84537693	PZE-101092082	F271	F271
1	84542588	PZE-101092091	F271	F271
1	84567674	PZE-101092130	F271	F271
1	87769998	PZE-101094170	F271	F271
1	87771496	PZE-101094178	F271	F271
1	87992252	PZE-101097163	F271	F271
1	88014586	PZE-101097271	F271	F271
1	88014649	PZE-101097273	F271	F271
1	88132986	PZE-101097385	F271	F271
1	88323086	PZE-101097442	F271	F271
1	88521819	PZE-101097596	F271	F271
1	88711777	PZE-101097716	F271	F271
1	88889260	SYN37073	F271	F271
1	88965520	PZE-101097858	F271	F271
1	89242204	SYN23977	F271	F271
1	89245108	SYN23976	F271	F271
1	91248976	PZE-101099335	F271	F271
1	91460371	PZE-101099469	F271	F271
1	91503784	PZE-101099594	F271	F271
1	92022192	PZE-101099841	F271	F271
1	92218548	PZE-101094236	F271	F271
1	92218585	PZE-101094237	F271	F271
1	92245288	SYN13723	F271	F271
1	92246540	PZE-101094285	F271	F271
1	92345008	PZE-101094436	F271	F271
1	92818673	PZE-101094823	F271	F271
1	92871751	PZE-101094951	F271	F271
1	92907904	PZE-101094974	F271	F271
1	93075817	PZE-101095140	F271	F271
1	93077115	PZE-101095175	F271	F271
1	93269172	PZE-101095192	F271	F271
1	93521773	PZE-101095352	F271	F271
1	93908233	PZE-101095716	F271	F271
1	93908531	PZE-101095713	F271	F271
1	94013486	PZE-101095752	F271	F271
1	94207936	PZE-101095854	F271	F271
1	94301699	PZE-101095905	F271	F271
1	94301793	PZE-101095906	F271	F271
1	94819926	SYN14347	F271	F271
1	94822341	PZE-101096356	F271	F271
1	94881140	PZE-101096416	F271	F271
1	94893908	PZE-101096451	F271	F271
1	95105814	PZE-101096562	F271	F271
1	95189882	SYN33220	F271	F271
1	95440325	PZE-101096927	F271	F271
1	95489366	PZE-101096835	F271	F271
1	95489395	PZE-101096836	F271	F271
1	96070039	PZE-101099948	F271	F271
1	96081157	PZE-101100007	F271	F271
1	96112420	PZE-101100033	F271	F271
1	96123170	PZE-101100046	F271	F271
1	96241127	PZE-101100143	F271	F271
1	96315156	SYN33475	F271	F271
1	96612118	PZE-101100465	F271	F271
1	96623344	SYN5444	F271	F271
1	97673308	PZE-101100942	F271	F271
1	97881265	PZE-101101030	F271	F271
1	97885478	PZE-101101036	F271	F271
1	98069826	PZE-101101071	F271	F271
1	98069847	PZE-101101072	F271	F271
1	98070373	PZE-101101076	F271	F271
1	98723990	PZE-101101488	F271	F271
1	101586103	PZE-101102630	F271	F271
1	101778899	ZM013452-0101	F271	F271
1	102248081	PZE-101102931	F271	F271
1	102433381	PUT-163a-60394954-2918	F271	F271
1	102433560	PUT-163a-60394954-2921	F271	F271
1	102583497	SYN6571	F271	F271
1	102583549	SYN6570	F271	F271
1	102583567	SYN6565	F271	F271
1	102584146	PZA02763.1	F271	F271
1	103099719	SYN16920	F271	F271
1	103099899	SYN16922	F271	F271
1	107188250	PZE-101105288	F271	F271
1	107289352	PZE-101105365	F271	F271
1	107303615	PZE-101105385	F271	F271
1	107310565	PZE-101105392	F271	F271
1	107365834	PZA01254.1	F271	F271
1	107447954	SYN36500	F271	F271
1	107448159	PZE-101105475	F271	F271
1	107450994	SYN36502	F271	F271
1	107613214	PZE-101105515	F271	F271
1	107791189	PZE-101105546	F271	F271
1	107851365	PZE-101105662	F271	F271
1	107901012	PZE-101105709	F271	F271
1	108066959	PZE-101105796	F271	F271
1	108311453	PZE-101105913	F271	F271
1	108621763	PZE-101105978	F271	F271
1	108622077	PZE-101105979	F271	F271
1	108622746	PZE-101105983	F271	F271
1	108623669	PZE-101105993	F271	F271
1	108805902	PZE-101106033	F271	F271
1	108806519	PZE-101106034	F271	F271
1	109387185	PZE-101106062	F271	F271
1	109387241	PZE-101106063	F271	F271
1	109387481	PZE-101106064	F271	F271
1	109389543	PZE-101106075	F271	F271
1	109394965	PZE-101106079	F271	F271
1	109395908	PZE-101106080	F271	F271
1	109430409	PZE-101106101	F271	F271
1	109635081	PZE-101106156	F271	F271
1	109810529	PZE-101106182	F271	F271
1	109831904	PZE-101106188	F271	F271
1	109839058	PZE-101106190	F271	F271
1	110492091	PZE-101106425	F271	F271
1	110517942	PZE-101106470	F271	F271
1	110914351	PZE-101106625	F271	F271
1	111278477	PZE-101106839	F271	F271
1	111281121	PZE-101106851	F271	F271
1	111447799	PZE-101106893	F271	F271
1	111517064	PZE-101106925	F271	F271
1	111985051	PZE-101107094	F271	F271
1	112141365	SYN36805	F271	F271
1	112143333	SYN36804	F271	F271
1	112143496	SYN36806	F271	F271
1	112147158	PZE-101107138	F271	F271
1	112268264	SYN20738	F271	F271
1	112334309	PZE-101107223	F271	F271
1	112336311	SYN20739	F271	F271
1	112408975	PZE-101107262	F271	F271
1	112639745	SYN31332	F271	F271
1	112727165	PZE-101107431	F271	F271
1	112807157	PZE-101107524	F271	F271
1	113058370	PZE-101107658	F271	F271
1	113676933	PZE-101107894	F271	F271
1	113735633	PZE-101107951	F271	F271
1	113747969	PZE-101107966	F271	F271
1	113750078	PZE-101107971	F271	F271
1	113755355	PZE-101107976	F271	F271
1	113879708	PZE-101108036	F271	F271
1	113972484	PZE-101108089	F271	F271
1	114078730	PZE-101108120	F271	F271
1	114078760	PZE-101108121	F271	F271
1	114174933	PZE-101108171	F271	F271
1	114222614	PZE-101108183	F271	F271
1	114262240	PZE-101108191	F271	F271
1	114717650	PZE-101108224	F271	F271
1	114804514	PZE-101108237	F271	F271
1	114804544	PZE-101108236	F271	F271
1	115144316	PZE-101108379	F271	F271
1	115183169	SYN38632	F271	F271
1	115183931	SYN38631	F271	F271
1	115406441	SYN29799	F271	F271
1	115408720	PZA02070.1	F271	F271
1	115408720	SYN29801	F271	F271
1	116278656	PZE-101108995	F271	F271
1	116332711	PZE-101109014	F271	F271
1	116455713	PZE-101109084	F271	F271
1	116768332	PZE-101109217	F271	F271
1	116841115	PZE-101109236	F271	F271
1	116943479	PZE-101109257	F271	F271
1	117114235	PZE-101109356	F271	F271
1	117114344	PZE-101109357	F271	F271
1	117114534	PZE-101109358	F271	F271
1	117128511	PZE-101109382	F271	F271
1	117171040	PZE-101109428	F271	F271
1	117355949	PZE-101109470	F271	F271
1	117706084	PZE-101109549	F271	F271
1	117715157	PZE-101109571	F271	F271
1	117891900	PZE-101109663	F271	F271
1	117985765	PZE-101109710	F271	F271
1	118060536	PZE-101109763	F271	F271
1	118454205	PZE-101109972	F271	F271
1	119003899	PZE-101110193	F271	F271
1	119156039	PZE-101110348	F271	F271
1	119160526	PZE-101110349	F271	F271
1	119376505	PZE-101110492	F271	F271
1	119793255	PZE-101110859	F271	F271
1	120193291	PZE-101111015	F271	F271
1	120194490	PUT-163a-17931895-1207	-	F271
1	120194613	csu1138.3	F271	F271
1	120194710	csu1138.4	F271	F271
1	120247314	PZE-101111063	F271	F271
1	120247655	ZM013720-0419	F271	F271
1	120248056	SYN26765	F271	F271
1	122797619	PZE-101112171	F271	F271
1	122823882	PZE-101112196	F271	F271
1	123318407	PZE-101112285	F271	F271
1	123341447	PZE-101112294	-	F271
1	123481992	PZE-101112306	F271	F271
1	123555835	PZE-101112327	F271	F271
1	123738749	PZE-101112384	F271	F271
1	123744831	PZE-101112400	-	F271
1	123753345	PZE-101112411	F271	F271
1	123753774	PZE-101112414	F271	F271
1	123753954	PZE-101112415	F271	F271
1	123755373	PZE-101112417	F271	F271
1	123759713	PZE-101112422	F271	F271
1	123861958	PZE-101112467	F271	F271
1	124128587	PZE-101112564	F271	F271
1	124138960	PZE-101112569	F271	F271
1	124660545	PZE-101112729	F271	F271
1	124664289	PZE-101112730	F271	F271
1	124669140	PZE-101112734	F271	F271
1	124675301	PZE-101112737	F271	F271
1	124679545	PZE-101112754	F271	F271
1	124691643	PZE-101112762	F271	F271
1	124691722	PZE-101112763	F271	F271
1	124752402	PZE-101112780	F271	F271
1	124807456	PZE-101112803	F271	F271
1	130769889	PZE-101114409	F271	F271
1	132531443	PZE-101114759	F271	F271
1	132849879	PZE-101114797	F271	F271
1	136258734	PZE-101115398	F271	F271
1	136735002	PZE-101115539	F271	F271
1	137179441	PZE-101115612	F271	F271
1	137433263	PZE-101115674	F271	F271
1	137776413	PZE-101115730	F271	F271
1	138040429	PZE-101115780	F271	F271
1	138641589	PZE-101115912	F271	F271
1	138906534	PZA03394.1	F271	F271
1	138906889	PZE-101115961	F271	F271
1	138907021	SYNGENTA6886	F271	F271
1	139125062	PZE-101115986	F271	F271
1	139129124	PZE-101115995	F271	F271
1	139462568	PZE-101116098	F271	F271
1	139791870	PZE-101116269	F271	F271
1	139793305	PZE-101116278	F271	F271
1	139796363	PZE-101116283	F271	F271
1	139821000	PZE-101116293	F271	F271
1	139935741	PZE-101116337	F271	F271
1	139950791	PZE-101116338	F271	F271
1	139951390	PZE-101116339	F271	F271
1	140321299	PZE-101116550	F271	F271
1	140321705	PZE-101116556	F271	F271
1	140961510	PZE-101116836	F271	F271
1	140961531	PZE-101116837	F271	F271
1	140984962	SYN36385	F271	F271
1	140985180	SYN36384	F271	F271
1	140985407	PZE-101116855	F271	F271
1	141037601	PZE-101116887	F271	F271
1	141477154	PZE-101117125	F271	F271
1	141534624	SYN35617	F271	F271
1	141681153	PZE-101117227	F271	F271
1	141682056	PZE-101117214	F271	F271
1	141736954	PZE-101117243	F271	F271
1	141742297	PZE-101117251	F271	F271
1	141812827	PZE-101117297	F271	F271
1	141891074	PZE-101117349	F271	F271
1	142337816	PZE-101117480	F271	F271
1	142372254	PZE-101117507	F271	F271
1	142381882	PZE-101117514	F271	F271
1	142643514	PZE-101117592	F271	F271
1	142651572	PZE-101117612	F271	F271
1	142704767	PZE-101117618	F271	F271
1	142709127	SYN5476	F271	F271
1	142710357	PZE-101117631	F271	F271
1	142714228	PZE-101117637	F271	F271
1	143378065	PZE-101117779	F271	F271
1	143492684	PZE-101117823	F271	F271
1	143621685	PZE-101117887	F271	F271
1	143623792	PZE-101117891	F271	F271
1	143690229	PZE-101117917	F271	F271
1	143802375	PZE-101117969	F271	F271
1	143913130	PZE-101118003	F271	F271
1	144049523	PZE-101118025	F271	F271
1	144063543	PZE-101118027	F271	F271
1	144417445	PZE-101118086	F271	F271
1	144425995	SYN24403	F271	F271
1	144456252	PZE-101118110	F271	F271
1	144956844	SYN2428	F271	F271
1	145133441	PZE-101118338	F271	F271
1	145308284	SYN8801	F271	F271
1	145312340	PZE-101118398	F271	F271
1	145338942	PZE-101118425	F271	F271
1	145489078	PZE-101118456	F271	F271
1	145963228	PZE-101118670	F271	F271
1	146159177	SYN29212	F271	F271
1	146248924	PZE-101118816	F271	F271
1	146284693	PZE-101118842	F271	F271
1	146384305	PZE-101118877	F271	F271
1	146441165	PZE-101118934	F271	F271
1	146506786	PZE-101118964	F271	F271
1	146686215	PZE-101119043	F271	F271
1	146850458	PZE-101119153	F271	F271
1	147015971	PZE-101119265	F271	F271
1	147125809	PZE-101119317	F271	F271
1	147932837	PZE-101119703	F271	F271
1	147936415	PZE-101119710	F271	F271
1	147990460	PZE-101119758	F271	F271
1	148057769	PZE-101119796	F271	F271
1	148230041	PZE-101120408	F271	F271
1	148450519	SYN5660	F271	F271
1	148452901	PZE-101120514	F271	F271
1	148455634	SYN21988	F271	F271
1	148455653	SYN21987	F271	F271
1	148457721	PZE-101120534	F271	F271
1	148557116	PZE-101120639	F271	F271
1	148557413	PZE-101120645	F271	F271
1	148628650	PZE-101120770	F271	F271
1	148636643	PZE-101120780	F271	F271
1	148724512	PZE-101120819	F271	F271
1	148759357	PZE-101120839	F271	F271
1	149114111	PZE-101120982	F271	F271
1	149115034	SYN10343	F271	F271
1	149115461	SYN10345	F271	F271
1	149116428	SYN10342	F271	F271
1	149135209	PZE-101120998	F271	F271
1	149215624	PZE-101121038	F271	F271
1	149313061	PZE-101121061	F271	F271
1	149549864	PZE-101121147	F271	F271
1	149550018	PZE-101121148	F271	F271
1	149550297	SYN29031	F271	F271
1	149969107	SYN2735	F271	F271
1	149972118	PZE-101121365	F271	F271
1	150105230	PZE-101121403	F271	F271
1	150108067	PZE-101121412	F271	F271
1	150112552	PZE-101121417	F271	F271
1	150112685	SYN11165	F271	F271
1	150112738	SYN11164	F271	F271
1	150179689	PZE-101121447	F271	F271
1	150779907	PZE-101121872	F271	F271
1	150789947	PZE-101121874	F271	F271
1	150790280	PZE-101121877	F271	F271
1	151023797	PUT-163a-78105032-4267	F271	F271
1	151025057	PZE-101122041	F271	F271
1	151025123	PZE-101122043	F271	F271
1	151082816	PZE-101122121	F271	F271
1	151358199	PUT-163a-18163291-1250	F271	F271
1	151358264	PUT-163a-18163291-1247	F271	F271
1	151358495	SYN31000	F271	F271
1	151738646	SYN27013	F271	F271
1	151738653	SYN27014	F271	F271
1	152084881	PZE-101122455	F271	F271
1	152089799	PZE-101122461	F271	F271
1	152107078	PZE-101122473	F271	F271
1	152108737	PZE-101122482	F271	F271
1	152290979	PZE-101122557	F271	F271
1	152503639	PZE-101122590	F271	F271
1	152504519	PZE-101122594	F271	F271
1	152508188	SYN27296	F271	F271
1	152509076	PZE-101122600	F271	F271
1	152556870	PZE-101122614	F271	F271
1	153344380	PZE-101122759	F271	F271
1	153696605	PZE-101122854	F271	F271
1	153696898	PZE-101122861	F271	F271
1	153748308	PZE-101122914	F271	F271
1	153855668	PZE-101122996	F271	F271
1	154080303	SYN13855	F271	F271
1	154153417	PZE-101123156	F271	F271
1	154159228	PZE-101123171	F271	F271
1	154313077	PZE-101123210	F271	F271
1	154318194	PZE-101123232	F271	F271
1	154506274	PZE-101123337	F271	F271
1	154792605	PZE-101123525	F271	F271
1	154954567	SYN2044	F271	F271
1	155004012	PZE-101123702	F271	F271
1	155194840	SYN36885	F271	F271
1	155196958	PZE-101123927	F271	F271
1	155411898	PZE-101123981	F271	F271
1	155411924	PZE-101123982	F271	F271
1	155425941	PZE-101123996	F271	F271
1	155427700	PZE-101124013	F271	F271
1	155428248	PZE-101124014	F271	F271
1	155451561	PZE-101124019	F271	F271
1	155619912	PZE-101124069	F271	F271
1	155632781	PZE-101124105	F271	F271
1	155933928	PZE-101124255	F271	F271
1	156029427	SYN32804	F271	F271
1	156090626	PZE-101124311	F271	F271
1	156215338	PZE-101124388	F271	F271
1	156485222	PZE-101124504	F271	F271
1	156997164	PZE-101124718	F271	F271
1	156997259	PZE-101124719	F271	F271
1	157053791	PZE-101124740	F271	F271
1	157054877	PZE-101124755	F271	F271
1	157065323	PZE-101124762	F271	F271
1	157067174	PZE-101124765	F271	F271
1	157134453	PZE-101124812	F271	F271
1	157178959	PZE-101124847	F271	F271
1	157868852	PZE-101125078	F271	F271
1	157873824	PZE-101125090	F271	F271
1	157873988	PZE-101125091	F271	F271
1	157907164	PZE-101125092	F271	F271
1	157908755	PZE-101125096	F271	F271
1	158011202	PZE-101125194	F271	F271
1	158184191	PZE-101125237	F271	F271
1	158189136	PZE-101125249	F271	F271
1	158189360	PZE-101125250	F271	F271
1	158314053	PZE-101125334	F271	F271
1	158474672	PZE-101125485	F271	F271
1	158483447	PZE-101125465	F271	F271
1	158484019	PZE-101125458	F271	F271
1	158634216	PZE-101125562	F271	F271
1	159350436	PZE-101125972	F271	F271
1	159527874	PZE-101126097	F271	F271
1	159542178	PZE-101126115	F271	F271
1	159545297	PZE-101126132	F271	F271
1	159758006	PZE-101126221	F271	F271
1	159945066	PZE-101126325	F271	F271
1	159945335	PZE-101126326	F271	F271
1	159954507	PZE-101126335	F271	F271
1	160223597	PZE-101126488	F271	F271
1	160223650	PZE-101126489	F271	F271
1	160223741	PZE-101126490	F271	F271
1	160306697	PZE-101126579	F271	F271
1	160854076	PZE-101126822	F271	F271
1	160856079	PZE-101126807	F271	F271
1	160891351	PZE-101126936	F271	F271
1	160948965	PZE-101126954	F271	F271
1	160954795	PZE-101126963	F271	F271
1	160954855	PZE-101126964	F271	F271
1	160995382	PZE-101126993	F271	F271
1	161025304	SYN12094	F271	F271
1	161025909	PZE-101127031	F271	F271
1	161027955	PUT-163a-148932938-397	F271	F271
1	161030260	PZE-101127071	F271	F271
1	161035935	PZE-101127101	F271	F271
1	161035982	PZE-101127102	F271	F271
1	161228423	PZE-101127171	F271	F271
1	161614459	PZE-101127210	F271	F271
1	161614964	PZE-101127225	F271	F271
1	161681469	PZE-101127285	F271	F271
1	161706206	PZE-101127317	F271	F271
1	162408409	SYN384	F271	F271
1	162423440	PZE-101127872	F271	F271
1	162429037	SYN8604	F271	F271
1	162429040	PZE-101127899	F271	F271
1	162429040	SYN8603	F271	F271
1	162429242	PZE-101127900	F271	F271
1	162429268	PZE-101127901	F271	F271
1	162431064	SYN8599	F271	F271
1	162432674	PZE-101127917	F271	F271
1	162466190	PZE-101127956	F271	F271
1	162738831	PZE-101128139	F271	F271
1	162789492	PZE-101128150	F271	F271
1	163271963	PZE-101128295	F271	F271
1	163379208	PZE-101128354	F271	F271
1	163384058	PZE-101128372	F271	F271
1	163529703	PZE-101128433	F271	F271
1	163731130	PZE-101128517	F271	F271
1	164409203	PZE-101128906	F271	F271
1	164493830	ZM013303-0450	F271	F271
1	164555519	SYN38888	F271	F271
1	164628761	PZE-101129085	F271	F271
1	164640160	PZE-101129119	F271	F271
1	164640216	PZE-101129122	F271	F271
1	164640832	PZE-101129123	F271	F271
1	164647537	PZE-101129154	F271	F271
1	164649424	PZE-101129171	F271	F271
1	164649449	PZE-101129172	F271	F271
1	164776754	PZE-101129195	F271	F271
1	164776976	PZE-101129194	F271	F271
1	164947736	PZE-101129249	F271	F271
1	164953949	PUT-163a-71432160-3286	F271	F271
1	164954166	PUT-163a-71432160-3287	F271	F271
1	164954984	PZE-101129305	F271	F271
1	165074310	PZE-101129358	F271	F271
1	165228227	PZE-101129461	F271	F271
1	165231088	PZE-101129465	F271	F271
1	165249364	PZE-101129486	F271	F271
1	165252852	PZE-101129493	F271	F271
1	165405751	PZE-101129562	F271	F271
1	165405993	PZE-101129563	F271	F271
1	165406048	PZE-101129564	F271	F271
1	165406216	SYN29511	F271	F271
1	165406390	SYN29508	F271	F271
1	165406591	SYN29512	F271	F271
1	165406632	PZE-101129569	F271	F271
1	165406723	PZE-101129570	F271	F271
1	165408568	SYN29501	F271	F271
1	165513885	PZE-101129632	F271	F271
1	165618262	PZE-101129681	F271	F271
1	165989722	PZE-101129849	F271	F271
1	165992394	PZE-101129850	F271	F271
1	166770694	PZE-101130303	F271	F271
1	166772606	PZE-101130308	F271	F271
1	166924815	PZE-101130497	F271	F271
1	166928284	PZE-101130533	F271	F271
1	167005095	SYN23682	F271	F271
1	167197678	SYN30450	F271	F271
1	167198255	PUT-163a-148944608-478	F271	F271
1	167206839	PZE-101130662	F271	F271
1	167851635	SYN369	F271	F271
1	167898531	PZE-101131036	F271	F271
1	168237684	PZE-101131103	F271	F271
1	168781384	PZE-101131478	F271	F271
1	168880111	PZE-101131496	F271	F271
1	169203960	PZE-101131533	F271	F271
1	169204065	PZE-101131534	F271	F271
1	169208772	PZE-101131544	F271	F271
1	169210151	PZE-101131545	F271	F271
1	169427313	PZE-101131602	F271	F271
1	169985183	PZE-101131784	F271	F271
1	170053948	PZE-101131845	F271	F271
1	170057460	PZE-101131871	F271	F271
1	170305297	SYN38813	F271	F271
1	170475870	PZE-101132120	F271	F271
1	170477418	PZE-101132145	F271	F271
1	170526743	PZE-101132160	F271	F271
1	170532391	PZE-101132195	F271	F271
1	170575870	SYN30283	F271	F271
1	170577342	SYN30284	F271	F271
1	170578319	SYN30291	F271	F271
1	170578403	SYN30285	F271	F271
1	170670191	SYN2439	F271	F271
1	170825358	PZE-101132569	F271	F271
1	170848984	SYN10169	F271	F271
1	170850252	SYN10166	F271	F271
1	170851850	PZE-101132469	F271	F271
1	170961674	PZE-101132612	F271	F271
1	171534977	PZE-101132833	F271	F271
1	171741064	PZE-101132906	F271	F271
1	171741173	PZE-101132909	F271	F271
1	171761655	PZE-101132912	F271	F271
1	171765784	PZE-101132922	F271	F271
1	172021074	SYN25651	F271	F271
1	172021749	SYN25650	F271	F271
1	172118964	PZE-101133073	F271	F271
1	172120187	PZE-101133080	F271	F271
1	172122923	SYN25646	F271	F271
1	172127973	SYN25647	F271	F271
1	172128450	SYN25653	F271	F271
1	172233045	PZE-101133173	F271	F271
1	172281609	PZE-101133195	F271	F271
1	172281879	PZE-101133199	F271	F271
1	172282061	PZE-101133200	F271	F271
1	172283264	PZE-101133204	F271	F271
1	172283355	PZE-101133206	F271	F271
1	172284467	PZE-101133216	F271	F271
1	172811520	PZE-101133357	F271	F271
1	172820560	PZE-101133386	F271	F271
1	172877033	PZE-101133488	F271	F271
1	172880688	PZE-101133561	F271	F271
1	172947588	PZE-101133702	F271	F271
1	173227101	PZE-101133891	F271	F271
1	173235552	SYN2717	F271	F271
1	173235758	PZE-101133944	F271	F271
1	173236790	PZE-101133959	F271	F271
1	173237272	PZE-101133960	F271	F271
1	173313597	PZE-101134093	F271	F271
1	174030796	PZE-101134523	F271	F271
1	174174906	PZE-101134572	F271	F271
1	174174934	PZE-101134573	F271	F271
1	174228486	PZE-101134693	F271	F271
1	174284493	PZE-101134741	F271	F271
1	174314228	SYN38678	F271	F271
1	174314241	SYN38677	F271	F271
1	174317644	SYN38675	F271	F271
1	174375516	SYN26085	F271	F271
1	174637844	SYN26373	F271	F271
1	174669944	SYN26372	F271	F271
1	174670636	SYN26377	F271	F271
1	174937076	PZE-101135343	F271	F271
1	175166348	PZE-101135436	F271	F271
1	175167064	PZE-101135433	F271	F271
1	175167423	PZE-101135431	F271	F271
1	175223083	PZE-101135467	F271	F271
1	175223720	PZE-101135468	F271	F271
1	175292737	PZE-101135508	F271	F271
1	175292963	PZE-101135510	F271	F271
1	175867484	PZE-101135891	F271	F271
1	175893601	SYN32836	F271	F271
1	176049357	PZE-101136081	F271	F271
1	176122717	PZE-101136279	F271	F271
1	176124151	PZE-101136292	F271	F271
1	176211686	PZE-101136333	F271	F271
1	176254671	PZE-101136341	F271	F271
1	176758066	PZE-101136552	F271	F271
1	176758286	PZE-101136555	F271	F271
1	176839627	SYN15596	F271	F271
1	176839669	SYN15597	F271	F271
1	177032609	ZM001656-0297	F271	F271
1	178289389	PZE-101137671	F271	F271
1	178320281	PZE-101137683	F271	F271
1	178321645	SYN21775	F271	F271
1	178493244	PZE-101137846	F271	F271
1	178620294	PZE-101137864	F271	F271
1	178787383	PZE-101137977	F271	F271
1	179183287	PZE-101138116	F271	F271
1	179183309	PZE-101138117	F271	F271
1	179183541	PZE-101138119	F271	F271
1	179184445	PZE-101138122	F271	F271
1	179372229	PZE-101138282	F271	F271
1	179643186	PZE-101138606	F271	F271
1	179720125	PZE-101138729	F271	F271
1	179922916	PZE-101138985	F271	F271
1	179925096	PZE-101138952	F271	F271
1	180338184	SYN20872	F271	F271
1	180397484	PZE-101139573	F271	F271
1	180401415	PZE-101139638	F271	F271
1	180405824	PZE-101139654	F271	F271
1	180612182	PZE-101139847	F271	F271
1	180689871	PZE-101139952	F271	F271
1	180693924	PZE-101139993	F271	F271
1	180813135	PZE-101140149	F271	F271
1	180836677	SYN13128	F271	F271
1	180935716	PZE-101140256	F271	F271
1	180939514	PZE-101140277	F271	F271
1	180939733	SYN2836	F271	F271
1	180946735	PZE-101140284	F271	F271
1	180950030	PZE-101140295	F271	F271
1	181208108	SYN12190	F271	F271
1	181444772	PZE-101140439	F271	F271
1	181870746	PZE-101140689	F271	F271
1	181885357	PZE-101140751	F271	F271
1	181889482	SYN35725	F271	F271
1	181889834	SYN35726	F271	F271
1	181890029	SYN35728	F271	F271
1	181890045	SYN35724	F271	F271
1	181891034	SYN35719	F271	F271
1	181891579	SYN35718	F271	F271
1	182076775	SYN25877	F271	F271
1	182092894	PHM3147.18	F271	F271
1	182092894	SYN25881	F271	F271
1	182095223	SYN25879	F271	F271
1	182101638	PZE-101140963	F271	F271
1	182105337	PZE-101141003	F271	F271
1	182421045	PZE-101141407	F271	F271
1	182421528	SYN12831	F271	F271
1	182624469	PZE-101141596	F271	F271
1	182995323	PUT-163a-21390532-1529	F271	F271
1	183449098	SYN8997	F271	F271
1	183452184	SYN8996	F271	F271
1	183802517	PZE-101142556	F271	F271
1	183802553	PZE-101142557	-	-
1	183842089	SYN1742	F271	F271
1	183842358	SYN1735	F271	F271
1	183909344	SYN18	F271	F271
1	183984367	SYN14	F271	F271
1	183998437	PZE-101142999	F271	F271
1	184242633	PZE-101143122	F271	F271
1	184245099	PZE-101143134	F271	F271
1	184907960	SYN36102	F271	F271
1	184908147	SYN36103	F271	F271
1	187094386	PZE-101143900	F271	F271
1	187094910	PZE-101143917	F271	F271
1	187342040	PZE-101144184	F271	F271
1	187380361	PZE-101144210	F271	F271
1	187381293	PZE-101144216	F271	F271
1	187399302	PZE-101144248	F271	F271
1	187588467	SYN11646	F271	F271
1	187641691	PZE-101144500	F271	F271
1	187641725	PZE-101144501	F271	F271
1	187644175	SYN11650	F271	F271
1	187647148	PZE-101144575	F271	F271
1	187668025	PZE-101144585	F271	F271
1	188015481	PZE-101144838	F271	F271
1	188025918	PZE-101144882	F271	F271
1	188030055	PZE-101144969	F271	F271
1	188030373	PZE-101144978	F271	F271
1	188083030	PUT-163a-13178383-179	F271	F271
1	188086900	PZE-101145302	F271	F271
1	188185039	PZE-101145521	F271	F271
1	188220467	PZE-101145571	F271	F271
1	188632028	PZE-101145707	F271	F271
1	188742138	PZE-101145805	F271	F271
1	188749051	PZE-101145821	F271	F271
1	188751176	PZE-101145824	F271	F271
1	188751800	PZE-101145829	F271	F271
1	188752125	PZE-101145832	F271	F271
1	188927389	SYN29751	F271	F271
1	189082560	SYN37115	F271	F271
1	189082903	SYN37116	F271	F271
1	189083020	SYN37117	F271	F271
1	189083020	ZM013228-0356	F271	F271
1	189083125	SYN37114	F271	F271
1	189193023	PZE-101146294	F271	F271
1	189352206	PZE-101146351	F271	F271
1	189359106	SYN3135	F271	F271
1	189405915	PZE-101146428	F271	F271
1	189405969	SYN23315	F271	F271
1	189585717	SYN28098	F271	F271
1	189586308	SYN28099	F271	F271
1	189588596	SYN28105	F271	F271
1	189588905	SYN28100	F271	F271
1	189589043	SYN28108	F271	F271
1	189593948	PZE-101146521	F271	F271
1	189594122	PZE-101146522	F271	F271
1	189641815	PZE-101146530	F271	F271
1	189773451	PZE-101146598	F271	F271
1	189838159	PZE-101146673	F271	F271
1	190095039	PZE-101146796	F271	F271
1	190143010	PZE-101146834	F271	F271
1	190396822	PZE-101146974	F271	F271
1	190747955	PUT-163a-78106858-4272	F271	F271
1	190757944	SYN14219	F271	F271
1	191090152	PZE-101147322	F271	F271
1	191090765	SYN14213	F271	F271
1	191091101	SYN14206	F271	F271
1	191091858	SYN14208	F271	F271
1	191442592	PZE-101147579	F271	F271
1	191446710	SYN28091	F271	F271
1	191513184	PZE-101147651	F271	F271
1	191857236	SYN6425	F271	F271
1	191858124	PZE-101148240	F271	F271
1	192101963	SYN15352	F271	F271
1	192282295	PZE-101149055	F271	F271
1	192401948	SYN35039	F271	F271
1	192404883	SYN35043	F271	F271
1	192405003	SYN35048	F271	F271
1	192405906	SYN35046	F271	F271
1	192730873	PZE-101149270	F271	F271
1	192935470	PZE-101149426	F271	F271
1	193173733	PZE-101149651	F271	F271
1	193248808	PZE-101149674	F271	F271
1	193254531	SYN35993	F271	F271
1	193591740	PZE-101149961	F271	F271
1	193768313	PZE-101150070	F271	F271
1	193791609	PUT-163a-60355633-2771	F271	F271
1	193826016	PZE-101150128	F271	F271
1	193868085	PZE-101150204	F271	F271
1	193872743	PZE-101150253	F271	F271
1	193877500	PZE-101150277	F271	F271
1	194012331	PZE-101150294	F271	F271
1	194455064	PZE-101150477	F271	F271
1	194491140	SYN4981	F271	F271
1	194660410	PZE-101150712	F271	F271
1	194764118	PZE-101151169	F271	F271
1	194765190	SYN25920	F271	F271
1	194801976	PZE-101151184	F271	F271
1	194938522	PZE-101151259	F271	F271
1	195149206	ZM007294-0411	F271	F271
1	195151360	SYN30956	F271	F271
1	195331825	SYNGENTA5488	F271	F271
1	195416027	PZE-101151991	F271	F271
1	195559029	PZE-101152132	F271	F271
1	195684390	PZE-101152241	F271	F271
1	195720571	PZA03427.1	F271	F271
1	195720690	PZA03427.2	F271	F271
1	195912125	PZE-101152541	F271	F271
1	195912368	SYN17341	F271	F271
1	195912374	SYN17342	F271	F271
1	195912459	SYN17343	F271	F271
1	195912499	SYN17345	F271	F271
1	196127080	SYN31541	F271	F271
1	196129846	PZE-101152712	F271	F271
1	196214109	SYN31557	F271	F271
1	196244799	SYN31544	F271	F271
1	196254770	PZE-101152998	F271	-
1	196254975	SYN31538	F271	F271
1	196440524	SYN27907	F271	F271
1	196534876	SYN27906	F271	F271
1	196642357	SYN28737	F271	F271
1	196642551	SYN28736	F271	F271
1	197066786	PZE-101153717	F271	F271
1	197071840	PZE-101153806	F271	F271
1	197072696	PZE-101153809	F271	F271
1	197074061	SYN29786	F271	-
1	197269767	SYN38805	F271	F271
1	197272474	PZE-101154088	F271	F271
1	197272932	PZE-101154103	F271	F271
1	197272965	PZE-101154104	F271	F271
1	197386809	SYN38787	F271	F271
1	197602451	PZE-101154516	F271	F271
1	198192767	PZE-101154963	F271	F271
1	198396708	PZE-101155386	F271	F271
1	198416421	PZE-101155429	F271	F271
1	198479489	PZE-101155575	F271	F271
1	198653310	PZE-101155676	F271	F271
1	198655164	PZE-101155681	F271	F271
1	198655438	PZE-101155685	F271	F271
1	198733255	PZE-101155708	F271	F271
1	198779072	PZE-101155828	F271	F271
1	198817809	PZE-101155867	F271	F271
1	199502844	PZE-101156771	F271	F271
1	199641465	PZE-101157004	F271	F271
1	199653395	PZE-101157038	F271	F271
1	199731381	SYN26133	F271	F271
1	199741912	SYN26142	F271	F271
1	200413636	PZE-101158199	F271	F271
1	200469058	SYN34477	F271	F271
1	200469326	SYN34479	F271	F271
1	200469386	SYN34481	F271	F271
1	200469960	SYN34476	F271	F271
1	200477311	PZE-101158245	F271	F271
1	200481517	SYN31385	F271	F271
1	200482853	SYN31387	F271	F271
1	200726305	SYN10137	F271	F271
1	200863989	PZE-101158959	F271	F271
1	201194199	PZE-101159132	F271	F271
1	201473071	PZE-101159224	F271	F271
1	201473097	PZE-101159225	F271	F271
1	201477347	PZE-101159230	F271	F271
1	201484862	PZE-101159248	F271	F271
1	201486679	PUT-163a-148937489-424	F271	F271
1	201486854	PUT-163a-148937489-423	F271	F271
1	201486994	PZA03074.27	F271	F271
1	201489122	SYN27500	F271	F271
1	201489130	SYN27501	F271	F271
1	201490005	SYN27498	F271	F271
1	201625417	SYN19603	F271	F271
1	201736280	SYN19601	F271	F271
1	201868530	PZE-101159556	F271	F271
1	201872641	SYN38894	F271	F271
1	201958398	PZE-101159648	F271	F271
1	201980516	SYN38895	F271	F271
1	201989136	PZE-101159718	F271	F271
1	202112367	PZE-101159756	F271	F271
1	202303299	SYN39118	F271	F271
1	202420468	SYN17313	F271	F271
1	202443338	PZE-101160294	F271	F271
1	202444430	PZE-101160296	F271	F271
1	202550766	PZB01156.2	F271	F271
1	202580832	PZE-101160455	F271	F271
1	202644871	PZE0005896632	F271	F271
1	202647025	PZE-100001718	F271	F271
1	202758306	PZE-100001759	F271	F271
1	202920029	PZE0006168173	F271	F271
1	202920029	PZE-100001851	F271	F271
1	202995668	PZE-100001898	F271	F271
1	203587826	PZA01216.1	F271	F271
1	203590599	SYN55	F271	F271
1	203720397	PZE-101161103	F271	F271
1	204073784	PZE-101161396	F271	F271
1	204258002	SYN30979	F271	F271
1	204258327	SYN30983	F271	F271
1	204261101	SYNGENTA16630	F271	F271
1	204261164	SYNGENTA16631	F271	F271
1	204684087	PZE-101161688	F271	F271
1	205371782	PZE-101162140	F271	F271
1	205410525	SYN10830	F271	F271
1	205410919	PUT-163a-76013717-3738	F271	F271
1	205533776	PZE-101162348	F271	F271
1	205564366	ZM013842-0398	F271	F271
1	205684490	SYN27346	F271	F271
1	206790574	PZE-101163518	F271	F271
1	206795237	PZE-101163539	F271	F271
1	206859509	SYN37674	F271	F271
1	207322119	SYN15374	F271	F271
1	207605828	PZE-101164372	F271	F271
1	207711467	SYN15301	F271	F271
1	207712012	PZE-101164570	F271	F271
1	207751305	PZE-101164729	F271	F271
1	208168657	SYN25375	F271	F271
1	208575411	PZE-101165471	F271	F271
1	208715212	PZE-101165483	F271	F271
1	208822485	PZE-101165664	F271	F271
1	208966121	PZE-101165901	F271	F271
1	208966195	PZE-101165902	F271	F271
1	209121887	PZE-101166092	F271	F271
1	209122082	PZE-101166093	F271	F271
1	209122207	PZE-101166099	F271	F271
1	209126846	PZE-101166183	F271	F271
1	209181081	SYN34585	F271	F271
1	209182100	PZE-101166237	F271	F271
1	209354867	PZE-101166376	F271	F271
1	209531877	PZE-101166478	F271	F271
1	209533217	PZE-101166480	F271	F271
1	209580839	PZE-101166550	F271	F271
1	209580871	PZE-101166549	F271	F271
1	209809493	SYN6693	F271	F271
1	209827494	PZE-101166671	F271	F271
1	209996333	PZE-101166754	F271	F271
1	210100153	SYN376	F271	F271
1	210467487	SYN14506	F271	F271
1	210740933	SYN28181	F271	F271
1	210903459	PZE-101167516	F271	F271
1	210996629	PZE-101167577	F271	F271
1	211201126	PZE-101167694	F271	F271
1	211201167	PZE-101167695	F271	F271
1	211257338	PZE-101167756	F271	F271
1	211264667	SYN20167	F271	F271
1	211264673	SYN20168	F271	F271
1	211453560	PZE-101168156	F271	F271
1	211624890	PUT-163a-78084243-4171	F271	F271
1	212168107	PZE-101168878	F271	F271
1	212196088	SYNGENTA5746	F271	F271
1	212330400	PZE-101169060	F271	F271
1	212330959	PZE-101169059	F271	F271
1	212354112	PZE-101169042	F271	F271
1	212573284	PZE-101169244	F271	F271
1	212579074	PZE-101169259	F271	F271
1	212843481	PZE-101169317	F271	F271
1	212843739	PZA03194.1	F271	F271
1	212978168	SYN38575	F271	F271
1	212979847	SYN38577	F271	F271
1	212983116	PZE-101169494	F271	F271
1	212984101	PHM1438.34	F271	F271
1	213093477	PZE-101169545	F271	F271
1	213093696	PZE-101169548	F271	F271
1	213152142	SYN37702	F271	F271
1	213154724	PZE-101169699	F271	F271
1	213228313	PZE-101169867	F271	F271
1	213270800	PZE-101169972	F271	F271
1	213896269	PZE-101170408	F271	F271
1	213917676	PZE-101170476	F271	F271
1	214455087	SYN8993	F271	F271
1	214455088	SYN8994	F271	F271
1	214846246	SYN38741	F271	F271
1	214886203	SYN38723	F271	F271
1	214888308	SYN38722	F271	F271
1	215205303	PZE-101171655	F271	F271
1	215350255	PZE-101171852	F271	F271
1	215522327	SYN18438	F271	F271
1	215610443	SYN18440	F271	F271
1	215649972	PZE-101172085	F271	F271
1	215706681	PZE-101172147	F271	F271
1	215762247	PZE-101172177	F271	F271
1	215908691	SYN27625	F271	F271
1	215909147	SYN27622	F271	F271
1	215909484	SYN27623	F271	F271
1	215993900	PZE-101172340	F271	F271
1	216579514	PZE-101172657	F271	F271
1	216580824	PZE-101172677	F271	F271
1	216688840	SYN28641	F271	F271
1	216691028	PZE-101172827	F271	F271
1	216692421	PZE-101172846	F271	F271
1	216692861	PZE-101172856	F271	F271
1	216695411	SYN28640	F271	F271
1	216695475	SYN28646	F271	F271
1	216765747	PZE-101172999	F271	F271
1	216928911	PUT-163a-101399336-39	F271	F271
1	217059151	SYN3062	F271	F271
1	217059217	PUT-163a-18179375-1487	F271	F271
1	217114855	PZE-101173330	F271	F271
1	217180285	SYN17606	F271	F271
1	217181201	PZE-101173401	F271	F271
1	217181526	SYN17605	F271	F271
1	217219146	PZE-101173487	F271	F271
1	217252011	PZE-101173494	F271	F271
1	217450963	PZE-101173784	F271	F271
1	217527251	SYN19926	F271	F271
1	217531780	SYN19925	F271	F271
1	217587466	PZA-003741001	F271	F271
1	217781852	PZE-101174076	F271	F271
1	217875936	PZE-101174158	F271	F271
1	218800974	SYN31725	F271	F271
1	218801016	PZE-101174617	F271	F271
1	218986896	PZE-101174664	F271	F271
1	219065665	SYN25300	F271	F271
1	219371014	PZE-101174913	F271	F271
1	219373782	PZE-101174929	F271	F271
1	219377629	PZE-101174953	F271	F271
1	219384450	PZE-101174973	F271	F271
1	219384944	PZE-101174976	F271	F271
1	219478393	PZE-101175015	F271	F271
1	219976155	PZE-101175438	F271	F271
1	220074431	PZE-101175643	F271	F271
1	220090862	PZE-101175658	F271	F271
1	220098094	SYN12264	F271	F271
1	220098709	PZE-101175704	F271	F271
1	220100123	PZE-101175707	F271	F271
1	220202642	SYN19846	F271	F271
1	220307577	SYN19847	F271	F271
1	220335451	PZE-101175840	F271	F271
1	220338489	SYN19853	F271	F271
1	220365445	PZE-101175901	F271	F271
1	220894166	PZE-101176352	F271	F271
1	221238842	PZE-101176580	F271	F271
1	221370027	PZE-101176627	F271	F271
1	221486177	PZE-101176725	F271	F271
1	221583998	PZE-101176793	F271	F271
1	221652292	PZE-101176808	F271	F271
1	221652869	PZE-101176809	F271	F271
1	221653186	PZE-101176812	F271	F271
1	221739382	PZE-101176826	F271	F271
1	221741401	PZE-101176840	F271	F271
1	221785673	PZE-101176905	F271	F271
1	222147146	PZE-101177112	F271	F271
1	222155143	ZM012417-0192	F271	F271
1	222170668	PZE-101177162	F271	F271
1	222171630	PZE-101177164	F271	F271
1	222398611	PZE-101177419	F271	F271
1	222399950	PZE-101177456	F271	F271
1	222399974	PZE-101177457	F271	F271
1	222446833	SYN13006	F271	F271
1	222533761	PZE-101177603	F271	F271
1	222547641	SYN29186	F271	F271
1	222549960	SYNGENTA14479	F271	F271
1	222599508	PZE-101177765	F271	F271
1	222602112	PZE-101177766	F271	F271
1	222602140	PZE-101177767	F271	F271
1	222700793	PZE-101177794	F271	F271
1	222720749	PUT-163a-91055993-4744	F271	F271
1	222720881	PUT-163a-91055993-4743	F271	F271
1	222761635	PZE-101177834	F271	F271
1	222762124	PZE-101177833	F271	F271
1	222763049	PZE-101177832	F271	F271
1	222774483	PZE-101177822	F271	F271
1	222794252	PZE-101177855	F271	F271
1	222860102	PZE-101177893	F271	F271
1	222953015	PZE-101177940	F271	F271
1	223155829	PZE-101178589	F271	F271
1	223161749	PZE-101178540	F271	F271
1	223564117	PZE-101178598	F271	F271
1	223760550	PZE-101178735	F271	F271
1	223763059	PZE-101178802	F271	F271
1	223765174	SYN22253	F271	F271
1	224070120	PZE-101179560	F271	F271
1	224078702	PZA02117.1	F271	F271
1	224079095	PZA-000403005	F271	F271
1	224079196	SYN32063	F271	F271
1	224079358	SYN32065	F271	F271
1	224080405	PZE-101179591	F271	F271
1	224081729	SYN32064	-	F271
1	224091406	SYN25874	F271	F271
1	224372583	PZE-101179918	F271	F271
1	224376338	PZE-101179967	F271	F271
1	224376992	PZE-101179982	F271	F271
1	224377615	SYN27591	F271	F271
1	224377669	SYN27590	F271	F271
1	224377911	SYN27592	F271	F271
1	224377971	SYN27593	F271	F271
1	224379933	SYN27587	F271	F271
1	224381102	PZE-101180001	F271	F271
1	224448452	PZE-101180060	F271	F271
1	224769772	SYN34452	F271	F271
1	225040963	PZE-101180534	F271	F271
1	225041058	PZE-101180531	F271	F271
1	225041422	SYN21134	F271	F271
1	225044054	PZE-101180507	F271	F271
1	225107850	SYN21127	F271	F271
1	225123414	PZE-101180803	F271	F271
1	225130798	PZA00658.19	F271	F271
1	225488999	SYNGENTA12044	F271	F271
1	225626090	PZE-101181259	F271	F271
1	225869659	PZE-101181403	F271	F271
1	226136399	PUT-163a-71443302-3341	F271	F271
1	226174870	PZE-101181658	F271	F271
1	226236550	PZE-101181821	F271	F271
1	226257575	PZE-101181856	F271	F271
1	226456343	PZE-101182128	F271	F271
1	226457158	PZE-101182134	F271	F271
1	226563834	PZE-101182187	-	F271
1	226758821	PZE-101182232	F271	F271
1	226926790	PZE-101182391	F271	F271
1	226961815	PZE-101182551	F271	F271
1	226962118	PZE-101182552	F271	F271
1	227008640	PZE-101182557	F271	F271
1	227253897	SYN32080	F271	F271
1	227437319	PZE-101182760	F271	F271
1	227438388	PZE-101182771	F271	F271
1	227445445	SYN29189	F271	F271
1	227445732	SYN29188	F271	F271
1	227510237	SYN11283	F271	F271
1	227593940	PZE-101182889	F271	F271
1	228051317	PZE-101183173	F271	F271
1	228051413	SYN18166	F271	F271
1	228053764	SYN18163	F271	F271
1	228252624	SYN12952	F271	F271
1	228570684	PZE-101183894	F271	F271
1	228644390	PZE-101183942	F271	F271
1	228645606	PZE-101183943	F271	F271
1	228718597	SYN31532	F271	F271
1	229067257	PZE-101184208	F271	F271
1	229111581	SYN35064	F271	F271
1	229484612	PZE-101184638	F271	F271
1	229571297	SYN28919	F271	F271
1	229608280	SYN18599	F271	F271
1	229608302	SYN18598	F271	F271
1	229850044	SYN9190	F271	F271
1	230014612	SYN2702	F271	F271
1	230015920	SYN2701	F271	F271
1	230123315	SYN9076	F271	F271
1	230202213	PZE-101185524	F271	F271
1	230209381	PZE-101185536	F271	F271
1	230368756	PZE-101185710	F271	F271
1	230717634	PZE-101185989	F271	F271
1	230718643	PZE-101185998	F271	F271
1	230720425	PZE-101186005	F271	F271
1	248321866	PZE-101199192	F271	F271
1	248736328	PZE-101199628	F271	F271
1	248850101	ZM013915-0289	F271	F271
1	248854002	PZE-101199742	F271	F271
1	248863786	PZE-101199750	F271	F271
1	249067639	PZE-101199832	F271	F271
1	249086873	PZE-101199853	F271	F271
1	249091250	PZE-101199858	F271	F271
1	249091722	PZE-101199859	F271	F271
1	249317993	ZM013506-0433	F271	F271
1	249320133	SYN13476	F271	F271
1	249324633	SYN13482	F271	F271
1	249326407	PZE-101200159	F271	F271
1	249419010	SYN13480	F271	F271
1	249428926	PZE-101200311	F271	F271
1	249434088	SYN19969	F271	F271
1	249454889	PZE-101200344	F271	F271
1	249502699	SYN19970	F271	F271
1	249700075	PZE-101200614	F271	F271
1	250066619	PUT-163a-31611790-1975	F271	F271
1	250066755	PUT-163a-31611790-1977	F271	F271
1	250067107	PUT-163a-110481268-80	F271	F271
1	250067201	PUT-163a-110481268-79	F271	F271
1	250073432	PZE-101203924	F271	F271
1	250090678	PZE-101203885	F271	F271
1	250094906	SYN8001	F271	F271
1	250191062	SYN22066	F271	F271
1	250199992	PZE-101203754	F271	F271
1	250319139	PZE-101203624	F271	F271
1	250864045	SYN20288	F271	F271
1	250867814	PZE-101203438	F271	F271
1	250911095	PZE-101203291	F271	F271
1	250959075	SYN20282	F271	F271
1	251039217	SYN20292	F271	F271
1	251039286	SYN20293	F271	F271
1	251039495	SYN20283	F271	F271
1	251040077	SYN20284	F271	F271
1	251079254	PZE-101203014	F271	F271
1	251091237	PZE-101202983	F271	F271
1	251386221	SYN28220	F271	F271
1	251386866	SYN28219	F271	F271
1	251818087	PZE-101201822	F271	F271
1	251826499	PZE-101201817	F271	F271
1	252322358	PZE-101201504	F271	F271
1	252377691	SYN18315	F271	F271
1	253109684	PZE-101201013	F271	F271
1	253272108	SYN6262	F271	F271
1	253505855	PZE-101204728	F271	F271
1	253610512	SYN27959	F271	F271
1	253613489	SYN27954	F271	F271
1	253656583	SYN27953	F271	F271
1	253715394	PZE-101204975	F271	F271
1	253716559	PZE-101204999	F271	F271
1	253717214	PZE-101205014	F271	F271
1	253719662	PZE-101205031	F271	F271
1	253793941	PZE-101205143	F271	F271
1	253798392	PZE-101205159	F271	F271
1	254094787	PZA01119.1	F271	F271
1	254244186	PZE-101205523	F271	F271
1	254256049	PZE-101205591	F271	F271
1	254986403	PUT-163a-86471385-4507	F271	F271
1	255098148	SYN30022	F271	F271
1	255253531	PZE-101206240	F271	F271
1	255253601	PZE-101206241	F271	F271
1	255261827	PZE-101206262	F271	F271
1	255317007	PZE-101206287	F271	F271
1	255317651	PZE-101206289	F271	F271
1	255448068	PZE-101206418	F271	F271
1	255534122	PZE-101206438	F271	F271
1	255546208	PZE-101206520	F271	F271
1	255576116	PZE-101206527	F271	F271
1	255633044	PZE-101206442	F271	F271
1	256469982	PZE-101207067	F271	F271
1	256566866	SYN34772	F271	F271
1	256668963	SYN34770	F271	F271
1	256797371	PZE-101207480	F271	F271
1	257324697	PZE-101207960	F271	F271
1	257326157	SYN14563	F271	F271
1	257413278	PZE-101208074	F271	F271
1	257487274	PZE-101208126	F271	F271
1	257489143	PZE-101208130	F271	F271
1	257995730	PZE-101208550	F271	F271
1	258353561	PZE-101208698	F271	F271
1	258364741	SYNGENTA10485	F271	F271
1	258369789	PZE-101208762	F271	F271
1	258381198	PZE-101208775	F271	F271
1	258383803	SYN20197	F271	F271
1	258384695	SYN20199	F271	F271
1	258796503	PZE-101209497	F271	F271
1	258959268	PZE-101209857	F271	F271
1	259012543	SYN25491	F271	F271
1	259012638	SYN25500	F271	F271
1	259012705	PUT-163a-71766009-3502	F271	F271
1	259272600	PZE-101209983	F271	F271
1	259309541	SYN2805	F271	F271
1	259309829	SYN2806	F271	F271
1	259375429	SYN21047	F271	F271
1	259375477	SYN21046	F271	F271
1	259380679	PZE-101210110	F271	F271
1	259380701	PZE-101210111	F271	F271
1	259380735	PZE-101210112	F271	F271
1	259408630	PZE-101210179	F271	F271
1	259523885	PZE-101210226	F271	F271
1	259778476	SYN19156	F271	F271
1	259817208	SYN10396	F271	F271
1	259823522	SYN10392	F271	F271
1	259823813	SYN10401	F271	F271
1	259823822	SYN10402	F271	F271
1	259823873	SYN10404	F271	F271
1	259823955	SYN10400	F271	F271
1	259824146	SYN10394	F271	F271
1	259824332	SYN10393	F271	F271
1	259825061	SYN10395	F271	F271
1	259825337	SYN10398	F271	F271
1	259940498	PUT-163a-71757242-3419	F271	F271
1	259941507	PUT-163a-71757242-3418	F271	F271
1	259948123	SYN279	F271	F271
1	260146963	SYN272	F271	F271
1	260148154	SYN271	F271	F271
1	260149117	SYN275	F271	F271
1	260149387	SYN276	F271	F271
1	260149669	SYN282	F271	F271
1	260150032	SYN277	F271	F271
1	260338377	PZE-101210734	F271	F271
1	260338525	PZE-101210733	F271	F271
1	260449018	PZE-101210761	F271	F271
1	260520076	SYN25458	F271	F271
1	260520464	SYN25461	F271	F271
1	260744482	PZE-101211038	F271	F271
1	260920359	SYN2267	F271	F271
1	260940436	SYN2268	F271	F271
1	262168660	PZA01921.19	F271	F271
1	262231611	SYN15061	F271	F271
1	262322158	PZE-101212020	-	F271
1	262456857	SYN5387	F271	F271
1	262457184	SYN5381	F271	F271
1	262457857	SYN5383	F271	F271
1	262458215	SYN5378	F271	F271
1	262459657	PZE-101212116	F271	F271
1	263143181	PUT-163a-149041322-807	F271	F271
1	263154000	PZE-101213102	F271	F271
1	263200484	PUT-163a-148950351-508	F271	F271
1	263220420	PZE-101213253	F271	F271
1	263429039	PZE-101213333	F271	F271
1	263441265	PZE-101213356	F271	F271
1	263603731	PZE-101213385	F271	F271
1	263701953	PZE-101213479	F271	F271
1	263708924	PZE-101213484	F271	F271
1	263740719	PZE-101213558	F271	F271
1	263941382	PZE-101213633	F271	F271
1	264202790	PZE-101213812	F271	F271
1	264212108	PZE-101213906	F271	F271
1	264224831	PZA03392.2	F271	F271
1	264224945	PZA03392.1	F271	F271
1	264520161	PZE-101214117	F271	F271
1	264520194	PZE-101214118	F271	F271
1	264522231	PZE-101214133	F271	F271
[truncated: 10,761 more rows]
