# Supplementary material for: A systems biology approach uncovers a gene co-expression network associated with cell wall degradability in maize
Source: PLoS One. 2019 Dec 31;14(12):e0227011. doi: 10.1371/journal.pone.0227011 (PMC6938352; doi:10.1371/journal.pone.0227011)
Supplement: S2 Table — (XLSX) [file pone.0227011.s005.xlsx]

## Sheet: S2 Table
S2 Table. List of primer sequences used in the study.
Gene name and/or Marker ID	Chromosome	Position based on AGPv2 (bp)	Forward primer sequence (5'->3')	Reverse primer sequence (5'->3')	Amplicon size based on B73 AGPv2 or AGPv3 (bp)	Primer use
GRMZM2G123667	4	207979564	AGCCTCTTCCAAACACTCCAATGC	ACTGTGTCGTACCGCTCGATAAC	184	Genotyping by HRM
GRMZM2G112619	4	221631653	CCCAGAACGCCAGGTTTAC	TGTTGACACGGTCCCATAGA	228	Genotyping by HRM
bnlg1702	6	147046488	TTATCATCAAATGGAGGACACG	AAAGACACACGCTAATGGGC	163	Genotyping by HRM and PCR
GRMZM2G059121	6	151442704	TCCACGTGTACACAGGAATGA	AAAGATTCTCGCAGGTCGAA	281	Genotyping by HRM
GRMZM2G146152	6	151544465	CAAATCGTTTGGCCTGTGCAAC	ATGGCGCAACAACACATGACC	129	Genotyping by HRM
bnlg1732	6	1.51778e+08	AACTTTTGGCATTGCACTGG	CGTAAGTGCACACGGCATTA	108	Genotyping by HRM and PCR
GRMZM2G160354	6	152257400	ACAGCTTCACAAGGGAGCGA	ATTCCCGGCTAAGCTCGAAG	479	Genotyping by HRM
GRMZM2G169966	6	153266146	ACTCGCCCATCCTCTTGACT	CTGCCGCTTAGGTCGTTCT	261	Genotyping by HRM
bnlg345	6	153499384	CGAAGCTAGATGTAGAAAACTCTCT	CTTACCAACCAACACTCCCAT	129	Genotyping by HRM and PCR
umc1127	6	168066701	GGTCCAGTGACATCTCAAAATGAA	ATATTCCCCCTCCCTAATTTTGCT	160	Genotyping by PCR
ZmFKBP20-1 (gene 10)	6	NA	CTAGTAGCTTGCAGGCCGAG	GCTAGCTCCCGTTGCTTCTT	95	qRT-PCR
ZmESMD1 (gene 14a)	6	NA	GCCGCGATGCTGCTATACAT	GAGTTGTCGGCGTCCATGTC	137	qRT-PCR
ZmRPS23 (gene 36)	6	NA	CCGAACTCTGCCATCCGTAA	TTGGCACAAAGGCAGCAATC	76	qRT-PCR
ZmGRP2 (GRMZM2G080603)	1	NA	CACAACGCCTTCAGCACCTA	AAGGTGACGAAGCCGAAGC	94	qRT-PCR
ZmUBC30 (GRMZM2G102471)	2	NA	CAGCATTTGCCTTGACATTC	CCGTGAGCAGTGAGCAGAT	89	qRT-PCR
