# Supplementary material for: A systems biology approach uncovers a gene co-expression network associated with cell wall degradability in maize
Source: PLoS One. 2019 Dec 31;14(12):e0227011. doi: 10.1371/journal.pone.0227011 (PMC6938352; doi:10.1371/journal.pone.0227011)
Supplement: S3 Table — (XLSX) [file pone.0227011.s006.xlsx]

## Sheet: S3 Table
S3 Table. Genes found in B73 AGPv3, F271 and F288 within the QTL6.05 interval.
	B73 AGPv3.22			F271									F288									F271 vs F288
Gene_ID_in_scaffolds	TAP_IDa	ACT_IDb		TAP_IDc	Strand	CDSd	mRNA_start..stop	CDS_start	CDS_stop	Proteine	Confidence		TAP_IDc	Strand	CDSd	mRNA_start..stop	CDS_start	CDS_stop	Proteine	Confidence		Structure	CDS identity (%)f	Protein identity (%)f	Protein similarity (%)f	Functional TriAnnot annotation based on Protein Domaing	PLAZA3.0 Monocots_Description (AnnoMine)
01	GRMZM2G125976	GRMZM2G125976		gene_01_F271_GRMZM2G125976	F	1722	13434..17658	13963	17364	574	High confidence		gene_01_F288_GRMZM2G125976	F	1728	10457..14733	10986	14382	576	High confidence		same	99	99	99	POX domain - Homeobox KN domain	BEL1-like homeodomain protein
	ND	NA		pseudogene_F271_35621									pseudogene_F288_51012
	ND	NA		pseudogene_F271_63011									NA
02	GRMZM2G061906	GRMZM2G061906		gene_02_F271_GRMZM2G061906	F	711	68452..70892	68879	70456	237	High confidence		gene_02_F288_GRMZM2G061906	F	711	83304..85715	83727	85279	237	High confidence		same	99	100	100	Transcription factor Myc-type - basic helix-loop-helix - bHLH	Transcription factor bHLH115
03	NA	GRMZM2G061777		gene_03_F271	R	2148	71027..79002	71468	78867	716	High confidence		gene_03_F288	R	2148	85852..93824	86291	93689	716	High confidence		same	100	100	100	Aldehyde dehydrogenase - Aspartate -glutamate -uridylate kinase	Gamma-glutamyl phosphate reductase
	NA	AC203754.4_FG008																									Delta-1-pyrroline-5-carboxylate synthase
	ND	AC203754.4_FG007		NA									NA
GAP F271 - 132133..132232
	ND	NA		pseudogene_F271_83954									NA
	ND	NA		pseudogene_F271_129303									NA
04	GRMZM2G053610	GRMZM2G053610		truncated-gene_04_F271_GRMZM2G053610	F								gene_04_F288_GRMZM2G053610	F	627	176559..180305	176752	179785	209	High confidence						Prenylated rab acceptor PRA1	PRA1 family protein
05	GRMZM2G150471	GRMZM2G150471		gene_05_F271_GRMZM2G150471	R	807	134575..156227	135324	156014	269	High confidence		gene_05_F288_GRMZM2G150471	R	807	182187..192403	182979	192191	269	High confidence		same	99	99	100	Yip1 domain	Protein YIPF1
	ND	GRMZM2G591714		NA									NA
	ND	NA		NA									pseudogene_F288_199508
	ND	NA		pseudogene_F271_204949									NA
	ND	NA		pseudogene_F271_218595									NA
GAP F288 - 314862..314961
06	GRMZM2G059121	GRMZM2G059121		gene_06_F271_GRMZM2G059121	F	870	287314..291150	287385	290826	290	High confidence		gene_06_F288_GRMZM2G059121	F	870	348095..352618	348167	352294	290	High confidence		same	99	99	98	Uracil phosphoribosyltransferase	Uracil phosphoribosyltransferase
	ND	NA		pseudogene_F271_302540									NA
	ND	NA		pseudogene_F271_306116									NA
	ND	NA		pseudogene_F271_310162									NA
06a	NA	GRMZM2G059285		gene_06a_F271_GRMZM2G059285	F	177	310342..310929	310342	310929	59	High confidence		gene_06a_F288_GRMZM2G059285	F	177	355963..356547	355963	356547	59	High confidence		same	100	100	100	ND	Keto reductase family 4 member C9
07	GRMZM2G059314	GRMZM2G059314		gene_07_F271	R	1089	314837..319196	317383	319196	363	High confidence		gene_07_F288	R	1101	371082..376036	373679	375681	367	High confidence		same	98	98	97	NADP-dependent oxidoreductase	Keto reductase family 4 member C9
	GRMZM2G059306	GRMZM2G059306																									No default description found
	ND	GRMZM2G059624		pseudogene_F271_328702									pseudogene_F288_378286
08	GRMZM2G059637	GRMZM2G059637		gene_08_F271_GRMZM2G059637	F	1539	362067..365090	362514	364857	513	High confidence		gene_08_F288_GRMZM2G059637	F	1536	380501..383756	380946	383521	512	High confidence		same	99	99	99	Glycerol-3-phosphate acyltransferase 8	Glycerol-3-phosphate acyltransferase
	ND	NA		pseudogene_F271_369077									NA
	ND	NA		pseudogene_F271_376221									NA
09	GRMZM2G035849	GRMZM2G035849		gene_09_F271_GRMZM2G035849	F	873	396734..402122	397073	401674	291	High confidence		gene_09_F288_GRMZM2G035849	F	873	393793..398977	394130	398550	291	High confidence		same	99	99	100	Zinc finger - DHHC-type - palmitoyltransferase	S-acyltransferase 16
10	GRMZM2G035922	GRMZM2G035922		gene_10_F271_GRMZM2G035922	R	558	403862..406208	404236	405529	186	High confidence		gene_10_F288_GRMZM2G035922	R	558	438706..440077	438785	440077	186	High confidence		same	98	99	98	Peptidyl-prolyl cis-trans isomerase - FKBP-type	Trans isomerase FKBP20-1
	ND	NA		NA									pseudogene_F288_453297
11	GRMZM2G146152	GRMZM2G146152		gene_11_F271_GRMZM2G146152	R	1752	408379..411869	408955	411315	584	High confidence		gene_11_F288_GRMZM2G146152	R	1752	510337..513230	510471	512779	584	High confidence		same	97	97	97	Multicopper oxidase Cu-oxidase_3	Laccase-12/13
	ND	GRMZM2G146200		NA									pseudogene_F288_524114
	ND	NA		pseudogene_F271_419139									NA
12	NA	NA		gene_12_F271	F	549	423275..426515	423334	426515	183	High confidence		NA														CoA ligase [ADP-forming] subunit beta
	ND	NA		pseudogene_F271_427550									NA
13	GRMZM2G146219	GRMZM2G146219		gene_13_F271_GRMZM2G146219	F	672	444944..448001	446468	447142	224	High confidence		gene_13_F288_GRMZM2G146219	F	660	550543..552971	551512	552174	220	High confidence		same	97	98	97	A0A096SFJ9_MAIZE TrEMBL databank Uncharacterized protein	No default description found
14a	AC213621.5_FG002	AC213621.5_FG002		gene_14a_F271_AC213621.5_FG002	F	1755	452961..460975	452961	460463	585	High confidence		gene_14a_F288_AC213621.5_FG002	F	1755	558259..567310	558259	566789	585	High confidence		same	99	98	98	GDP-fucose protein O-fucosyltransferase	O-fucosyltransferase family protein
14b	AC213621.5_FG004	AC213621.5_FG004		gene_14b_F271_AC213621.5_FG004	F	1296	461559..463837	461687	462985	432	High confidence		gene_14b_F288_AC213621.5_FG004	F	1290	567895..570144	568023	569315	430	High confidence		same	99	98	98	FAS1 domain	Fasciclin-like arabinogalactan protein 4
15	GRMZM5G850966	GRMZM5G850966		gene_15_F271_GRMZM5G850966	F	384	509124..510953	509334	510673	128	Low confidence		gene_15_F288_GRMZM5G850966	F	384	626779..628779	627004	628482	128	Low confidence		same	99	100	100	Ribosomal protein L36e	60S ribosomal protein L36
	ND	NA		pseudogene_F271_527241									NA
	ND	NA		pseudogene_F271_531402									NA
16	GRMZM2G701193	GRMZM2G701193		gene_16_F271_GRMZM2G701193	F	1662	583196..588631	583374	588243	554	High confidence		gene_16_F288_GRMZM2G701193	F	1668	691034..698243	691245	697877	556	High confidence		same	99	99	98	Cysteinyl-tRNA synthetase -mycothiol ligase	Cysteine--tRNA ligase
	ND	NA		pseudogene_F271_610554									NA
	ND	NA		pseudogene_F271_629407									NA
17	GRMZM2G012052	GRMZM2G012052		gene_17_F271_GRMZM2G012052	F	507	633365..641660	633494	641301	169	High confidence		gene_17_F288_GRMZM2G012052	F	549	758283..766700	758412	766344	183	High confidence		same	92	92	92	Ubiquitin-conjugating enzyme E2	Conjugating enzyme protein E2
18	GRMZM2G130239	GRMZM2G130239		gene_18_F271_GRMZM2G130239	F	1212	660186..663817	660380	663633	404	High confidence		gene_18_F288_GRMZM2G130239	F	1212	772050..775685	772244	775498	404	High confidence		same	99	100	100	WARNING - Harbinger transposase-derived nuclease	Putative nuclease HARBI1
19	GRMZM2G431350	GRMZM2G431350		gene_19_F271_GRMZM2G431350	R	531	663703..666172	664066	665749	177	Low confidence		gene_19_F288_GRMZM2G431350	R	531	775560..778019	775921	777652	177	Low confidence		same	99	99	99	Clathrin adaptor complex small chain	Coatomer subunit zeta
20	AC206217.2_FG006	AC206217.2_FG006		gene_20_F271_AC206217.2_FG006	F	537	669427..669966	669427	669966	179	Low confidence		gene_20_F288_AC206217.2_FG006	F	567	784415..784984	784415	784984	189	Low confidence		same	92	88	90	C2H2-type zinc finger	Finger protein ZAT12
	ND	GRMZM5G877985		NA									NA
20a	NA	GRMZM5G878008		gene_20a_F271_GRMZM5G878008	R	420	671238..673679	671238	673343	140	High confidence		gene_20a_F288_GRMZM5G878008	R	420	786166..788976	786166	788640	140	High confidence		same	99	100	100	ras-related protein RABE1c-like	Ras-related protein Rab
21	GRMZM2G130746	GRMZM2G130746		gene_21_F271_GRMZM2G130746	R	480	697496..699481	698533	699108	160	High confidence		gene_21_F288_GRMZM2G130746	R	480	814916..816145	815280	815855	160	High confidence		same	99	100	100	Core histone H2A -H2B -H3 -H4	Histone H2A
	ND	NA		NA									pseudogene_F288_820404				-
GAP F271 - 780863..780962
23	GRMZM2G143745	GRMZM2G143745		pseudogene_F271_750135				-					gene_23_F288_GRMZM2G143745	R	564	864796..865636	865038	865604	188	High confidence						ND	Glycine-rich cell wall structural protein 2
	ND	NA		NA									pseudogene_F288_990520				-
25	GRMZM2G108723	GRMZM2G108723		gene_25_F271_GRMZM2G108723	R	297	832764..833336	832764	833336	99	Low confidence		gene_25_F288_GRMZM2G108723	R	297	1010048..1010591	1010048	1010591	99	High confidence		same	99	99	100	unknown function A_thal_3526	Plant protein 1589 of unknown function
26	GRMZM2G399495	GRMZM2G399495		gene_26_F271_GRMZM2G399495	R	1098	921968..923412	922209	923309	366	Low confidence		gene_26_F288_GRMZM2G399495	R	1113	1087001..1088461	1087243	1088358	371	Low confidence		same	98	98	97	A0A096TKX1_MAIZE TrEMBL databank Uncharacterized protein	Encodes a member of the MAKR (MEMBRANE-ASSOCIATED KINASE REGULATOR) gene family
27	GRMZM2G099481	GRMZM2G099481		gene_27_F271_GRMZM2G099481	R	2907	931585..937585	932151	936716	969	High confidence		gene_27_F288_GRMZM2G099481	R	2907	1096835..1102831	1097402	1101967	969	High confidence		same	99	99	100	LNS2 - Lipin -Ned1 -Smp2,Lipin - N-terminal	Phosphatidate phosphatase LPIN3
	ND	NA		pseudogene_F271_940773									NA
	GRMZM2G415025	GRMZM2G415025		NA									pseudogene_F288_1121425
29	GRMZM2G115398	GRMZM2G115398		gene_29_F271_GRMZM2G115398	F	1371	965543..967614	965759	967132	457	High confidence		gene_29_F288_GRMZM2G115398	F	1371	1125417..1127493	1125638	1127011	457	High confidence		same	99	99	99	Transmembrane receptor	Protein GPR107
30	GRMZM2G134753	GRMZM2G134753		gene_30_F271_GRMZM2G134753	R	2997	971674..992432	971838	991928	999	High confidence		gene_30_F288_GRMZM2G134753	R	2997	1130972..1152305	1131717	1151801	999	High confidence		same	99	99	99	SAC3 -GANP -Nin1 -mts3 -eIF-3 p25	Leukocyte receptor cluster member 8 homolog
31	GRMZM2G066432	GRMZM2G066432		gene_31_F271_GRMZM2G066432	R	1278	1007397..1009902	1007699	1009405	426	High confidence		gene_31_F288_GRMZM2G066432	R	1278	1167276..1169773	1167574	1169276	426	High confidence		same	99	99	99	Serine-threonine -tyrosine-protein kinase	Receptor-like protein kinase
	ND	NA		pseudogene_F271_1011778									NA
33	GRMZM2G066448	GRMZM2G066448		gene_33_F271_GRMZM2G066448	R	1848	1024309..1027073	1024474	1026755	616	High confidence		gene_33_F288_GRMZM2G066448	R	1833	1186254..1189048	118641	1188812	611	High confidence		same	98	99	99	IQ motif - EF-hand binding site	Protein IQ-DOMAIN 1
34	GRMZM2G066575	GRMZM2G066575		gene_34_F271_GRMZM2G066575	F	4038	1028588..1033867	1028856	1033371	1346	Low confidence		gene_34_F288_GRMZM2G066575	F	4038	1190647..1195882	1190915	1195430	1346	Low confidence		same	100	100	100	PWWP domain	Putative oxidoreductase GLYR1
35	GRMZM5G804893	GRMZM5G804893		gene_35_F271_GRMZM5G804893	R	534	1034803..1038718	1035457	1038396	178	High confidence		gene_35_F288_GRMZM5G804893	R	534	1196859..1200774	1197513	1200452	178	High confidence		same	100	100	100	Transcription factor CBF -NF-Y -archaeal histone	Nuclear transcription factor Y subunit B
36	GRMZM2G140609	GRMZM2G140609		gene_36_F271_GRMZM2G140609	R	408	1053264..1054990	1053460	1054041	136	High confidence		gene_36_F288_GRMZM2G140609	R	408	1215245..1217019	1215441	1216029	136	High confidence		same	99	100	100	Ribosomal protein S12 -S23	40S ribosomal protein S23
37	GRMZM2G140587	GRMZM2G140587		gene_37_F271_GRMZM2G140587	R	2103	1055223..1059604	1055840	1058471	701	High confidence		gene_37_F288_GRMZM2G140587	R	2103	1217301..1221738	1217918	1220549	701	High confidence		same	99	99	99	Nucleoside phosphatase GDA1 -CD39	Probable apyrase 7
	ND	NA		NA									pseudogene_F288_1232210
	ND	NA		NA									pseudogene_F288_1253359
38	GRMZM2G460617	GRMZM2G460617		gene_38_F271_GRMZM2G460617	R	246	1064672..1065701	1065373	1065621	82	High confidence		gene_38_F288_GRMZM2G460617	R	240	1280151..1281141	1280819	1281061	80	High confidence		same	95	94	95	B6SJT9_MAIZE TrEMBL databank Putative uncharacterized protein	No default description found
	ND	GRMZM2G579085		pseudogene_F271_1067940									NA
39	GRMZM2G160354	GRMZM2G160354		gene_39_F271_GRMZM2G160354	F	186	1072029..1072831	1072265	1072453	62	High confidence		gene_39_F288_GRMZM2G160354	F	186	1285792..1286599	1286033	1286221	62	High confidence		same	100	100	100	B6U2V7_MAIZE TrEMBL databank Uncharacterized protein	No default description found
40	GRMZM2G094951	GRMZM2G094951		gene_40_F271_GRMZM2G094951	R	2415	1082247..1090711	1082611	1090434	805	High confidence		gene_40_F288_GRMZM2G094951	R	2418	1298784..1316612	1299501	1316341	806	High confidence		same	99	99	99	Rab-GTPase-TBC domain	USP6 N-terminal-like protein
41	GRMZM2G094934	GRMZM2G094934		pseudogene_F271_1156080									gene_41_F288_GRMZM2G094934	F	654	1324168..1328166	1324168	1328166	218	Low confidence							Zipper-like transcriptional regulator 1
42	GRMZM2G522776	GRMZM2G522776		NA									gene_42_F288_GRMZM2G522776	R	144	1345941..1346436	1346003	1346149	48	High confidence							No default description found
43a	NA	NA		gene_43a_F271	R	987	1237614..1239210	1237925	1239119	329	Low confidence		gene_43a_F288	R	987	1355793..1357389	1356104	1357298	329	Low confidence		same	100	100	100	Pfam - domain CCT protein binding	No default description found
43b	GRMZM2G318992	GRMZM2G318992		gene_43b_F271_GRMZM2G318992	R	2676	1241713..1244979	1241970	1244741	892	High confidence		gene_43b_F288_GRMZM2G318992	R	2616	1359892..1362955	1360149	1362920	872	Low confidence		Diff	98	98	97	Pfam - NAB domain	No default description found
44	GRMZM2G064679	GRMZM2G064679		gene_44_F271_GRMZM2G064679	R	459	1304851..1305750	1305089	1305688	153	High confidence		gene_44_F288_GRMZM2G064679	R	459	1430364..1431266	1430602	1431201	153	High confidence		same	99	99	99	B6TYT4_MAIZE TrEMBL databank Putative uncharacterized protein	No default description found
aB73 accession numbers associated by the TriAnnot pipeline (TAP) to genes annotated in F271 and/or F288 scaffolds based on proteins. "NA": missing sequence; ND: not determined.
bB73 accession numbers associated by the Artemis comparison tool (ACT) to genes annotated in F271 and/or F288 scaffolds based on proteins. "NA": missing sequence.
cGene name on F271 or F288 scaffold annotation file. "NA": missing sequence. "truncated-gene_04_F271_GRMZM2G053610": the gene 04 was confirmed by PCR and sequencing because its genomic sequence was partial in F271 scaffold.
dCoding DNA sequence size in base pairs.
eProtein size in amino acids.
fSequence comparison was performed using Needleman-Wunsch Global Align Nucleotide Sequences (hhtps://blast.ncbi.nlm.nih.gov/).
g"ND": not determined.
