# Supplementary material for: A systems biology approach uncovers a gene co-expression network associated with cell wall degradability in maize
Source: PLoS One. 2019 Dec 31;14(12):e0227011. doi: 10.1371/journal.pone.0227011 (PMC6938352; doi:10.1371/journal.pone.0227011)
Supplement: S4 Table — (XLSX) [file pone.0227011.s007.xlsx]

## Sheet: S4 Table
S4 Table. Phenotypic values in the two pairs of NILs introgressed into targeted QTL6.05i.
	Mean					ANOVA tableb
Traita	1F271	1F288	2F271	2F288		Allele	Line	Interaction
Plant height (cm)	207.5	190	185	187.5		0.301991	0.113304	0.132419
Yield per row (kg)	2.65	2.425	3.075	2.125		0.0911117	0.832989	0.231342
Plant number per row	13	14.5	14.5	12.5		0.809008	0.809008	0.0572352
DM yield (t ha-1)	5.29447	4.43093	5.72243	5.05658		0.172836	0.323453	0.862562
CP (% DM)	6.45	5.37	3.97	6.255		0.51632	0.397956	0.0236524
SC (% DM)	14.695	13.135	16.64	14.89		0.0412846	0.0283737	0.895053
NDF (% DM)	54.885	57.35	56.025	53.355		0.950846	0.408201	0.102421
IVDMD (% DM)	56.715	56.985	56.21	60.755		0.242966	0.41062	0.284318
DINAGZ	45.115	47.2251	44.852	50.263		0.0768212	0.449408	0.387018
IVNDFD	21.1457	25.0464	21.8541	26.4956		0.0247302	0.459248	0.816352
Cell/NDF	45.1607	44.0904	45.6044	42.0667		0.0496918	0.417586	0.192139
Hcell/NDF	48.8124	50.4778	48.7591	52.9517		0.0522588	0.342979	0.325043
ADL/NDF	6.02696	5.43179	5.63655	4.98157		0.190854	0.35584	0.951473
LK/NDF	14.9262	14.1373	13.8603	14.4691		0.85421	0.466031	0.144057
pCA (mg g-1 NDF)	14.49	14.24	15.44	12.62		0.194551	0.75706	0.247196
EsterFA (mg g-1 NDF)	5.46	5.375	5.83	5.795		0.845115	0.233597	0.942524
EtherFA (mg g-1 NDF)	2.005	2.185	2.11	1.635		0.631123	0.475654	0.304236
aDM: Dry matter; CP: crude protein; SC: soluble carbohydrates; NDF: neutral detergent fiber; IVDMD: in vitro dry matter digestibility; DINAGZ: in vitro cell wall digestibility; IVNDFD: in vitro neutral detergent fiber digestibility; Cell/DW: cellulose content in %DW; Hcell/DW: hemicellulose content in %DW; Cell/NDF: cellulose content in %NDF; Hcell/NDF: hemicellulose content in %NDF; ADL/NDF: aci…
bTraits were categorized as Allele, line, and interaction as follows: Allele, traits that showed significant (dark red: P < 0.05; pale red: P < 0.10) changes in NILsF288 relative to NILsF271 when the additive model could be retained; Line, traits that showed significant (dark red: P < 0.05) changes in NILs 1 relative to NILs 2 when the additive model could be retained; interaction, traits that sh…
