# Supplementary material for: A systems biology approach uncovers a gene co-expression network associated with cell wall degradability in maize
Source: PLoS One. 2019 Dec 31;14(12):e0227011. doi: 10.1371/journal.pone.0227011 (PMC6938352; doi:10.1371/journal.pone.0227011)
Supplement: S5 Table — (XLSX) [file pone.0227011.s008.xlsx]

## Sheet: S5 Table
S5 Table. Comprehensive list of the 125 DE genes displaying differential expression between the NILsF288 and the NILs271.
AGPv3 or RTA [34]					log value of the normalized level of gene expression				Trend_in_NILF288	GO of Biological Process						Mapman
Gene_ID	Chr	Start (bp)	Stop (bp)		1F288	1F271	2F288	2F271		At_gene_ID	Type	Cat	Term	BH adjusted P value		Name	Code	Identifier	Description
AC203754.4_FG008	6	151324496	151328710		-14.2354	-12.1758	-14.2151	-12.5613	Down	AT2G39800	GO	BP	pollen development	0.215482		amino acid metabolism.synthesis.glutamate family.proline	13.1.2.2	ac203754.4_fgt008	highly similar to ( 652) AT2G39800 | Symbols: P5CS1, ATP5CS | P5CS1 (DELTA1-PYRROLINE-5-CARBOXYLATE SYNTHASE 1); delta1-pyrroline-5-carboxylate synthetase | chr2:16598516-16602939 REVERSEhighly similar to ( 774) P5CS_ORYSA Delta 1-pyrroline-5-carboxylate synthetase (P5CS) [Includes: Glutamate 5-kinase (EC 2.7.2.11) (Gamma-glutamyl kinase) (GK); Gamma-glutamyl phosphate reductase (GPR) (EC 1.2.1.4…
AC203754.4_FG008	6	151324496	151328710		-14.2354	-12.1758	-14.2151	-12.5613	Down	AT2G39800	GO	BP	response to oxidative stress	0.231458		amino acid metabolism.synthesis.glutamate family.proline	13.1.2.2	ac203754.4_fgt008	highly similar to ( 652) AT2G39800 | Symbols: P5CS1, ATP5CS | P5CS1 (DELTA1-PYRROLINE-5-CARBOXYLATE SYNTHASE 1); delta1-pyrroline-5-carboxylate synthetase | chr2:16598516-16602939 REVERSEhighly similar to ( 774) P5CS_ORYSA Delta 1-pyrroline-5-carboxylate synthetase (P5CS) [Includes: Glutamate 5-kinase (EC 2.7.2.11) (Gamma-glutamyl kinase) (GK); Gamma-glutamyl phosphate reductase (GPR) (EC 1.2.1.4…
AC203754.4_FG008	6	151324496	151328710		-14.2354	-12.1758	-14.2151	-12.5613	Down	AT2G39800	GO	BP	root development	0.379994		amino acid metabolism.synthesis.glutamate family.proline	13.1.2.2	ac203754.4_fgt008	highly similar to ( 652) AT2G39800 | Symbols: P5CS1, ATP5CS | P5CS1 (DELTA1-PYRROLINE-5-CARBOXYLATE SYNTHASE 1); delta1-pyrroline-5-carboxylate synthetase | chr2:16598516-16602939 REVERSEhighly similar to ( 774) P5CS_ORYSA Delta 1-pyrroline-5-carboxylate synthetase (P5CS) [Includes: Glutamate 5-kinase (EC 2.7.2.11) (Gamma-glutamyl kinase) (GK); Gamma-glutamyl phosphate reductase (GPR) (EC 1.2.1.4…
AC203754.4_FG008	6	151324496	151328710		-14.2354	-12.1758	-14.2151	-12.5613	Down	AT2G39800	GO	BP	response to salt stress	0.505188		amino acid metabolism.synthesis.glutamate family.proline	13.1.2.2	ac203754.4_fgt008	highly similar to ( 652) AT2G39800 | Symbols: P5CS1, ATP5CS | P5CS1 (DELTA1-PYRROLINE-5-CARBOXYLATE SYNTHASE 1); delta1-pyrroline-5-carboxylate synthetase | chr2:16598516-16602939 REVERSEhighly similar to ( 774) P5CS_ORYSA Delta 1-pyrroline-5-carboxylate synthetase (P5CS) [Includes: Glutamate 5-kinase (EC 2.7.2.11) (Gamma-glutamyl kinase) (GK); Gamma-glutamyl phosphate reductase (GPR) (EC 1.2.1.4…
AC203754.4_FG008	6	151324496	151328710		-14.2354	-12.1758	-14.2151	-12.5613	Down	AT2G39800	GO	BP	response to water deprivation	0.553101		amino acid metabolism.synthesis.glutamate family.proline	13.1.2.2	ac203754.4_fgt008	highly similar to ( 652) AT2G39800 | Symbols: P5CS1, ATP5CS | P5CS1 (DELTA1-PYRROLINE-5-CARBOXYLATE SYNTHASE 1); delta1-pyrroline-5-carboxylate synthetase | chr2:16598516-16602939 REVERSEhighly similar to ( 774) P5CS_ORYSA Delta 1-pyrroline-5-carboxylate synthetase (P5CS) [Includes: Glutamate 5-kinase (EC 2.7.2.11) (Gamma-glutamyl kinase) (GK); Gamma-glutamyl phosphate reductase (GPR) (EC 1.2.1.4…
AC203754.4_FG008	6	151324496	151328710		-14.2354	-12.1758	-14.2151	-12.5613	Down	AT2G39800	GO	BP	response to desiccation	0.238455		amino acid metabolism.synthesis.glutamate family.proline	13.1.2.2	ac203754.4_fgt008	highly similar to ( 652) AT2G39800 | Symbols: P5CS1, ATP5CS | P5CS1 (DELTA1-PYRROLINE-5-CARBOXYLATE SYNTHASE 1); delta1-pyrroline-5-carboxylate synthetase | chr2:16598516-16602939 REVERSEhighly similar to ( 774) P5CS_ORYSA Delta 1-pyrroline-5-carboxylate synthetase (P5CS) [Includes: Glutamate 5-kinase (EC 2.7.2.11) (Gamma-glutamyl kinase) (GK); Gamma-glutamyl phosphate reductase (GPR) (EC 1.2.1.4…
AC203754.4_FG008	6	151324496	151328710		-14.2354	-12.1758	-14.2151	-12.5613	Down	AT2G39800	GO	BP	proline biosynthetic process	0.156906		amino acid metabolism.synthesis.glutamate family.proline	13.1.2.2	ac203754.4_fgt008	highly similar to ( 652) AT2G39800 | Symbols: P5CS1, ATP5CS | P5CS1 (DELTA1-PYRROLINE-5-CARBOXYLATE SYNTHASE 1); delta1-pyrroline-5-carboxylate synthetase | chr2:16598516-16602939 REVERSEhighly similar to ( 774) P5CS_ORYSA Delta 1-pyrroline-5-carboxylate synthetase (P5CS) [Includes: Glutamate 5-kinase (EC 2.7.2.11) (Gamma-glutamyl kinase) (GK); Gamma-glutamyl phosphate reductase (GPR) (EC 1.2.1.4…
AC203754.4_FG008	6	151324496	151328710		-14.2354	-12.1758	-14.2151	-12.5613	Down	AT2G39800	GO	BP	response to abscisic acid stimulus	0.215665		amino acid metabolism.synthesis.glutamate family.proline	13.1.2.2	ac203754.4_fgt008	highly similar to ( 652) AT2G39800 | Symbols: P5CS1, ATP5CS | P5CS1 (DELTA1-PYRROLINE-5-CARBOXYLATE SYNTHASE 1); delta1-pyrroline-5-carboxylate synthetase | chr2:16598516-16602939 REVERSEhighly similar to ( 774) P5CS_ORYSA Delta 1-pyrroline-5-carboxylate synthetase (P5CS) [Includes: Glutamate 5-kinase (EC 2.7.2.11) (Gamma-glutamyl kinase) (GK); Gamma-glutamyl phosphate reductase (GPR) (EC 1.2.1.4…
AC203754.4_FG008	6	151324496	151328710		-14.2354	-12.1758	-14.2151	-12.5613	Down	AT2G39800	GO	BP	hyperosmotic salinity response	0.387028		amino acid metabolism.synthesis.glutamate family.proline	13.1.2.2	ac203754.4_fgt008	highly similar to ( 652) AT2G39800 | Symbols: P5CS1, ATP5CS | P5CS1 (DELTA1-PYRROLINE-5-CARBOXYLATE SYNTHASE 1); delta1-pyrroline-5-carboxylate synthetase | chr2:16598516-16602939 REVERSEhighly similar to ( 774) P5CS_ORYSA Delta 1-pyrroline-5-carboxylate synthetase (P5CS) [Includes: Glutamate 5-kinase (EC 2.7.2.11) (Gamma-glutamyl kinase) (GK); Gamma-glutamyl phosphate reductase (GPR) (EC 1.2.1.4…
AC203989.4_FG001	1	176784750	176786229		-9.85682	-10.5253	-9.71123	-10.3543	Up	AT5G15120	GO	BP	regulation of hydrogen peroxide metabolic process	3.59e-05		amino acid metabolism.synthesis.serine-glycine-cysteine group.cysteine	13.1.5.3	ac203989.4_fgt001	moderately similar to ( 201) AT5G15120 | Symbols: | unknown protein | chr5:4898814-4900351 FORWARDmoderately similar to ( 278) loc_os12g42860 12012.m26984 protein cupin, RmlC-type, putative, expressed seq=cds; coord=1:176757274..176758753:-1; parent_gene=AC203989.4_FG001
AC203989.4_FG001	1	176784750	176786229		-9.85682	-10.5253	-9.71123	-10.3543	Up	AT5G15120	GO	BP	oxidation-reduction process	3.59e-05		amino acid metabolism.synthesis.serine-glycine-cysteine group.cysteine	13.1.5.3	ac203989.4_fgt001	moderately similar to ( 201) AT5G15120 | Symbols: | unknown protein | chr5:4898814-4900351 FORWARDmoderately similar to ( 278) loc_os12g42860 12012.m26984 protein cupin, RmlC-type, putative, expressed seq=cds; coord=1:176757274..176758753:-1; parent_gene=AC203989.4_FG001
AC203989.4_FG001	1	176784750	176786229		-9.85682	-10.5253	-9.71123	-10.3543	Up	AT5G15120	GO	BP	xylem development	0.0263865		amino acid metabolism.synthesis.serine-glycine-cysteine group.cysteine	13.1.5.3	ac203989.4_fgt001	moderately similar to ( 201) AT5G15120 | Symbols: | unknown protein | chr5:4898814-4900351 FORWARDmoderately similar to ( 278) loc_os12g42860 12012.m26984 protein cupin, RmlC-type, putative, expressed seq=cds; coord=1:176757274..176758753:-1; parent_gene=AC203989.4_FG001
AC203989.4_FG001	1	176784750	176786229		-9.85682	-10.5253	-9.71123	-10.3543	Up	AT5G15120	GO	BP	anaerobic respiration	0.128125		amino acid metabolism.synthesis.serine-glycine-cysteine group.cysteine	13.1.5.3	ac203989.4_fgt001	moderately similar to ( 201) AT5G15120 | Symbols: | unknown protein | chr5:4898814-4900351 FORWARDmoderately similar to ( 278) loc_os12g42860 12012.m26984 protein cupin, RmlC-type, putative, expressed seq=cds; coord=1:176757274..176758753:-1; parent_gene=AC203989.4_FG001
AC203989.4_FG001	1	176784750	176786229		-9.85682	-10.5253	-9.71123	-10.3543	Up	AT5G15120	GO	BP	systemic acquired resistance, salicylic acid mediated signaling pathway	0.000139563		amino acid metabolism.synthesis.serine-glycine-cysteine group.cysteine	13.1.5.3	ac203989.4_fgt001	moderately similar to ( 201) AT5G15120 | Symbols: | unknown protein | chr5:4898814-4900351 FORWARDmoderately similar to ( 278) loc_os12g42860 12012.m26984 protein cupin, RmlC-type, putative, expressed seq=cds; coord=1:176757274..176758753:-1; parent_gene=AC203989.4_FG001
AC203989.4_FG001	1	176784750	176786229		-9.85682	-10.5253	-9.71123	-10.3543	Up	AT5G15120	GO	BP	response to hypoxia	9.89e-05		amino acid metabolism.synthesis.serine-glycine-cysteine group.cysteine	13.1.5.3	ac203989.4_fgt001	moderately similar to ( 201) AT5G15120 | Symbols: | unknown protein | chr5:4898814-4900351 FORWARDmoderately similar to ( 278) loc_os12g42860 12012.m26984 protein cupin, RmlC-type, putative, expressed seq=cds; coord=1:176757274..176758753:-1; parent_gene=AC203989.4_FG001
AC203989.4_FG001	1	176784750	176786229		-9.85682	-10.5253	-9.71123	-10.3543	Up	AT5G15120	GO	BP	cell wall macromolecule metabolic process	0.0299868		amino acid metabolism.synthesis.serine-glycine-cysteine group.cysteine	13.1.5.3	ac203989.4_fgt001	moderately similar to ( 201) AT5G15120 | Symbols: | unknown protein | chr5:4898814-4900351 FORWARDmoderately similar to ( 278) loc_os12g42860 12012.m26984 protein cupin, RmlC-type, putative, expressed seq=cds; coord=1:176757274..176758753:-1; parent_gene=AC203989.4_FG001
AC209215.4_FG004	1	100003027	100011125		-12.8378	-18.3988	-12.2557	-18.4472	Up	AT3G01280	GO	BP	anion transport	0.258451		transport.sugars	34.2	ac209215.4_fgt004	weakly similar to ( 113) AT3G01280 | Symbols: VDAC1, ATVDAC1 | VDAC1 (VOLTAGE DEPENDENT ANION CHANNEL 1); voltage-gated anion channel | chr3:85754-87612 FORWARDweakly similar to ( 141) VDAC_MAIZE Outer plastidial membrane protein porin (Voltage-dependent anion-selective channel protein) (VDAC) - Zea mays (Maize)weakly similar to ( 162) loc_os01g51770 12001.m11354 protein outer mitochondrial membr…
AC209215.4_FG004	1	100003027	100011125		-12.8378	-18.3988	-12.2557	-18.4472	Up	AT3G01280	GO	BP	transmembrane transport	0.423031		transport.sugars	34.2	ac209215.4_fgt004	weakly similar to ( 113) AT3G01280 | Symbols: VDAC1, ATVDAC1 | VDAC1 (VOLTAGE DEPENDENT ANION CHANNEL 1); voltage-gated anion channel | chr3:85754-87612 FORWARDweakly similar to ( 141) VDAC_MAIZE Outer plastidial membrane protein porin (Voltage-dependent anion-selective channel protein) (VDAC) - Zea mays (Maize)weakly similar to ( 162) loc_os01g51770 12001.m11354 protein outer mitochondrial membr…
AC209215.4_FG004	1	100003027	100011125		-12.8378	-18.3988	-12.2557	-18.4472	Up	AT3G01280	GO	BP	photorespiration	0.490206		transport.sugars	34.2	ac209215.4_fgt004	weakly similar to ( 113) AT3G01280 | Symbols: VDAC1, ATVDAC1 | VDAC1 (VOLTAGE DEPENDENT ANION CHANNEL 1); voltage-gated anion channel | chr3:85754-87612 FORWARDweakly similar to ( 141) VDAC_MAIZE Outer plastidial membrane protein porin (Voltage-dependent anion-selective channel protein) (VDAC) - Zea mays (Maize)weakly similar to ( 162) loc_os01g51770 12001.m11354 protein outer mitochondrial membr…
AC209215.4_FG004	1	100003027	100011125		-12.8378	-18.3988	-12.2557	-18.4472	Up	AT3G01280	GO	BP	response to bacterium	0.0511383		transport.sugars	34.2	ac209215.4_fgt004	weakly similar to ( 113) AT3G01280 | Symbols: VDAC1, ATVDAC1 | VDAC1 (VOLTAGE DEPENDENT ANION CHANNEL 1); voltage-gated anion channel | chr3:85754-87612 FORWARDweakly similar to ( 141) VDAC_MAIZE Outer plastidial membrane protein porin (Voltage-dependent anion-selective channel protein) (VDAC) - Zea mays (Maize)weakly similar to ( 162) loc_os01g51770 12001.m11354 protein outer mitochondrial membr…
AC209215.4_FG004	1	100003027	100011125		-12.8378	-18.3988	-12.2557	-18.4472	Up	AT3G01280	GO	BP	proteasome core complex assembly	0.448022		transport.sugars	34.2	ac209215.4_fgt004	weakly similar to ( 113) AT3G01280 | Symbols: VDAC1, ATVDAC1 | VDAC1 (VOLTAGE DEPENDENT ANION CHANNEL 1); voltage-gated anion channel | chr3:85754-87612 FORWARDweakly similar to ( 141) VDAC_MAIZE Outer plastidial membrane protein porin (Voltage-dependent anion-selective channel protein) (VDAC) - Zea mays (Maize)weakly similar to ( 162) loc_os01g51770 12001.m11354 protein outer mitochondrial membr…
AC209215.4_FG004	1	100003027	100011125		-12.8378	-18.3988	-12.2557	-18.4472	Up	AT3G01280	GO	BP	regulation of anion transport	0.0878338		transport.sugars	34.2	ac209215.4_fgt004	weakly similar to ( 113) AT3G01280 | Symbols: VDAC1, ATVDAC1 | VDAC1 (VOLTAGE DEPENDENT ANION CHANNEL 1); voltage-gated anion channel | chr3:85754-87612 FORWARDweakly similar to ( 141) VDAC_MAIZE Outer plastidial membrane protein porin (Voltage-dependent anion-selective channel protein) (VDAC) - Zea mays (Maize)weakly similar to ( 162) loc_os01g51770 12001.m11354 protein outer mitochondrial membr…
AC209215.4_FG004	1	100003027	100011125		-12.8378	-18.3988	-12.2557	-18.4472	Up	AT3G01280	GO	BP	response to misfolded protein	0.525961		transport.sugars	34.2	ac209215.4_fgt004	weakly similar to ( 113) AT3G01280 | Symbols: VDAC1, ATVDAC1 | VDAC1 (VOLTAGE DEPENDENT ANION CHANNEL 1); voltage-gated anion channel | chr3:85754-87612 FORWARDweakly similar to ( 141) VDAC_MAIZE Outer plastidial membrane protein porin (Voltage-dependent anion-selective channel protein) (VDAC) - Zea mays (Maize)weakly similar to ( 162) loc_os01g51770 12001.m11354 protein outer mitochondrial membr…
AC209215.4_FG004	1	100003027	100011125		-12.8378	-18.3988	-12.2557	-18.4472	Up	AT3G01280	GO	BP	ubiquitin-dependent protein catabolic process	0.634331		transport.sugars	34.2	ac209215.4_fgt004	weakly similar to ( 113) AT3G01280 | Symbols: VDAC1, ATVDAC1 | VDAC1 (VOLTAGE DEPENDENT ANION CHANNEL 1); voltage-gated anion channel | chr3:85754-87612 FORWARDweakly similar to ( 141) VDAC_MAIZE Outer plastidial membrane protein porin (Voltage-dependent anion-selective channel protein) (VDAC) - Zea mays (Maize)weakly similar to ( 162) loc_os01g51770 12001.m11354 protein outer mitochondrial membr…
AC213621.5_FG002	6	151764109	151772607		-13.6129	-15.2218	-13.9416	-15.7424	Up	AT2G01480	GO	BP		NA		hormone metabolism.auxin.induced-regulated-responsive-activated	17.2.3	ac213621.5_fgt002	highly similar to ( 769) AT2G01480 | Symbols: | unknown protein | chr2:216980-220341 FORWARDhighly similar to ( 692) loc_os05g38490 12005.m08028 protein growth regulator protein, putative seq=cds; coord=6:151570252..151578750:1; parent_gene=AC213621.5_FG002
AC214451.3_FG005	6	148445605	148496633		-14.3307	-100000000	-14.1546	-100000000	Up	NA	NA	NA	NA	NA		not assigned.unknown	35.2	ac214451.3_fgt005	seq=cds; coord=6:148251648..148302676:1; parent_gene=AC214451.3_FG005
cov45_id80_joint_Locus_58585	NA	NA	NA		-100000000	-13.3727	-100000000	-13.7938	Down	NA	NA	NA	NA	NA		NA	NA	NA	NA
GRMZM2G004377	9	149512874	149519280		-9.55162	-10.0594	-9.68153	-9.88717	Up	AT4G33500	GO	BP	regulation of proton transport	0.337052		not assigned.unknown	35.2	grmzm2g004377_t01	moderately similar to ( 232) AT4G33500 | Symbols: | protein phosphatase 2C-related / PP2C-related | chr4:16112835-16116243 REVERSEhighly similar to ( 551) loc_os03g09220 12003.m35059 protein expressed protein seq=cds; coord=9:149246360..149252766:-1; parent_gene=GRMZM2G004377
GRMZM2G004377	9	149512874	149519280		-9.55162	-10.0594	-9.68153	-9.88717	Up	AT4G33500	GO	BP	regulation of proton transport	0.337052		not assigned.unknown	35.2	grmzm2g004377_t02	moderately similar to ( 232) AT4G33500 | Symbols: | protein phosphatase 2C-related / PP2C-related | chr4:16112835-16116243 REVERSEhighly similar to ( 551) loc_os03g09220 12003.m35059 protein expressed protein seq=cds; coord=9:149246740..149252766:-1; parent_gene=GRMZM2G004377
GRMZM2G004377	9	149512874	149519280		-9.55162	-10.0594	-9.68153	-9.88717	Up	AT4G33500	GO	BP	maltose metabolic process	0.491309		not assigned.unknown	35.2	grmzm2g004377_t01	moderately similar to ( 232) AT4G33500 | Symbols: | protein phosphatase 2C-related / PP2C-related | chr4:16112835-16116243 REVERSEhighly similar to ( 551) loc_os03g09220 12003.m35059 protein expressed protein seq=cds; coord=9:149246360..149252766:-1; parent_gene=GRMZM2G004377
GRMZM2G004377	9	149512874	149519280		-9.55162	-10.0594	-9.68153	-9.88717	Up	AT4G33500	GO	BP	maltose metabolic process	0.491309		not assigned.unknown	35.2	grmzm2g004377_t02	moderately similar to ( 232) AT4G33500 | Symbols: | protein phosphatase 2C-related / PP2C-related | chr4:16112835-16116243 REVERSEhighly similar to ( 551) loc_os03g09220 12003.m35059 protein expressed protein seq=cds; coord=9:149246740..149252766:-1; parent_gene=GRMZM2G004377
GRMZM2G004377	9	149512874	149519280		-9.55162	-10.0594	-9.68153	-9.88717	Up	AT4G33500	GO	BP	response to blue light	0.132832		not assigned.unknown	35.2	grmzm2g004377_t01	moderately similar to ( 232) AT4G33500 | Symbols: | protein phosphatase 2C-related / PP2C-related | chr4:16112835-16116243 REVERSEhighly similar to ( 551) loc_os03g09220 12003.m35059 protein expressed protein seq=cds; coord=9:149246360..149252766:-1; parent_gene=GRMZM2G004377
GRMZM2G004377	9	149512874	149519280		-9.55162	-10.0594	-9.68153	-9.88717	Up	AT4G33500	GO	BP	response to blue light	0.132832		not assigned.unknown	35.2	grmzm2g004377_t02	moderately similar to ( 232) AT4G33500 | Symbols: | protein phosphatase 2C-related / PP2C-related | chr4:16112835-16116243 REVERSEhighly similar to ( 551) loc_os03g09220 12003.m35059 protein expressed protein seq=cds; coord=9:149246740..149252766:-1; parent_gene=GRMZM2G004377
GRMZM2G004377	9	149512874	149519280		-9.55162	-10.0594	-9.68153	-9.88717	Up	AT4G33500	GO	BP	positive regulation of catalytic activity	0.424825		not assigned.unknown	35.2	grmzm2g004377_t01	moderately similar to ( 232) AT4G33500 | Symbols: | protein phosphatase 2C-related / PP2C-related | chr4:16112835-16116243 REVERSEhighly similar to ( 551) loc_os03g09220 12003.m35059 protein expressed protein seq=cds; coord=9:149246360..149252766:-1; parent_gene=GRMZM2G004377
GRMZM2G004377	9	149512874	149519280		-9.55162	-10.0594	-9.68153	-9.88717	Up	AT4G33500	GO	BP	positive regulation of catalytic activity	0.424825		not assigned.unknown	35.2	grmzm2g004377_t02	moderately similar to ( 232) AT4G33500 | Symbols: | protein phosphatase 2C-related / PP2C-related | chr4:16112835-16116243 REVERSEhighly similar to ( 551) loc_os03g09220 12003.m35059 protein expressed protein seq=cds; coord=9:149246740..149252766:-1; parent_gene=GRMZM2G004377
GRMZM2G004377	9	149512874	149519280		-9.55162	-10.0594	-9.68153	-9.88717	Up	AT4G33500	GO	BP	starch biosynthetic process	0.533419		not assigned.unknown	35.2	grmzm2g004377_t01	moderately similar to ( 232) AT4G33500 | Symbols: | protein phosphatase 2C-related / PP2C-related | chr4:16112835-16116243 REVERSEhighly similar to ( 551) loc_os03g09220 12003.m35059 protein expressed protein seq=cds; coord=9:149246360..149252766:-1; parent_gene=GRMZM2G004377
GRMZM2G004377	9	149512874	149519280		-9.55162	-10.0594	-9.68153	-9.88717	Up	AT4G33500	GO	BP	starch biosynthetic process	0.533419		not assigned.unknown	35.2	grmzm2g004377_t02	moderately similar to ( 232) AT4G33500 | Symbols: | protein phosphatase 2C-related / PP2C-related | chr4:16112835-16116243 REVERSEhighly similar to ( 551) loc_os03g09220 12003.m35059 protein expressed protein seq=cds; coord=9:149246740..149252766:-1; parent_gene=GRMZM2G004377
GRMZM2G004377	9	149512874	149519280		-9.55162	-10.0594	-9.68153	-9.88717	Up	AT4G33500	GO	BP	protein autophosphorylation	0.46151		not assigned.unknown	35.2	grmzm2g004377_t01	moderately similar to ( 232) AT4G33500 | Symbols: | protein phosphatase 2C-related / PP2C-related | chr4:16112835-16116243 REVERSEhighly similar to ( 551) loc_os03g09220 12003.m35059 protein expressed protein seq=cds; coord=9:149246360..149252766:-1; parent_gene=GRMZM2G004377
GRMZM2G004377	9	149512874	149519280		-9.55162	-10.0594	-9.68153	-9.88717	Up	AT4G33500	GO	BP	protein autophosphorylation	0.46151		not assigned.unknown	35.2	grmzm2g004377_t02	moderately similar to ( 232) AT4G33500 | Symbols: | protein phosphatase 2C-related / PP2C-related | chr4:16112835-16116243 REVERSEhighly similar to ( 551) loc_os03g09220 12003.m35059 protein expressed protein seq=cds; coord=9:149246740..149252766:-1; parent_gene=GRMZM2G004377
GRMZM2G005344	7	105538257	105539778		-15.3806	-100000000	-15.4211	-100000000	Up	NA	NA	NA	NA	NA		not assigned.unknown	35.2	grmzm2g005344_t01	seq=cds; coord=7:105510180..105511701:1; parent_gene=GRMZM2G005344
GRMZM2G006206	10	19546424	19548798		-15.9402	-13.3049	-17.1921	-12.882	Down	NA	NA	NA	NA	NA		signalling.G-proteins	30.5	grmzm2g006206_t01	weakly similar to ( 102) loc_os08g40620 12008.m26746 protein microtubule-associated protein, putative, expressed seq=cds; coord=10:19538082..19540456:1; parent_gene=GRMZM2G006206
GRMZM2G006206	10	19546424	19548798		-15.9402	-13.3049	-17.1921	-12.882	Down	NA	NA	NA	NA	NA		signalling.phosphinositides.inositol-1,3,4-trisphosphate 5/6-kinase	30.4.5	grmzm2g006206_t01	weakly similar to ( 102) loc_os08g40620 12008.m26746 protein microtubule-associated protein, putative, expressed seq=cds; coord=10:19538082..19540456:1; parent_gene=GRMZM2G006206
GRMZM2G008972	5	29463065	29466342		-11.5274	-10.652	-11.0565	-10.7392	Down	AT3G07090	GO	BP	unknown	0.809404		not assigned.unknown	35.2	grmzm2g008972_t01	moderately similar to ( 234) AT3G07090 | Symbols: | unknown protein | chr3:2243153-2244476 REVERSEmoderately similar to ( 318) loc_os10g33350 12010.m21916 protein endo-beta-N-acetylglucosaminidase, putative, expressed seq=cds; coord=5:29443451..29446728:-1; parent_gene=GRMZM2G008972
GRMZM2G009719	8	36510440	36512011		-10.7403	-11.5202	-10.8668	-11.379	Up	AT3G62550	GO	BP	response to molecule of fungal origin	0.19682		stress.abiotic.unspecified	20.2.99	grmzm2g009719_t01	weakly similar to ( 135) AT3G62550 | Symbols: | universal stress protein (USP) family protein | chr3:23136194-23137074 FORWARDmoderately similar to ( 249) loc_os01g19820 12001.m150564 protein universal stress protein, putative, expressed seq=cds; coord=8:36505635..36507206:-1; parent_gene=GRMZM2G009719
GRMZM2G010673	5	196813257	196813882		-12.3706	-13.0616	-12.438	-12.9521	Up	NA	NA	NA	NA	NA		not assigned.unknown	35.2	grmzm2g010673_t01	seq=cds; coord=5:196761489..196762114:1; parent_gene=GRMZM2G010673
GRMZM2G012631	4	198547817	198551900		-8.3709	-9.07092	-8.3975	-8.76469	Up	AT5G56030	GO	BP	stomatal closure	0.111105		stress.abiotic.heat	20.2.1	grmzm2g012631_t01	nearly identical (1067) AT5G56030 | Symbols: HSP81-2, ERD8, HSP90.2 | HSP81-2 (HEAT SHOCK PROTEIN 81-2); ATP binding | chr5:22686923-22689433 FORWARDnearly identical (1104) HSP81_ORYSA Heat shock protein 81-1 (HSP81-1) (Heat shock protein 82) - Oryza sativa (Rice)nearly identical (1104) loc_os08g39140 12008.m080203 protein heat shock protein 81-1, putative, expressed seq=cds; coord=4:198369976..1…
GRMZM2G012631	4	198547817	198551900		-8.3709	-9.07092	-8.3975	-8.76469	Up	AT5G56030	GO	BP	response to heat	0.0223588		stress.abiotic.heat	20.2.1	grmzm2g012631_t01	nearly identical (1067) AT5G56030 | Symbols: HSP81-2, ERD8, HSP90.2 | HSP81-2 (HEAT SHOCK PROTEIN 81-2); ATP binding | chr5:22686923-22689433 FORWARDnearly identical (1104) HSP81_ORYSA Heat shock protein 81-1 (HSP81-1) (Heat shock protein 82) - Oryza sativa (Rice)nearly identical (1104) loc_os08g39140 12008.m080203 protein heat shock protein 81-1, putative, expressed seq=cds; coord=4:198369976..1…
GRMZM2G012631	4	198547817	198551900		-8.3709	-9.07092	-8.3975	-8.76469	Up	AT5G56030	GO	BP	response to water deprivation	0.153389		stress.abiotic.heat	20.2.1	grmzm2g012631_t01	nearly identical (1067) AT5G56030 | Symbols: HSP81-2, ERD8, HSP90.2 | HSP81-2 (HEAT SHOCK PROTEIN 81-2); ATP binding | chr5:22686923-22689433 FORWARDnearly identical (1104) HSP81_ORYSA Heat shock protein 81-1 (HSP81-1) (Heat shock protein 82) - Oryza sativa (Rice)nearly identical (1104) loc_os08g39140 12008.m080203 protein heat shock protein 81-1, putative, expressed seq=cds; coord=4:198369976..1…
GRMZM2G012631	4	198547817	198551900		-8.3709	-9.07092	-8.3975	-8.76469	Up	AT5G56030	GO	BP	calcium-mediated signaling	0.252713		stress.abiotic.heat	20.2.1	grmzm2g012631_t01	nearly identical (1067) AT5G56030 | Symbols: HSP81-2, ERD8, HSP90.2 | HSP81-2 (HEAT SHOCK PROTEIN 81-2); ATP binding | chr5:22686923-22689433 FORWARDnearly identical (1104) HSP81_ORYSA Heat shock protein 81-1 (HSP81-1) (Heat shock protein 82) - Oryza sativa (Rice)nearly identical (1104) loc_os08g39140 12008.m080203 protein heat shock protein 81-1, putative, expressed seq=cds; coord=4:198369976..1…
GRMZM2G012631	4	198547817	198551900		-8.3709	-9.07092	-8.3975	-8.76469	Up	AT5G56030	GO	BP	leaf development	0.420957		stress.abiotic.heat	20.2.1	grmzm2g012631_t01	nearly identical (1067) AT5G56030 | Symbols: HSP81-2, ERD8, HSP90.2 | HSP81-2 (HEAT SHOCK PROTEIN 81-2); ATP binding | chr5:22686923-22689433 FORWARDnearly identical (1104) HSP81_ORYSA Heat shock protein 81-1 (HSP81-1) (Heat shock protein 82) - Oryza sativa (Rice)nearly identical (1104) loc_os08g39140 12008.m080203 protein heat shock protein 81-1, putative, expressed seq=cds; coord=4:198369976..1…
GRMZM2G012631	4	198547817	198551900		-8.3709	-9.07092	-8.3975	-8.76469	Up	AT5G56030	GO	BP	protein folding	0.0414499		stress.abiotic.heat	20.2.1	grmzm2g012631_t01	nearly identical (1067) AT5G56030 | Symbols: HSP81-2, ERD8, HSP90.2 | HSP81-2 (HEAT SHOCK PROTEIN 81-2); ATP binding | chr5:22686923-22689433 FORWARDnearly identical (1104) HSP81_ORYSA Heat shock protein 81-1 (HSP81-1) (Heat shock protein 82) - Oryza sativa (Rice)nearly identical (1104) loc_os08g39140 12008.m080203 protein heat shock protein 81-1, putative, expressed seq=cds; coord=4:198369976..1…
GRMZM2G012631	4	198547817	198551900		-8.3709	-9.07092	-8.3975	-8.76469	Up	AT5G56030	GO	BP	defense response to bacterium, incompatible interaction	0.209345		stress.abiotic.heat	20.2.1	grmzm2g012631_t01	nearly identical (1067) AT5G56030 | Symbols: HSP81-2, ERD8, HSP90.2 | HSP81-2 (HEAT SHOCK PROTEIN 81-2); ATP binding | chr5:22686923-22689433 FORWARDnearly identical (1104) HSP81_ORYSA Heat shock protein 81-1 (HSP81-1) (Heat shock protein 82) - Oryza sativa (Rice)nearly identical (1104) loc_os08g39140 12008.m080203 protein heat shock protein 81-1, putative, expressed seq=cds; coord=4:198369976..1…
GRMZM2G012631	4	198547817	198551900		-8.3709	-9.07092	-8.3975	-8.76469	Up	AT5G56030	GO	BP	response to salt stress	0.407555		stress.abiotic.heat	20.2.1	grmzm2g012631_t01	nearly identical (1067) AT5G56030 | Symbols: HSP81-2, ERD8, HSP90.2 | HSP81-2 (HEAT SHOCK PROTEIN 81-2); ATP binding | chr5:22686923-22689433 FORWARDnearly identical (1104) HSP81_ORYSA Heat shock protein 81-1 (HSP81-1) (Heat shock protein 82) - Oryza sativa (Rice)nearly identical (1104) loc_os08g39140 12008.m080203 protein heat shock protein 81-1, putative, expressed seq=cds; coord=4:198369976..1…
GRMZM2G012631	4	198547817	198551900		-8.3709	-9.07092	-8.3975	-8.76469	Up	AT5G56030	GO	BP	defense response	0.0511383		stress.abiotic.heat	20.2.1	grmzm2g012631_t01	nearly identical (1067) AT5G56030 | Symbols: HSP81-2, ERD8, HSP90.2 | HSP81-2 (HEAT SHOCK PROTEIN 81-2); ATP binding | chr5:22686923-22689433 FORWARDnearly identical (1104) HSP81_ORYSA Heat shock protein 81-1 (HSP81-1) (Heat shock protein 82) - Oryza sativa (Rice)nearly identical (1104) loc_os08g39140 12008.m080203 protein heat shock protein 81-1, putative, expressed seq=cds; coord=4:198369976..1…
GRMZM2G012631	4	198547817	198551900		-8.3709	-9.07092	-8.3975	-8.76469	Up	AT5G56030	GO	BP	negative regulation of seed germination	0.133618		stress.abiotic.heat	20.2.1	grmzm2g012631_t01	nearly identical (1067) AT5G56030 | Symbols: HSP81-2, ERD8, HSP90.2 | HSP81-2 (HEAT SHOCK PROTEIN 81-2); ATP binding | chr5:22686923-22689433 FORWARDnearly identical (1104) HSP81_ORYSA Heat shock protein 81-1 (HSP81-1) (Heat shock protein 82) - Oryza sativa (Rice)nearly identical (1104) loc_os08g39140 12008.m080203 protein heat shock protein 81-1, putative, expressed seq=cds; coord=4:198369976..1…
GRMZM2G012631	4	198547817	198551900		-8.3709	-9.07092	-8.3975	-8.76469	Up	AT5G56030	GO	BP	heat acclimation	0.0780664		stress.abiotic.heat	20.2.1	grmzm2g012631_t01	nearly identical (1067) AT5G56030 | Symbols: HSP81-2, ERD8, HSP90.2 | HSP81-2 (HEAT SHOCK PROTEIN 81-2); ATP binding | chr5:22686923-22689433 FORWARDnearly identical (1104) HSP81_ORYSA Heat shock protein 81-1 (HSP81-1) (Heat shock protein 82) - Oryza sativa (Rice)nearly identical (1104) loc_os08g39140 12008.m080203 protein heat shock protein 81-1, putative, expressed seq=cds; coord=4:198369976..1…
GRMZM2G012631	4	198547817	198551900		-8.3709	-9.07092	-8.3975	-8.76469	Up	AT5G56030	GO	BP	flower development	0.340467		stress.abiotic.heat	20.2.1	grmzm2g012631_t01	nearly identical (1067) AT5G56030 | Symbols: HSP81-2, ERD8, HSP90.2 | HSP81-2 (HEAT SHOCK PROTEIN 81-2); ATP binding | chr5:22686923-22689433 FORWARDnearly identical (1104) HSP81_ORYSA Heat shock protein 81-1 (HSP81-1) (Heat shock protein 82) - Oryza sativa (Rice)nearly identical (1104) loc_os08g39140 12008.m080203 protein heat shock protein 81-1, putative, expressed seq=cds; coord=4:198369976..1…
GRMZM2G012631	4	198547817	198551900		-8.3709	-9.07092	-8.3975	-8.76469	Up	AT5G56030	GO	BP	response to mechanical stimulus	0.240178		stress.abiotic.heat	20.2.1	grmzm2g012631_t01	nearly identical (1067) AT5G56030 | Symbols: HSP81-2, ERD8, HSP90.2 | HSP81-2 (HEAT SHOCK PROTEIN 81-2); ATP binding | chr5:22686923-22689433 FORWARDnearly identical (1104) HSP81_ORYSA Heat shock protein 81-1 (HSP81-1) (Heat shock protein 82) - Oryza sativa (Rice)nearly identical (1104) loc_os08g39140 12008.m080203 protein heat shock protein 81-1, putative, expressed seq=cds; coord=4:198369976..1…
GRMZM2G012631	4	198547817	198551900		-8.3709	-9.07092	-8.3975	-8.76469	Up	AT5G56030	GO	BP	protein stabilization	0.0878338		stress.abiotic.heat	20.2.1	grmzm2g012631_t01	nearly identical (1067) AT5G56030 | Symbols: HSP81-2, ERD8, HSP90.2 | HSP81-2 (HEAT SHOCK PROTEIN 81-2); ATP binding | chr5:22686923-22689433 FORWARDnearly identical (1104) HSP81_ORYSA Heat shock protein 81-1 (HSP81-1) (Heat shock protein 82) - Oryza sativa (Rice)nearly identical (1104) loc_os08g39140 12008.m080203 protein heat shock protein 81-1, putative, expressed seq=cds; coord=4:198369976..1…
GRMZM2G015333	5	163900832	163901534		-13.743	-12.4661	-14.3065	-13.5235	Down	AT5G42510	GO	BP	defense response	0.363145		stress.biotic	20.1	grmzm2g015333_t01	very weakly similar to (83.2) AT5G42510 | Symbols: | disease resistance-responsive family protein | chr5:16998268-16998816 REVERSEweakly similar to ( 189) loc_os08g28790 12008.m06884 protein dirigent-like protein pDIR3, putative, expressed seq=cds; coord=5:163860543..163861245:1; parent_gene=GRMZM2G015333
GRMZM2G018820	5	164767365	164770740		-11.2838	-12.4593	-11.4945	-12.2816	Up	AT3G02040	GO	BP	glycerol metabolic process	0.133618		lipid metabolism.lipid degradation.lysophospholipases.glycerophosphodiester phosphodiesterase	11.9.3.3	grmzm2g018820_t02	moderately similar to ( 278) AT3G02040 | Symbols: SRG3 | SRG3 (senescence-related gene 3); glycerophosphodiester phosphodiesterase/ phosphoric diester hydrolase | chr3:348505-349909 REVERSEmoderately similar to ( 389) loc_os02g31030 12002.m08246 protein glycerophosphodiester phosphodiesterase, putative, expressed seq=cds; coord=5:164727076..164729200:-1; parent_gene=GRMZM2G018820
GRMZM2G018820	5	164767365	164770740		-11.2838	-12.4593	-11.4945	-12.2816	Up	AT3G02040	GO	BP	glycerol metabolic process	0.133618		lipid metabolism.lipid degradation.lysophospholipases.glycerophosphodiester phosphodiesterase	11.9.3.3	grmzm2g018820_t04	moderately similar to ( 278) AT3G02040 | Symbols: SRG3 | SRG3 (senescence-related gene 3); glycerophosphodiester phosphodiesterase/ phosphoric diester hydrolase | chr3:348505-349909 REVERSEmoderately similar to ( 389) loc_os02g31030 12002.m08246 protein glycerophosphodiester phosphodiesterase, putative, expressed seq=cds; coord=5:164727127..164729200:-1; parent_gene=GRMZM2G018820
GRMZM2G018820	5	164767365	164770740		-11.2838	-12.4593	-11.4945	-12.2816	Up	AT3G02040	GO	BP	glycerol metabolic process	0.133618		lipid metabolism.lipid degradation.lysophospholipases.glycerophosphodiester phosphodiesterase	11.9.3.3	grmzm2g018820_t03	moderately similar to ( 413) AT3G02040 | Symbols: SRG3 | SRG3 (senescence-related gene 3); glycerophosphodiester phosphodiesterase/ phosphoric diester hydrolase | chr3:348505-349909 REVERSEhighly similar to ( 585) loc_os02g31030 12002.m08246 protein glycerophosphodiester phosphodiesterase, putative, expressed seq=cds; coord=5:164727127..164730451:-1; parent_gene=GRMZM2G018820
GRMZM2G018820	5	164767365	164770740		-11.2838	-12.4593	-11.4945	-12.2816	Up	AT3G02040	GO	BP	glycerol metabolic process	0.133618		lipid metabolism.lipid degradation.lysophospholipases.glycerophosphodiester phosphodiesterase	11.9.3.3	grmzm2g018820_t01	moderately similar to ( 413) AT3G02040 | Symbols: SRG3 | SRG3 (senescence-related gene 3); glycerophosphodiester phosphodiesterase/ phosphoric diester hydrolase | chr3:348505-349909 REVERSEhighly similar to ( 585) loc_os02g31030 12002.m08246 protein glycerophosphodiester phosphodiesterase, putative, expressed seq=cds; coord=5:164727076..164730451:-1; parent_gene=GRMZM2G018820
GRMZM2G018820	5	164767365	164770740		-11.2838	-12.4593	-11.4945	-12.2816	Up	AT3G02040	GO	BP	lipid metabolic process	0.0878338		lipid metabolism.lipid degradation.lysophospholipases.glycerophosphodiester phosphodiesterase	11.9.3.3	grmzm2g018820_t02	moderately similar to ( 278) AT3G02040 | Symbols: SRG3 | SRG3 (senescence-related gene 3); glycerophosphodiester phosphodiesterase/ phosphoric diester hydrolase | chr3:348505-349909 REVERSEmoderately similar to ( 389) loc_os02g31030 12002.m08246 protein glycerophosphodiester phosphodiesterase, putative, expressed seq=cds; coord=5:164727076..164729200:-1; parent_gene=GRMZM2G018820
GRMZM2G018820	5	164767365	164770740		-11.2838	-12.4593	-11.4945	-12.2816	Up	AT3G02040	GO	BP	lipid metabolic process	0.0878338		lipid metabolism.lipid degradation.lysophospholipases.glycerophosphodiester phosphodiesterase	11.9.3.3	grmzm2g018820_t04	moderately similar to ( 278) AT3G02040 | Symbols: SRG3 | SRG3 (senescence-related gene 3); glycerophosphodiester phosphodiesterase/ phosphoric diester hydrolase | chr3:348505-349909 REVERSEmoderately similar to ( 389) loc_os02g31030 12002.m08246 protein glycerophosphodiester phosphodiesterase, putative, expressed seq=cds; coord=5:164727127..164729200:-1; parent_gene=GRMZM2G018820
GRMZM2G018820	5	164767365	164770740		-11.2838	-12.4593	-11.4945	-12.2816	Up	AT3G02040	GO	BP	lipid metabolic process	0.0878338		lipid metabolism.lipid degradation.lysophospholipases.glycerophosphodiester phosphodiesterase	11.9.3.3	grmzm2g018820_t03	moderately similar to ( 413) AT3G02040 | Symbols: SRG3 | SRG3 (senescence-related gene 3); glycerophosphodiester phosphodiesterase/ phosphoric diester hydrolase | chr3:348505-349909 REVERSEhighly similar to ( 585) loc_os02g31030 12002.m08246 protein glycerophosphodiester phosphodiesterase, putative, expressed seq=cds; coord=5:164727127..164730451:-1; parent_gene=GRMZM2G018820
GRMZM2G018820	5	164767365	164770740		-11.2838	-12.4593	-11.4945	-12.2816	Up	AT3G02040	GO	BP	lipid metabolic process	0.0878338		lipid metabolism.lipid degradation.lysophospholipases.glycerophosphodiester phosphodiesterase	11.9.3.3	grmzm2g018820_t01	moderately similar to ( 413) AT3G02040 | Symbols: SRG3 | SRG3 (senescence-related gene 3); glycerophosphodiester phosphodiesterase/ phosphoric diester hydrolase | chr3:348505-349909 REVERSEhighly similar to ( 585) loc_os02g31030 12002.m08246 protein glycerophosphodiester phosphodiesterase, putative, expressed seq=cds; coord=5:164727076..164730451:-1; parent_gene=GRMZM2G018820
GRMZM2G018820	5	164767365	164770740		-11.2838	-12.4593	-11.4945	-12.2816	Up	AT3G02040	GO	BP	cellular phosphate ion homeostasis	0.0685953		lipid metabolism.lipid degradation.lysophospholipases.glycerophosphodiester phosphodiesterase	11.9.3.3	grmzm2g018820_t02	moderately similar to ( 278) AT3G02040 | Symbols: SRG3 | SRG3 (senescence-related gene 3); glycerophosphodiester phosphodiesterase/ phosphoric diester hydrolase | chr3:348505-349909 REVERSEmoderately similar to ( 389) loc_os02g31030 12002.m08246 protein glycerophosphodiester phosphodiesterase, putative, expressed seq=cds; coord=5:164727076..164729200:-1; parent_gene=GRMZM2G018820
GRMZM2G018820	5	164767365	164770740		-11.2838	-12.4593	-11.4945	-12.2816	Up	AT3G02040	GO	BP	cellular phosphate ion homeostasis	0.0685953		lipid metabolism.lipid degradation.lysophospholipases.glycerophosphodiester phosphodiesterase	11.9.3.3	grmzm2g018820_t04	moderately similar to ( 278) AT3G02040 | Symbols: SRG3 | SRG3 (senescence-related gene 3); glycerophosphodiester phosphodiesterase/ phosphoric diester hydrolase | chr3:348505-349909 REVERSEmoderately similar to ( 389) loc_os02g31030 12002.m08246 protein glycerophosphodiester phosphodiesterase, putative, expressed seq=cds; coord=5:164727127..164729200:-1; parent_gene=GRMZM2G018820
GRMZM2G018820	5	164767365	164770740		-11.2838	-12.4593	-11.4945	-12.2816	Up	AT3G02040	GO	BP	cellular phosphate ion homeostasis	0.0685953		lipid metabolism.lipid degradation.lysophospholipases.glycerophosphodiester phosphodiesterase	11.9.3.3	grmzm2g018820_t03	moderately similar to ( 413) AT3G02040 | Symbols: SRG3 | SRG3 (senescence-related gene 3); glycerophosphodiester phosphodiesterase/ phosphoric diester hydrolase | chr3:348505-349909 REVERSEhighly similar to ( 585) loc_os02g31030 12002.m08246 protein glycerophosphodiester phosphodiesterase, putative, expressed seq=cds; coord=5:164727127..164730451:-1; parent_gene=GRMZM2G018820
GRMZM2G018820	5	164767365	164770740		-11.2838	-12.4593	-11.4945	-12.2816	Up	AT3G02040	GO	BP	cellular phosphate ion homeostasis	0.0685953		lipid metabolism.lipid degradation.lysophospholipases.glycerophosphodiester phosphodiesterase	11.9.3.3	grmzm2g018820_t01	moderately similar to ( 413) AT3G02040 | Symbols: SRG3 | SRG3 (senescence-related gene 3); glycerophosphodiester phosphodiesterase/ phosphoric diester hydrolase | chr3:348505-349909 REVERSEhighly similar to ( 585) loc_os02g31030 12002.m08246 protein glycerophosphodiester phosphodiesterase, putative, expressed seq=cds; coord=5:164727076..164730451:-1; parent_gene=GRMZM2G018820
GRMZM2G018820	5	164767365	164770740		-11.2838	-12.4593	-11.4945	-12.2816	Up	AT3G02040	GO	BP	response to cadmium ion	0.296643		lipid metabolism.lipid degradation.lysophospholipases.glycerophosphodiester phosphodiesterase	11.9.3.3	grmzm2g018820_t02	moderately similar to ( 278) AT3G02040 | Symbols: SRG3 | SRG3 (senescence-related gene 3); glycerophosphodiester phosphodiesterase/ phosphoric diester hydrolase | chr3:348505-349909 REVERSEmoderately similar to ( 389) loc_os02g31030 12002.m08246 protein glycerophosphodiester phosphodiesterase, putative, expressed seq=cds; coord=5:164727076..164729200:-1; parent_gene=GRMZM2G018820
GRMZM2G018820	5	164767365	164770740		-11.2838	-12.4593	-11.4945	-12.2816	Up	AT3G02040	GO	BP	response to cadmium ion	0.296643		lipid metabolism.lipid degradation.lysophospholipases.glycerophosphodiester phosphodiesterase	11.9.3.3	grmzm2g018820_t04	moderately similar to ( 278) AT3G02040 | Symbols: SRG3 | SRG3 (senescence-related gene 3); glycerophosphodiester phosphodiesterase/ phosphoric diester hydrolase | chr3:348505-349909 REVERSEmoderately similar to ( 389) loc_os02g31030 12002.m08246 protein glycerophosphodiester phosphodiesterase, putative, expressed seq=cds; coord=5:164727127..164729200:-1; parent_gene=GRMZM2G018820
GRMZM2G018820	5	164767365	164770740		-11.2838	-12.4593	-11.4945	-12.2816	Up	AT3G02040	GO	BP	response to cadmium ion	0.296643		lipid metabolism.lipid degradation.lysophospholipases.glycerophosphodiester phosphodiesterase	11.9.3.3	grmzm2g018820_t03	moderately similar to ( 413) AT3G02040 | Symbols: SRG3 | SRG3 (senescence-related gene 3); glycerophosphodiester phosphodiesterase/ phosphoric diester hydrolase | chr3:348505-349909 REVERSEhighly similar to ( 585) loc_os02g31030 12002.m08246 protein glycerophosphodiester phosphodiesterase, putative, expressed seq=cds; coord=5:164727127..164730451:-1; parent_gene=GRMZM2G018820
GRMZM2G018820	5	164767365	164770740		-11.2838	-12.4593	-11.4945	-12.2816	Up	AT3G02040	GO	BP	response to cadmium ion	0.296643		lipid metabolism.lipid degradation.lysophospholipases.glycerophosphodiester phosphodiesterase	11.9.3.3	grmzm2g018820_t01	moderately similar to ( 413) AT3G02040 | Symbols: SRG3 | SRG3 (senescence-related gene 3); glycerophosphodiester phosphodiesterase/ phosphoric diester hydrolase | chr3:348505-349909 REVERSEhighly similar to ( 585) loc_os02g31030 12002.m08246 protein glycerophosphodiester phosphodiesterase, putative, expressed seq=cds; coord=5:164727076..164730451:-1; parent_gene=GRMZM2G018820
GRMZM2G019183	7	107954189	107958866		-10.1046	-10.5289	-10.2643	-10.8245	Up	AT1G68020	GO	BP	metabolic process	0.528753		minor CHO metabolism.trehalose.potential TPS/TPP	3.2.3	grmzm2g019183_t02	nearly identical (1224) AT1G68020 | Symbols: ATTPS6, TPS6 | ATTPS6; alpha,alpha-trehalose-phosphate synthase (UDP-forming)/ transferase, transferring glycosyl groups / trehalose-phosphatase | chr1:25497493-25500241 FORWARDnearly identical (1435) loc_os09g23350 12009.m05492 protein ATTPS6, putative, expressed seq=cds; coord=7:107926866..107930789:1; parent_gene=GRMZM2G019183
GRMZM2G019183	7	107954189	107958866		-10.1046	-10.5289	-10.2643	-10.8245	Up	AT1G68020	GO	BP	metabolic process	0.528753		minor CHO metabolism.trehalose.potential TPS/TPP	3.2.3	grmzm2g019183_t01	highly similar to ( 954) AT1G68020 | Symbols: ATTPS6, TPS6 | ATTPS6; alpha,alpha-trehalose-phosphate synthase (UDP-forming)/ transferase, transferring glycosyl groups / trehalose-phosphatase | chr1:25497493-25500241 FORWARDnearly identical (1145) loc_os09g23350 12009.m05492 protein ATTPS6, putative, expressed seq=cds; coord=7:107926112..107930789:1; parent_gene=GRMZM2G019183
GRMZM2G019183	7	107954189	107958866		-10.1046	-10.5289	-10.2643	-10.8245	Up	AT1G68020	GO	BP	trehalose biosynthetic process	0.155068		minor CHO metabolism.trehalose.potential TPS/TPP	3.2.3	grmzm2g019183_t02	nearly identical (1224) AT1G68020 | Symbols: ATTPS6, TPS6 | ATTPS6; alpha,alpha-trehalose-phosphate synthase (UDP-forming)/ transferase, transferring glycosyl groups / trehalose-phosphatase | chr1:25497493-25500241 FORWARDnearly identical (1435) loc_os09g23350 12009.m05492 protein ATTPS6, putative, expressed seq=cds; coord=7:107926866..107930789:1; parent_gene=GRMZM2G019183
GRMZM2G019183	7	107954189	107958866		-10.1046	-10.5289	-10.2643	-10.8245	Up	AT1G68020	GO	BP	trehalose biosynthetic process	0.155068		minor CHO metabolism.trehalose.potential TPS/TPP	3.2.3	grmzm2g019183_t01	highly similar to ( 954) AT1G68020 | Symbols: ATTPS6, TPS6 | ATTPS6; alpha,alpha-trehalose-phosphate synthase (UDP-forming)/ transferase, transferring glycosyl groups / trehalose-phosphatase | chr1:25497493-25500241 FORWARDnearly identical (1145) loc_os09g23350 12009.m05492 protein ATTPS6, putative, expressed seq=cds; coord=7:107926112..107930789:1; parent_gene=GRMZM2G019183
GRMZM2G021388	10	82850995	82853273		-13.5198	-14.8773	-14.3053	-15.0892	Up	AT2G20340	GO	BP	cellular amino acid metabolic process	0.25356		secondary metabolism.N misc.alkaloid-like	16.4.1	grmzm2g021388_t01	moderately similar to ( 455) AT2G20340 | Symbols: | tyrosine decarboxylase, putative | chr2:8779804-8782490 FORWARDhighly similar to ( 517) DDC_CATRO Aromatic-L-amino-acid decarboxylase (EC 4.1.1.28) (AADC) (DOPA decarboxylase) (Tryptophan decarboxylase) - Catharanthus roseus (Rosy periwinkle) (Madagascar periwinkle)highly similar to ( 790) loc_os08g04560 12008.m04599 protein aromatic-L-amino-aci…
GRMZM2G021388	10	82850995	82853273		-13.5198	-14.8773	-14.3053	-15.0892	Up	AT2G20340	GO	BP	response to wounding	0.144232		secondary metabolism.N misc.alkaloid-like	16.4.1	grmzm2g021388_t01	moderately similar to ( 455) AT2G20340 | Symbols: | tyrosine decarboxylase, putative | chr2:8779804-8782490 FORWARDhighly similar to ( 517) DDC_CATRO Aromatic-L-amino-acid decarboxylase (EC 4.1.1.28) (AADC) (DOPA decarboxylase) (Tryptophan decarboxylase) - Catharanthus roseus (Rosy periwinkle) (Madagascar periwinkle)highly similar to ( 790) loc_os08g04560 12008.m04599 protein aromatic-L-amino-aci…
GRMZM2G021388	10	82850995	82853273		-13.5198	-14.8773	-14.3053	-15.0892	Up	AT2G20340	GO	BP	L-phenylalanine catabolic process	0.0897924		secondary metabolism.N misc.alkaloid-like	16.4.1	grmzm2g021388_t01	moderately similar to ( 455) AT2G20340 | Symbols: | tyrosine decarboxylase, putative | chr2:8779804-8782490 FORWARDhighly similar to ( 517) DDC_CATRO Aromatic-L-amino-acid decarboxylase (EC 4.1.1.28) (AADC) (DOPA decarboxylase) (Tryptophan decarboxylase) - Catharanthus roseus (Rosy periwinkle) (Madagascar periwinkle)highly similar to ( 790) loc_os08g04560 12008.m04599 protein aromatic-L-amino-aci…
GRMZM2G023982	5	21012110	21025199		-12.8606	-13.7331	-12.9805	-14.0134	Up	NA	NA	NA	NA	NA		not assigned.unknown	35.2	grmzm2g023982_t01	weakly similar to ( 172) loc_os11g09750 12011.m05172 protein transposon protein, putative, CACTA, En/Spm sub-class seq=cds; coord=5:20990829..21003918:1; parent_gene=GRMZM2G023982
GRMZM2G024668	1	184272689	184277348		-7.9088	-9.09969	-7.97843	-8.52413	Up	AT5G56030	GO	BP	response to salt stress	0.407555		stress.abiotic.heat	20.2.1	grmzm2g024668_t02	highly similar to ( 561) AT5G56030 | Symbols: HSP81-2, ERD8, HSP90.2 | HSP81-2 (HEAT SHOCK PROTEIN 81-2); ATP binding | chr5:22686923-22689433 FORWARDhighly similar to ( 585) HSP81_ORYSA Heat shock protein 81-1 (HSP81-1) (Heat shock protein 82) - Oryza sativa (Rice)highly similar to ( 585) loc_os08g39140 12008.m080203 protein heat shock protein 81-1, putative, expressed seq=cds; coord=1:184242219…
GRMZM2G024668	1	184272689	184277348		-7.9088	-9.09969	-7.97843	-8.52413	Up	AT5G56030	GO	BP	response to salt stress	0.407555		stress.abiotic.heat	20.2.1	grmzm2g024668_t01	highly similar to ( 561) AT5G56030 | Symbols: HSP81-2, ERD8, HSP90.2 | HSP81-2 (HEAT SHOCK PROTEIN 81-2); ATP binding | chr5:22686923-22689433 FORWARDhighly similar to ( 585) HSP81_ORYSA Heat shock protein 81-1 (HSP81-1) (Heat shock protein 82) - Oryza sativa (Rice)highly similar to ( 585) loc_os08g39140 12008.m080203 protein heat shock protein 81-1, putative, expressed seq=cds; coord=1:184242132…
GRMZM2G024668	1	184272689	184277348		-7.9088	-9.09969	-7.97843	-8.52413	Up	AT5G56030	GO	BP	leaf development	0.420957		stress.abiotic.heat	20.2.1	grmzm2g024668_t02	highly similar to ( 561) AT5G56030 | Symbols: HSP81-2, ERD8, HSP90.2 | HSP81-2 (HEAT SHOCK PROTEIN 81-2); ATP binding | chr5:22686923-22689433 FORWARDhighly similar to ( 585) HSP81_ORYSA Heat shock protein 81-1 (HSP81-1) (Heat shock protein 82) - Oryza sativa (Rice)highly similar to ( 585) loc_os08g39140 12008.m080203 protein heat shock protein 81-1, putative, expressed seq=cds; coord=1:184242219…
GRMZM2G024668	1	184272689	184277348		-7.9088	-9.09969	-7.97843	-8.52413	Up	AT5G56030	GO	BP	leaf development	0.420957		stress.abiotic.heat	20.2.1	grmzm2g024668_t01	highly similar to ( 561) AT5G56030 | Symbols: HSP81-2, ERD8, HSP90.2 | HSP81-2 (HEAT SHOCK PROTEIN 81-2); ATP binding | chr5:22686923-22689433 FORWARDhighly similar to ( 585) HSP81_ORYSA Heat shock protein 81-1 (HSP81-1) (Heat shock protein 82) - Oryza sativa (Rice)highly similar to ( 585) loc_os08g39140 12008.m080203 protein heat shock protein 81-1, putative, expressed seq=cds; coord=1:184242132…
GRMZM2G024668	1	184272689	184277348		-7.9088	-9.09969	-7.97843	-8.52413	Up	AT5G56030	GO	BP	calcium-mediated signaling	0.252713		stress.abiotic.heat	20.2.1	grmzm2g024668_t02	highly similar to ( 561) AT5G56030 | Symbols: HSP81-2, ERD8, HSP90.2 | HSP81-2 (HEAT SHOCK PROTEIN 81-2); ATP binding | chr5:22686923-22689433 FORWARDhighly similar to ( 585) HSP81_ORYSA Heat shock protein 81-1 (HSP81-1) (Heat shock protein 82) - Oryza sativa (Rice)highly similar to ( 585) loc_os08g39140 12008.m080203 protein heat shock protein 81-1, putative, expressed seq=cds; coord=1:184242219…
GRMZM2G024668	1	184272689	184277348		-7.9088	-9.09969	-7.97843	-8.52413	Up	AT5G56030	GO	BP	calcium-mediated signaling	0.252713		stress.abiotic.heat	20.2.1	grmzm2g024668_t01	highly similar to ( 561) AT5G56030 | Symbols: HSP81-2, ERD8, HSP90.2 | HSP81-2 (HEAT SHOCK PROTEIN 81-2); ATP binding | chr5:22686923-22689433 FORWARDhighly similar to ( 585) HSP81_ORYSA Heat shock protein 81-1 (HSP81-1) (Heat shock protein 82) - Oryza sativa (Rice)highly similar to ( 585) loc_os08g39140 12008.m080203 protein heat shock protein 81-1, putative, expressed seq=cds; coord=1:184242132…
GRMZM2G024668	1	184272689	184277348		-7.9088	-9.09969	-7.97843	-8.52413	Up	AT5G56030	GO	BP	defense response	0.0511383		stress.abiotic.heat	20.2.1	grmzm2g024668_t02	highly similar to ( 561) AT5G56030 | Symbols: HSP81-2, ERD8, HSP90.2 | HSP81-2 (HEAT SHOCK PROTEIN 81-2); ATP binding | chr5:22686923-22689433 FORWARDhighly similar to ( 585) HSP81_ORYSA Heat shock protein 81-1 (HSP81-1) (Heat shock protein 82) - Oryza sativa (Rice)highly similar to ( 585) loc_os08g39140 12008.m080203 protein heat shock protein 81-1, putative, expressed seq=cds; coord=1:184242219…
GRMZM2G024668	1	184272689	184277348		-7.9088	-9.09969	-7.97843	-8.52413	Up	AT5G56030	GO	BP	defense response	0.0511383		stress.abiotic.heat	20.2.1	grmzm2g024668_t01	highly similar to ( 561) AT5G56030 | Symbols: HSP81-2, ERD8, HSP90.2 | HSP81-2 (HEAT SHOCK PROTEIN 81-2); ATP binding | chr5:22686923-22689433 FORWARDhighly similar to ( 585) HSP81_ORYSA Heat shock protein 81-1 (HSP81-1) (Heat shock protein 82) - Oryza sativa (Rice)highly similar to ( 585) loc_os08g39140 12008.m080203 protein heat shock protein 81-1, putative, expressed seq=cds; coord=1:184242132…
GRMZM2G024668	1	184272689	184277348		-7.9088	-9.09969	-7.97843	-8.52413	Up	AT5G56030	GO	BP	defense response to bacterium, incompatible interaction	0.209345		stress.abiotic.heat	20.2.1	grmzm2g024668_t02	highly similar to ( 561) AT5G56030 | Symbols: HSP81-2, ERD8, HSP90.2 | HSP81-2 (HEAT SHOCK PROTEIN 81-2); ATP binding | chr5:22686923-22689433 FORWARDhighly similar to ( 585) HSP81_ORYSA Heat shock protein 81-1 (HSP81-1) (Heat shock protein 82) - Oryza sativa (Rice)highly similar to ( 585) loc_os08g39140 12008.m080203 protein heat shock protein 81-1, putative, expressed seq=cds; coord=1:184242219…
GRMZM2G024668	1	184272689	184277348		-7.9088	-9.09969	-7.97843	-8.52413	Up	AT5G56030	GO	BP	defense response to bacterium, incompatible interaction	0.209345		stress.abiotic.heat	20.2.1	grmzm2g024668_t01	highly similar to ( 561) AT5G56030 | Symbols: HSP81-2, ERD8, HSP90.2 | HSP81-2 (HEAT SHOCK PROTEIN 81-2); ATP binding | chr5:22686923-22689433 FORWARDhighly similar to ( 585) HSP81_ORYSA Heat shock protein 81-1 (HSP81-1) (Heat shock protein 82) - Oryza sativa (Rice)highly similar to ( 585) loc_os08g39140 12008.m080203 protein heat shock protein 81-1, putative, expressed seq=cds; coord=1:184242132…
GRMZM2G024668	1	184272689	184277348		-7.9088	-9.09969	-7.97843	-8.52413	Up	AT5G56030	GO	BP	negative regulation of seed germination	0.133618		stress.abiotic.heat	20.2.1	grmzm2g024668_t02	highly similar to ( 561) AT5G56030 | Symbols: HSP81-2, ERD8, HSP90.2 | HSP81-2 (HEAT SHOCK PROTEIN 81-2); ATP binding | chr5:22686923-22689433 FORWARDhighly similar to ( 585) HSP81_ORYSA Heat shock protein 81-1 (HSP81-1) (Heat shock protein 82) - Oryza sativa (Rice)highly similar to ( 585) loc_os08g39140 12008.m080203 protein heat shock protein 81-1, putative, expressed seq=cds; coord=1:184242219…
GRMZM2G024668	1	184272689	184277348		-7.9088	-9.09969	-7.97843	-8.52413	Up	AT5G56030	GO	BP	negative regulation of seed germination	0.133618		stress.abiotic.heat	20.2.1	grmzm2g024668_t01	highly similar to ( 561) AT5G56030 | Symbols: HSP81-2, ERD8, HSP90.2 | HSP81-2 (HEAT SHOCK PROTEIN 81-2); ATP binding | chr5:22686923-22689433 FORWARDhighly similar to ( 585) HSP81_ORYSA Heat shock protein 81-1 (HSP81-1) (Heat shock protein 82) - Oryza sativa (Rice)highly similar to ( 585) loc_os08g39140 12008.m080203 protein heat shock protein 81-1, putative, expressed seq=cds; coord=1:184242132…
GRMZM2G024668	1	184272689	184277348		-7.9088	-9.09969	-7.97843	-8.52413	Up	AT5G56030	GO	BP	protein folding	0.0414499		stress.abiotic.heat	20.2.1	grmzm2g024668_t02	highly similar to ( 561) AT5G56030 | Symbols: HSP81-2, ERD8, HSP90.2 | HSP81-2 (HEAT SHOCK PROTEIN 81-2); ATP binding | chr5:22686923-22689433 FORWARDhighly similar to ( 585) HSP81_ORYSA Heat shock protein 81-1 (HSP81-1) (Heat shock protein 82) - Oryza sativa (Rice)highly similar to ( 585) loc_os08g39140 12008.m080203 protein heat shock protein 81-1, putative, expressed seq=cds; coord=1:184242219…
GRMZM2G024668	1	184272689	184277348		-7.9088	-9.09969	-7.97843	-8.52413	Up	AT5G56030	GO	BP	protein folding	0.0414499		stress.abiotic.heat	20.2.1	grmzm2g024668_t01	highly similar to ( 561) AT5G56030 | Symbols: HSP81-2, ERD8, HSP90.2 | HSP81-2 (HEAT SHOCK PROTEIN 81-2); ATP binding | chr5:22686923-22689433 FORWARDhighly similar to ( 585) HSP81_ORYSA Heat shock protein 81-1 (HSP81-1) (Heat shock protein 82) - Oryza sativa (Rice)highly similar to ( 585) loc_os08g39140 12008.m080203 protein heat shock protein 81-1, putative, expressed seq=cds; coord=1:184242132…
GRMZM2G024668	1	184272689	184277348		-7.9088	-9.09969	-7.97843	-8.52413	Up	AT5G56030	GO	BP	flower development	0.340467		stress.abiotic.heat	20.2.1	grmzm2g024668_t02	highly similar to ( 561) AT5G56030 | Symbols: HSP81-2, ERD8, HSP90.2 | HSP81-2 (HEAT SHOCK PROTEIN 81-2); ATP binding | chr5:22686923-22689433 FORWARDhighly similar to ( 585) HSP81_ORYSA Heat shock protein 81-1 (HSP81-1) (Heat shock protein 82) - Oryza sativa (Rice)highly similar to ( 585) loc_os08g39140 12008.m080203 protein heat shock protein 81-1, putative, expressed seq=cds; coord=1:184242219…
GRMZM2G024668	1	184272689	184277348		-7.9088	-9.09969	-7.97843	-8.52413	Up	AT5G56030	GO	BP	flower development	0.340467		stress.abiotic.heat	20.2.1	grmzm2g024668_t01	highly similar to ( 561) AT5G56030 | Symbols: HSP81-2, ERD8, HSP90.2 | HSP81-2 (HEAT SHOCK PROTEIN 81-2); ATP binding | chr5:22686923-22689433 FORWARDhighly similar to ( 585) HSP81_ORYSA Heat shock protein 81-1 (HSP81-1) (Heat shock protein 82) - Oryza sativa (Rice)highly similar to ( 585) loc_os08g39140 12008.m080203 protein heat shock protein 81-1, putative, expressed seq=cds; coord=1:184242132…
GRMZM2G024668	1	184272689	184277348		-7.9088	-9.09969	-7.97843	-8.52413	Up	AT5G56030	GO	BP	response to water deprivation	0.153389		stress.abiotic.heat	20.2.1	grmzm2g024668_t02	highly similar to ( 561) AT5G56030 | Symbols: HSP81-2, ERD8, HSP90.2 | HSP81-2 (HEAT SHOCK PROTEIN 81-2); ATP binding | chr5:22686923-22689433 FORWARDhighly similar to ( 585) HSP81_ORYSA Heat shock protein 81-1 (HSP81-1) (Heat shock protein 82) - Oryza sativa (Rice)highly similar to ( 585) loc_os08g39140 12008.m080203 protein heat shock protein 81-1, putative, expressed seq=cds; coord=1:184242219…
GRMZM2G024668	1	184272689	184277348		-7.9088	-9.09969	-7.97843	-8.52413	Up	AT5G56030	GO	BP	response to water deprivation	0.153389		stress.abiotic.heat	20.2.1	grmzm2g024668_t01	highly similar to ( 561) AT5G56030 | Symbols: HSP81-2, ERD8, HSP90.2 | HSP81-2 (HEAT SHOCK PROTEIN 81-2); ATP binding | chr5:22686923-22689433 FORWARDhighly similar to ( 585) HSP81_ORYSA Heat shock protein 81-1 (HSP81-1) (Heat shock protein 82) - Oryza sativa (Rice)highly similar to ( 585) loc_os08g39140 12008.m080203 protein heat shock protein 81-1, putative, expressed seq=cds; coord=1:184242132…
GRMZM2G024668	1	184272689	184277348		-7.9088	-9.09969	-7.97843	-8.52413	Up	AT5G56030	GO	BP	protein stabilization	0.0878338		stress.abiotic.heat	20.2.1	grmzm2g024668_t02	highly similar to ( 561) AT5G56030 | Symbols: HSP81-2, ERD8, HSP90.2 | HSP81-2 (HEAT SHOCK PROTEIN 81-2); ATP binding | chr5:22686923-22689433 FORWARDhighly similar to ( 585) HSP81_ORYSA Heat shock protein 81-1 (HSP81-1) (Heat shock protein 82) - Oryza sativa (Rice)highly similar to ( 585) loc_os08g39140 12008.m080203 protein heat shock protein 81-1, putative, expressed seq=cds; coord=1:184242219…
GRMZM2G024668	1	184272689	184277348		-7.9088	-9.09969	-7.97843	-8.52413	Up	AT5G56030	GO	BP	protein stabilization	0.0878338		stress.abiotic.heat	20.2.1	grmzm2g024668_t01	highly similar to ( 561) AT5G56030 | Symbols: HSP81-2, ERD8, HSP90.2 | HSP81-2 (HEAT SHOCK PROTEIN 81-2); ATP binding | chr5:22686923-22689433 FORWARDhighly similar to ( 585) HSP81_ORYSA Heat shock protein 81-1 (HSP81-1) (Heat shock protein 82) - Oryza sativa (Rice)highly similar to ( 585) loc_os08g39140 12008.m080203 protein heat shock protein 81-1, putative, expressed seq=cds; coord=1:184242132…
GRMZM2G024668	1	184272689	184277348		-7.9088	-9.09969	-7.97843	-8.52413	Up	AT5G56030	GO	BP	stomatal closure	0.111105		stress.abiotic.heat	20.2.1	grmzm2g024668_t02	highly similar to ( 561) AT5G56030 | Symbols: HSP81-2, ERD8, HSP90.2 | HSP81-2 (HEAT SHOCK PROTEIN 81-2); ATP binding | chr5:22686923-22689433 FORWARDhighly similar to ( 585) HSP81_ORYSA Heat shock protein 81-1 (HSP81-1) (Heat shock protein 82) - Oryza sativa (Rice)highly similar to ( 585) loc_os08g39140 12008.m080203 protein heat shock protein 81-1, putative, expressed seq=cds; coord=1:184242219…
GRMZM2G024668	1	184272689	184277348		-7.9088	-9.09969	-7.97843	-8.52413	Up	AT5G56030	GO	BP	stomatal closure	0.111105		stress.abiotic.heat	20.2.1	grmzm2g024668_t01	highly similar to ( 561) AT5G56030 | Symbols: HSP81-2, ERD8, HSP90.2 | HSP81-2 (HEAT SHOCK PROTEIN 81-2); ATP binding | chr5:22686923-22689433 FORWARDhighly similar to ( 585) HSP81_ORYSA Heat shock protein 81-1 (HSP81-1) (Heat shock protein 82) - Oryza sativa (Rice)highly similar to ( 585) loc_os08g39140 12008.m080203 protein heat shock protein 81-1, putative, expressed seq=cds; coord=1:184242132…
GRMZM2G024668	1	184272689	184277348		-7.9088	-9.09969	-7.97843	-8.52413	Up	AT5G56030	GO	BP	response to heat	0.0223588		stress.abiotic.heat	20.2.1	grmzm2g024668_t02	highly similar to ( 561) AT5G56030 | Symbols: HSP81-2, ERD8, HSP90.2 | HSP81-2 (HEAT SHOCK PROTEIN 81-2); ATP binding | chr5:22686923-22689433 FORWARDhighly similar to ( 585) HSP81_ORYSA Heat shock protein 81-1 (HSP81-1) (Heat shock protein 82) - Oryza sativa (Rice)highly similar to ( 585) loc_os08g39140 12008.m080203 protein heat shock protein 81-1, putative, expressed seq=cds; coord=1:184242219…
GRMZM2G024668	1	184272689	184277348		-7.9088	-9.09969	-7.97843	-8.52413	Up	AT5G56030	GO	BP	response to heat	0.0223588		stress.abiotic.heat	20.2.1	grmzm2g024668_t01	highly similar to ( 561) AT5G56030 | Symbols: HSP81-2, ERD8, HSP90.2 | HSP81-2 (HEAT SHOCK PROTEIN 81-2); ATP binding | chr5:22686923-22689433 FORWARDhighly similar to ( 585) HSP81_ORYSA Heat shock protein 81-1 (HSP81-1) (Heat shock protein 82) - Oryza sativa (Rice)highly similar to ( 585) loc_os08g39140 12008.m080203 protein heat shock protein 81-1, putative, expressed seq=cds; coord=1:184242132…
GRMZM2G024668	1	184272689	184277348		-7.9088	-9.09969	-7.97843	-8.52413	Up	AT5G56030	GO	BP	response to mechanical stimulus	0.240178		stress.abiotic.heat	20.2.1	grmzm2g024668_t02	highly similar to ( 561) AT5G56030 | Symbols: HSP81-2, ERD8, HSP90.2 | HSP81-2 (HEAT SHOCK PROTEIN 81-2); ATP binding | chr5:22686923-22689433 FORWARDhighly similar to ( 585) HSP81_ORYSA Heat shock protein 81-1 (HSP81-1) (Heat shock protein 82) - Oryza sativa (Rice)highly similar to ( 585) loc_os08g39140 12008.m080203 protein heat shock protein 81-1, putative, expressed seq=cds; coord=1:184242219…
GRMZM2G024668	1	184272689	184277348		-7.9088	-9.09969	-7.97843	-8.52413	Up	AT5G56030	GO	BP	response to mechanical stimulus	0.240178		stress.abiotic.heat	20.2.1	grmzm2g024668_t01	highly similar to ( 561) AT5G56030 | Symbols: HSP81-2, ERD8, HSP90.2 | HSP81-2 (HEAT SHOCK PROTEIN 81-2); ATP binding | chr5:22686923-22689433 FORWARDhighly similar to ( 585) HSP81_ORYSA Heat shock protein 81-1 (HSP81-1) (Heat shock protein 82) - Oryza sativa (Rice)highly similar to ( 585) loc_os08g39140 12008.m080203 protein heat shock protein 81-1, putative, expressed seq=cds; coord=1:184242132…
GRMZM2G024668	1	184272689	184277348		-7.9088	-9.09969	-7.97843	-8.52413	Up	AT5G56030	GO	BP	heat acclimation	0.0780664		stress.abiotic.heat	20.2.1	grmzm2g024668_t02	highly similar to ( 561) AT5G56030 | Symbols: HSP81-2, ERD8, HSP90.2 | HSP81-2 (HEAT SHOCK PROTEIN 81-2); ATP binding | chr5:22686923-22689433 FORWARDhighly similar to ( 585) HSP81_ORYSA Heat shock protein 81-1 (HSP81-1) (Heat shock protein 82) - Oryza sativa (Rice)highly similar to ( 585) loc_os08g39140 12008.m080203 protein heat shock protein 81-1, putative, expressed seq=cds; coord=1:184242219…
GRMZM2G024668	1	184272689	184277348		-7.9088	-9.09969	-7.97843	-8.52413	Up	AT5G56030	GO	BP	heat acclimation	0.0780664		stress.abiotic.heat	20.2.1	grmzm2g024668_t01	highly similar to ( 561) AT5G56030 | Symbols: HSP81-2, ERD8, HSP90.2 | HSP81-2 (HEAT SHOCK PROTEIN 81-2); ATP binding | chr5:22686923-22689433 FORWARDhighly similar to ( 585) HSP81_ORYSA Heat shock protein 81-1 (HSP81-1) (Heat shock protein 82) - Oryza sativa (Rice)highly similar to ( 585) loc_os08g39140 12008.m080203 protein heat shock protein 81-1, putative, expressed seq=cds; coord=1:184242132…
GRMZM2G026523	6	147008472	147013496		-10.2558	-11.2624	-10.505	-11.3433	Up	AT1G68570	GO	BP	oligopeptide transport	0.330478		transport.peptides and oligopeptides	34.13	grmzm2g026523_t02	weakly similar to ( 179) AT1G68570 | Symbols: | proton-dependent oligopeptide transport (POT) family protein | chr1:25746811-25750110 FORWARDmoderately similar to ( 259) loc_os05g34010 12005.m07633 protein peptide transporter PTR2, putative, expressed seq=cds; coord=6:146816123..146817198:-1; parent_gene=GRMZM2G026523
GRMZM2G026523	6	147008472	147013496		-10.2558	-11.2624	-10.505	-11.3433	Up	AT1G68570	GO	BP	oligopeptide transport	0.330478		transport.peptides and oligopeptides	34.13	grmzm2g026523_t01	highly similar to ( 614) AT1G68570 | Symbols: | proton-dependent oligopeptide transport (POT) family protein | chr1:25746811-25750110 FORWARDhighly similar to ( 945) loc_os05g34010 12005.m07633 protein peptide transporter PTR2, putative, expressed seq=cds; coord=6:146816134..146821147:-1; parent_gene=GRMZM2G026523
GRMZM2G028218	5	4684604	4688560		-9.78586	-10.4204	-9.86327	-10.1169	Up	AT3G44110	GO	BP	positive regulation of flower development	0.246		stress.abiotic.heat	20.2.1	grmzm2g028218_t02	highly similar to ( 607) AT3G44110 | Symbols: ATJ3, ATJ | ATJ3; protein binding | chr3:15869179-15871059 REVERSEhighly similar to ( 622) DNJH_CUCSA DnaJ protein homolog (DNAJ-1) - Cucumis sativus (Cucumber)highly similar to ( 674) loc_os03g57340 12003.m10652 protein dnaJ protein, putative, expressed seq=cds; coord=5:4684909..4687975:-1; parent_gene=GRMZM2G028218
GRMZM2G028218	5	4684604	4688560		-9.78586	-10.4204	-9.86327	-10.1169	Up	AT3G44110	GO	BP	positive regulation of flower development	0.246		stress.abiotic.heat	20.2.1	grmzm2g028218_t01	highly similar to ( 601) AT3G44110 | Symbols: ATJ3, ATJ | ATJ3; protein binding | chr3:15869179-15871059 REVERSEhighly similar to ( 619) DNJH_CUCSA DnaJ protein homolog (DNAJ-1) - Cucumis sativus (Cucumber)highly similar to ( 664) loc_os03g57340 12003.m10652 protein dnaJ protein, putative, expressed seq=cds; coord=5:4684019..4687923:-1; parent_gene=GRMZM2G028218
GRMZM2G028218	5	4684604	4688560		-9.78586	-10.4204	-9.86327	-10.1169	Up	AT3G44110	GO	BP	positive regulation of flower development	0.246		stress.abiotic.heat	20.2.1	grmzm2g028218_t03	very weakly similar to (88.6) AT3G44110 | Symbols: ATJ3, ATJ | ATJ3; protein binding | chr3:15869179-15871059 REVERSEvery weakly similar to (97.4) DNJH_CUCSA DnaJ protein homolog (DNAJ-1) - Cucumis sativus (Cucumber)weakly similar to ( 104) loc_os03g57340 12003.m10652 protein dnaJ protein, putative, expressed seq=cds; coord=5:4687372..4687975:-1; parent_gene=GRMZM2G028218
GRMZM2G028218	5	4684604	4688560		-9.78586	-10.4204	-9.86327	-10.1169	Up	AT3G44110	GO	BP	protein folding	0.0414499		stress.abiotic.heat	20.2.1	grmzm2g028218_t02	highly similar to ( 607) AT3G44110 | Symbols: ATJ3, ATJ | ATJ3; protein binding | chr3:15869179-15871059 REVERSEhighly similar to ( 622) DNJH_CUCSA DnaJ protein homolog (DNAJ-1) - Cucumis sativus (Cucumber)highly similar to ( 674) loc_os03g57340 12003.m10652 protein dnaJ protein, putative, expressed seq=cds; coord=5:4684909..4687975:-1; parent_gene=GRMZM2G028218
GRMZM2G028218	5	4684604	4688560		-9.78586	-10.4204	-9.86327	-10.1169	Up	AT3G44110	GO	BP	protein folding	0.0414499		stress.abiotic.heat	20.2.1	grmzm2g028218_t01	highly similar to ( 601) AT3G44110 | Symbols: ATJ3, ATJ | ATJ3; protein binding | chr3:15869179-15871059 REVERSEhighly similar to ( 619) DNJH_CUCSA DnaJ protein homolog (DNAJ-1) - Cucumis sativus (Cucumber)highly similar to ( 664) loc_os03g57340 12003.m10652 protein dnaJ protein, putative, expressed seq=cds; coord=5:4684019..4687923:-1; parent_gene=GRMZM2G028218
GRMZM2G028218	5	4684604	4688560		-9.78586	-10.4204	-9.86327	-10.1169	Up	AT3G44110	GO	BP	protein folding	0.0414499		stress.abiotic.heat	20.2.1	grmzm2g028218_t03	very weakly similar to (88.6) AT3G44110 | Symbols: ATJ3, ATJ | ATJ3; protein binding | chr3:15869179-15871059 REVERSEvery weakly similar to (97.4) DNJH_CUCSA DnaJ protein homolog (DNAJ-1) - Cucumis sativus (Cucumber)weakly similar to ( 104) loc_os03g57340 12003.m10652 protein dnaJ protein, putative, expressed seq=cds; coord=5:4687372..4687975:-1; parent_gene=GRMZM2G028218
GRMZM2G028218	5	4684604	4688560		-9.78586	-10.4204	-9.86327	-10.1169	Up	AT3G44110	GO	BP	regulation of ATPase activity	0.0414499		stress.abiotic.heat	20.2.1	grmzm2g028218_t02	highly similar to ( 607) AT3G44110 | Symbols: ATJ3, ATJ | ATJ3; protein binding | chr3:15869179-15871059 REVERSEhighly similar to ( 622) DNJH_CUCSA DnaJ protein homolog (DNAJ-1) - Cucumis sativus (Cucumber)highly similar to ( 674) loc_os03g57340 12003.m10652 protein dnaJ protein, putative, expressed seq=cds; coord=5:4684909..4687975:-1; parent_gene=GRMZM2G028218
GRMZM2G028218	5	4684604	4688560		-9.78586	-10.4204	-9.86327	-10.1169	Up	AT3G44110	GO	BP	regulation of ATPase activity	0.0414499		stress.abiotic.heat	20.2.1	grmzm2g028218_t01	highly similar to ( 601) AT3G44110 | Symbols: ATJ3, ATJ | ATJ3; protein binding | chr3:15869179-15871059 REVERSEhighly similar to ( 619) DNJH_CUCSA DnaJ protein homolog (DNAJ-1) - Cucumis sativus (Cucumber)highly similar to ( 664) loc_os03g57340 12003.m10652 protein dnaJ protein, putative, expressed seq=cds; coord=5:4684019..4687923:-1; parent_gene=GRMZM2G028218
GRMZM2G028218	5	4684604	4688560		-9.78586	-10.4204	-9.86327	-10.1169	Up	AT3G44110	GO	BP	regulation of ATPase activity	0.0414499		stress.abiotic.heat	20.2.1	grmzm2g028218_t03	very weakly similar to (88.6) AT3G44110 | Symbols: ATJ3, ATJ | ATJ3; protein binding | chr3:15869179-15871059 REVERSEvery weakly similar to (97.4) DNJH_CUCSA DnaJ protein homolog (DNAJ-1) - Cucumis sativus (Cucumber)weakly similar to ( 104) loc_os03g57340 12003.m10652 protein dnaJ protein, putative, expressed seq=cds; coord=5:4687372..4687975:-1; parent_gene=GRMZM2G028218
GRMZM2G028218	5	4684604	4688560		-9.78586	-10.4204	-9.86327	-10.1169	Up	AT3G44110	GO	BP	response to salt stress	0.407555		stress.abiotic.heat	20.2.1	grmzm2g028218_t02	highly similar to ( 607) AT3G44110 | Symbols: ATJ3, ATJ | ATJ3; protein binding | chr3:15869179-15871059 REVERSEhighly similar to ( 622) DNJH_CUCSA DnaJ protein homolog (DNAJ-1) - Cucumis sativus (Cucumber)highly similar to ( 674) loc_os03g57340 12003.m10652 protein dnaJ protein, putative, expressed seq=cds; coord=5:4684909..4687975:-1; parent_gene=GRMZM2G028218
GRMZM2G028218	5	4684604	4688560		-9.78586	-10.4204	-9.86327	-10.1169	Up	AT3G44110	GO	BP	response to salt stress	0.407555		stress.abiotic.heat	20.2.1	grmzm2g028218_t01	highly similar to ( 601) AT3G44110 | Symbols: ATJ3, ATJ | ATJ3; protein binding | chr3:15869179-15871059 REVERSEhighly similar to ( 619) DNJH_CUCSA DnaJ protein homolog (DNAJ-1) - Cucumis sativus (Cucumber)highly similar to ( 664) loc_os03g57340 12003.m10652 protein dnaJ protein, putative, expressed seq=cds; coord=5:4684019..4687923:-1; parent_gene=GRMZM2G028218
GRMZM2G028218	5	4684604	4688560		-9.78586	-10.4204	-9.86327	-10.1169	Up	AT3G44110	GO	BP	response to salt stress	0.407555		stress.abiotic.heat	20.2.1	grmzm2g028218_t03	very weakly similar to (88.6) AT3G44110 | Symbols: ATJ3, ATJ | ATJ3; protein binding | chr3:15869179-15871059 REVERSEvery weakly similar to (97.4) DNJH_CUCSA DnaJ protein homolog (DNAJ-1) - Cucumis sativus (Cucumber)weakly similar to ( 104) loc_os03g57340 12003.m10652 protein dnaJ protein, putative, expressed seq=cds; coord=5:4687372..4687975:-1; parent_gene=GRMZM2G028218
GRMZM2G028218	5	4684604	4688560		-9.78586	-10.4204	-9.86327	-10.1169	Up	AT3G44110	GO	BP	N-terminal protein myristoylation	0.721776		stress.abiotic.heat	20.2.1	grmzm2g028218_t02	highly similar to ( 607) AT3G44110 | Symbols: ATJ3, ATJ | ATJ3; protein binding | chr3:15869179-15871059 REVERSEhighly similar to ( 622) DNJH_CUCSA DnaJ protein homolog (DNAJ-1) - Cucumis sativus (Cucumber)highly similar to ( 674) loc_os03g57340 12003.m10652 protein dnaJ protein, putative, expressed seq=cds; coord=5:4684909..4687975:-1; parent_gene=GRMZM2G028218
GRMZM2G028218	5	4684604	4688560		-9.78586	-10.4204	-9.86327	-10.1169	Up	AT3G44110	GO	BP	N-terminal protein myristoylation	0.721776		stress.abiotic.heat	20.2.1	grmzm2g028218_t01	highly similar to ( 601) AT3G44110 | Symbols: ATJ3, ATJ | ATJ3; protein binding | chr3:15869179-15871059 REVERSEhighly similar to ( 619) DNJH_CUCSA DnaJ protein homolog (DNAJ-1) - Cucumis sativus (Cucumber)highly similar to ( 664) loc_os03g57340 12003.m10652 protein dnaJ protein, putative, expressed seq=cds; coord=5:4684019..4687923:-1; parent_gene=GRMZM2G028218
GRMZM2G028218	5	4684604	4688560		-9.78586	-10.4204	-9.86327	-10.1169	Up	AT3G44110	GO	BP	N-terminal protein myristoylation	0.721776		stress.abiotic.heat	20.2.1	grmzm2g028218_t03	very weakly similar to (88.6) AT3G44110 | Symbols: ATJ3, ATJ | ATJ3; protein binding | chr3:15869179-15871059 REVERSEvery weakly similar to (97.4) DNJH_CUCSA DnaJ protein homolog (DNAJ-1) - Cucumis sativus (Cucumber)weakly similar to ( 104) loc_os03g57340 12003.m10652 protein dnaJ protein, putative, expressed seq=cds; coord=5:4687372..4687975:-1; parent_gene=GRMZM2G028218
GRMZM2G028218	5	4684604	4688560		-9.78586	-10.4204	-9.86327	-10.1169	Up	AT3G44110	GO	BP	photoperiodism, flowering	0.435833		stress.abiotic.heat	20.2.1	grmzm2g028218_t02	highly similar to ( 607) AT3G44110 | Symbols: ATJ3, ATJ | ATJ3; protein binding | chr3:15869179-15871059 REVERSEhighly similar to ( 622) DNJH_CUCSA DnaJ protein homolog (DNAJ-1) - Cucumis sativus (Cucumber)highly similar to ( 674) loc_os03g57340 12003.m10652 protein dnaJ protein, putative, expressed seq=cds; coord=5:4684909..4687975:-1; parent_gene=GRMZM2G028218
GRMZM2G028218	5	4684604	4688560		-9.78586	-10.4204	-9.86327	-10.1169	Up	AT3G44110	GO	BP	photoperiodism, flowering	0.435833		stress.abiotic.heat	20.2.1	grmzm2g028218_t01	highly similar to ( 601) AT3G44110 | Symbols: ATJ3, ATJ | ATJ3; protein binding | chr3:15869179-15871059 REVERSEhighly similar to ( 619) DNJH_CUCSA DnaJ protein homolog (DNAJ-1) - Cucumis sativus (Cucumber)highly similar to ( 664) loc_os03g57340 12003.m10652 protein dnaJ protein, putative, expressed seq=cds; coord=5:4684019..4687923:-1; parent_gene=GRMZM2G028218
GRMZM2G028218	5	4684604	4688560		-9.78586	-10.4204	-9.86327	-10.1169	Up	AT3G44110	GO	BP	photoperiodism, flowering	0.435833		stress.abiotic.heat	20.2.1	grmzm2g028218_t03	very weakly similar to (88.6) AT3G44110 | Symbols: ATJ3, ATJ | ATJ3; protein binding | chr3:15869179-15871059 REVERSEvery weakly similar to (97.4) DNJH_CUCSA DnaJ protein homolog (DNAJ-1) - Cucumis sativus (Cucumber)weakly similar to ( 104) loc_os03g57340 12003.m10652 protein dnaJ protein, putative, expressed seq=cds; coord=5:4687372..4687975:-1; parent_gene=GRMZM2G028218
GRMZM2G034623	9	70579620	70580491		-12.957	-14.652	-12.4572	-13.8433	Up	AT5G41761	GO	BP	unknown	0.987141		not assigned.unknown	35.2	grmzm2g034623_t01	very weakly similar to (84.3) AT5G41761 | Symbols: | unknown protein | chr5:16711437-16711742 FORWARDweakly similar to ( 144) loc_os06g33200 12006.m07857 protein expressed protein seq=cds; coord=9:69569540..69570411:1; parent_gene=GRMZM2G034623
GRMZM2G035890	1	286311516	286313580		-10.0099	-11.5361	-10.5926	-11.5829	Up	NA	NA	NA	NA	NA		not assigned.unknown	35.2	grmzm2g035890_t01	very weakly similar to (91.7) JI60_HORVU 60 kDa jasmonate-induced protein (EC 3.2.2.22) (rRNA N-glycosidase) - Hordeum vulgare (Barley) seq=cds; coord=1:286240396..286242460:-1; parent_gene=GRMZM2G035890
GRMZM2G035922	6	151679537	151681789		-9.65047	-9.26186	-9.63238	-9.10942	Down	AT3G55520	GO	BP	protein peptidyl-prolyl isomerization	0.192716		protein.folding	29.6	grmzm2g035922_t01	moderately similar to ( 232) AT3G55520 | Symbols: | immunophilin, putative / FKBP-type peptidyl-prolyl cis-trans isomerase, putative | chr3:20594177-20595128 FORWARDvery weakly similar to (92.0) FKB70_WHEAT 70 kDa peptidyl-prolyl isomerase (EC 5.2.1.8) (Peptidyl-prolyl cis-trans isomerase) (PPIase) (Rotamase) - Triticum aestivum (Wheat)moderately similar to ( 275) loc_os05g38370 12005.m27869 prot…
GRMZM2G035922	6	151679537	151681789		-9.65047	-9.26186	-9.63238	-9.10942	Down	AT3G55520	GO	BP	protein peptidyl-prolyl isomerization	0.192716		protein.folding	29.6	grmzm2g035922_t02	weakly similar to ( 120) AT3G55520 | Symbols: | immunophilin, putative / FKBP-type peptidyl-prolyl cis-trans isomerase, putative | chr3:20594177-20595128 FORWARDweakly similar to ( 130) loc_os05g38370 12005.m27869 protein FK506-binding protein 4, putative, expressed seq=cds; coord=6:151485708..151487932:-1; parent_gene=GRMZM2G035922
GRMZM2G035922	6	151679537	151681789		-9.65047	-9.26186	-9.63238	-9.10942	Down	AT3G55520	GO	BP	peptidyl-proline modification	0.215482		protein.folding	29.6	grmzm2g035922_t01	moderately similar to ( 232) AT3G55520 | Symbols: | immunophilin, putative / FKBP-type peptidyl-prolyl cis-trans isomerase, putative | chr3:20594177-20595128 FORWARDvery weakly similar to (92.0) FKB70_WHEAT 70 kDa peptidyl-prolyl isomerase (EC 5.2.1.8) (Peptidyl-prolyl cis-trans isomerase) (PPIase) (Rotamase) - Triticum aestivum (Wheat)moderately similar to ( 275) loc_os05g38370 12005.m27869 prot…
GRMZM2G035922	6	151679537	151681789		-9.65047	-9.26186	-9.63238	-9.10942	Down	AT3G55520	GO	BP	peptidyl-proline modification	0.215482		protein.folding	29.6	grmzm2g035922_t02	weakly similar to ( 120) AT3G55520 | Symbols: | immunophilin, putative / FKBP-type peptidyl-prolyl cis-trans isomerase, putative | chr3:20594177-20595128 FORWARDweakly similar to ( 130) loc_os05g38370 12005.m27869 protein FK506-binding protein 4, putative, expressed seq=cds; coord=6:151485708..151487932:-1; parent_gene=GRMZM2G035922
GRMZM2G035922	6	151679537	151681789		-9.65047	-9.26186	-9.63238	-9.10942	Down	AT3G55520	GO	BP	protein folding	0.573426		protein.folding	29.6	grmzm2g035922_t01	moderately similar to ( 232) AT3G55520 | Symbols: | immunophilin, putative / FKBP-type peptidyl-prolyl cis-trans isomerase, putative | chr3:20594177-20595128 FORWARDvery weakly similar to (92.0) FKB70_WHEAT 70 kDa peptidyl-prolyl isomerase (EC 5.2.1.8) (Peptidyl-prolyl cis-trans isomerase) (PPIase) (Rotamase) - Triticum aestivum (Wheat)moderately similar to ( 275) loc_os05g38370 12005.m27869 prot…
GRMZM2G035922	6	151679537	151681789		-9.65047	-9.26186	-9.63238	-9.10942	Down	AT3G55520	GO	BP	protein folding	0.573426		protein.folding	29.6	grmzm2g035922_t02	weakly similar to ( 120) AT3G55520 | Symbols: | immunophilin, putative / FKBP-type peptidyl-prolyl cis-trans isomerase, putative | chr3:20594177-20595128 FORWARDweakly similar to ( 130) loc_os05g38370 12005.m27869 protein FK506-binding protein 4, putative, expressed seq=cds; coord=6:151485708..151487932:-1; parent_gene=GRMZM2G035922
GRMZM2G039993	9	1995840	1997888		-10.0541	-11.8854	-11.0693	-12.031	Up	AT5G66430	GO	BP	terpenoid biosynthetic process	0.174356		hormone metabolism.salicylic acid.synthesis-degradation	17.8.1	grmzm2g039993_t01	moderately similar to ( 246) AT5G66430 | Symbols: | S-adenosyl-L-methionine:carboxyl methyltransferase family protein | chr5:26525410-26526799 REVERSEmoderately similar to ( 254) BAMT_ANTMA Benzoate carboxyl methyltransferase (EC 2.1.1.-) (S-adenosyl-L-methionine:benzoic acid carboxyl methyltransferase) - Antirrhinum majus (Garden snapdragon)moderately similar to ( 430) loc_os06g13350 12006.m0605…
GRMZM2G040965	2	194268975	194272556		-12.4823	-11.8202	-12.3649	-12.0459	Down	AT3G25500	GO	BP	barbed-end actin filament capping	0.0546547		not assigned.unknown	35.2	grmzm2g040965_t04	moderately similar to ( 371) AT3G25500 | Symbols: AFH1, FH1, AHF1, ATFH1 | AFH1 (FORMIN HOMOLOGY 1); actin binding / actin filament binding / protein binding | chr3:9251320-9254826 REVERSEhighly similar to ( 601) loc_os09g34180 12009.m06467 protein AFH1, putative, expressed seq=cds; coord=2:193619370..193622565:1; parent_gene=GRMZM2G040965
GRMZM2G040965	2	194268975	194272556		-12.4823	-11.8202	-12.3649	-12.0459	Down	AT3G25500	GO	BP	barbed-end actin filament capping	0.0546547		not assigned.unknown	35.2	grmzm2g040965_t05	weakly similar to ( 184) AT3G25500 | Symbols: AFH1, FH1, AHF1, ATFH1 | AFH1 (FORMIN HOMOLOGY 1); actin binding / actin filament binding / protein binding | chr3:9251320-9254826 REVERSEmoderately similar to ( 324) loc_os09g34180 12009.m06467 protein AFH1, putative, expressed seq=cds; coord=2:193619370..193622519:1; parent_gene=GRMZM2G040965
GRMZM2G040965	2	194268975	194272556		-12.4823	-11.8202	-12.3649	-12.0459	Down	AT3G25500	GO	BP	barbed-end actin filament capping	0.0546547		not assigned.unknown	35.2	grmzm2g040965_t02	weakly similar to ( 184) AT3G25500 | Symbols: AFH1, FH1, AHF1, ATFH1 | AFH1 (FORMIN HOMOLOGY 1); actin binding / actin filament binding / protein binding | chr3:9251320-9254826 REVERSEmoderately similar to ( 438) loc_os09g34180 12009.m06467 protein AFH1, putative, expressed seq=cds; coord=2:193618984..193622519:1; parent_gene=GRMZM2G040965
GRMZM2G040965	2	194268975	194272556		-12.4823	-11.8202	-12.3649	-12.0459	Down	AT3G25500	GO	BP	barbed-end actin filament capping	0.0546547		not assigned.unknown	35.2	grmzm2g040965_t03	weakly similar to ( 189) AT3G25500 | Symbols: AFH1, FH1, AHF1, ATFH1 | AFH1 (FORMIN HOMOLOGY 1); actin binding / actin filament binding / protein binding | chr3:9251320-9254826 REVERSEmoderately similar to ( 444) loc_os09g34180 12009.m06467 protein AFH1, putative, expressed seq=cds; coord=2:193618984..193622257:1; parent_gene=GRMZM2G040965
GRMZM2G040965	2	194268975	194272556		-12.4823	-11.8202	-12.3649	-12.0459	Down	AT3G25500	GO	BP	barbed-end actin filament capping	0.0546547		not assigned.unknown	35.2	grmzm2g040965_t06	weakly similar to ( 174) AT3G25500 | Symbols: AFH1, FH1, AHF1, ATFH1 | AFH1 (FORMIN HOMOLOGY 1); actin binding / actin filament binding / protein binding | chr3:9251320-9254826 REVERSEmoderately similar to ( 256) loc_os09g34180 12009.m06467 protein AFH1, putative, expressed seq=cds; coord=2:193621402..193622565:1; parent_gene=GRMZM2G040965
GRMZM2G040965	2	194268975	194272556		-12.4823	-11.8202	-12.3649	-12.0459	Down	AT3G25500	GO	BP	barbed-end actin filament capping	0.0546547		not assigned.unknown	35.2	grmzm2g040965_t01	moderately similar to ( 371) AT3G25500 | Symbols: AFH1, FH1, AHF1, ATFH1 | AFH1 (FORMIN HOMOLOGY 1); actin binding / actin filament binding / protein binding | chr3:9251320-9254826 REVERSEhighly similar to ( 715) loc_os09g34180 12009.m06467 protein AFH1, putative, expressed seq=cds; coord=2:193618984..193622565:1; parent_gene=GRMZM2G040965
GRMZM2G040965	2	194268975	194272556		-12.4823	-11.8202	-12.3649	-12.0459	Down	AT3G25500	GO	BP	regulation of hormone levels	0.2715		not assigned.unknown	35.2	grmzm2g040965_t04	moderately similar to ( 371) AT3G25500 | Symbols: AFH1, FH1, AHF1, ATFH1 | AFH1 (FORMIN HOMOLOGY 1); actin binding / actin filament binding / protein binding | chr3:9251320-9254826 REVERSEhighly similar to ( 601) loc_os09g34180 12009.m06467 protein AFH1, putative, expressed seq=cds; coord=2:193619370..193622565:1; parent_gene=GRMZM2G040965
GRMZM2G040965	2	194268975	194272556		-12.4823	-11.8202	-12.3649	-12.0459	Down	AT3G25500	GO	BP	regulation of hormone levels	0.2715		not assigned.unknown	35.2	grmzm2g040965_t05	weakly similar to ( 184) AT3G25500 | Symbols: AFH1, FH1, AHF1, ATFH1 | AFH1 (FORMIN HOMOLOGY 1); actin binding / actin filament binding / protein binding | chr3:9251320-9254826 REVERSEmoderately similar to ( 324) loc_os09g34180 12009.m06467 protein AFH1, putative, expressed seq=cds; coord=2:193619370..193622519:1; parent_gene=GRMZM2G040965
GRMZM2G040965	2	194268975	194272556		-12.4823	-11.8202	-12.3649	-12.0459	Down	AT3G25500	GO	BP	regulation of hormone levels	0.2715		not assigned.unknown	35.2	grmzm2g040965_t02	weakly similar to ( 184) AT3G25500 | Symbols: AFH1, FH1, AHF1, ATFH1 | AFH1 (FORMIN HOMOLOGY 1); actin binding / actin filament binding / protein binding | chr3:9251320-9254826 REVERSEmoderately similar to ( 438) loc_os09g34180 12009.m06467 protein AFH1, putative, expressed seq=cds; coord=2:193618984..193622519:1; parent_gene=GRMZM2G040965
GRMZM2G040965	2	194268975	194272556		-12.4823	-11.8202	-12.3649	-12.0459	Down	AT3G25500	GO	BP	regulation of hormone levels	0.2715		not assigned.unknown	35.2	grmzm2g040965_t03	weakly similar to ( 189) AT3G25500 | Symbols: AFH1, FH1, AHF1, ATFH1 | AFH1 (FORMIN HOMOLOGY 1); actin binding / actin filament binding / protein binding | chr3:9251320-9254826 REVERSEmoderately similar to ( 444) loc_os09g34180 12009.m06467 protein AFH1, putative, expressed seq=cds; coord=2:193618984..193622257:1; parent_gene=GRMZM2G040965
GRMZM2G040965	2	194268975	194272556		-12.4823	-11.8202	-12.3649	-12.0459	Down	AT3G25500	GO	BP	regulation of hormone levels	0.2715		not assigned.unknown	35.2	grmzm2g040965_t06	weakly similar to ( 174) AT3G25500 | Symbols: AFH1, FH1, AHF1, ATFH1 | AFH1 (FORMIN HOMOLOGY 1); actin binding / actin filament binding / protein binding | chr3:9251320-9254826 REVERSEmoderately similar to ( 256) loc_os09g34180 12009.m06467 protein AFH1, putative, expressed seq=cds; coord=2:193621402..193622565:1; parent_gene=GRMZM2G040965
GRMZM2G040965	2	194268975	194272556		-12.4823	-11.8202	-12.3649	-12.0459	Down	AT3G25500	GO	BP	regulation of hormone levels	0.2715		not assigned.unknown	35.2	grmzm2g040965_t01	moderately similar to ( 371) AT3G25500 | Symbols: AFH1, FH1, AHF1, ATFH1 | AFH1 (FORMIN HOMOLOGY 1); actin binding / actin filament binding / protein binding | chr3:9251320-9254826 REVERSEhighly similar to ( 715) loc_os09g34180 12009.m06467 protein AFH1, putative, expressed seq=cds; coord=2:193618984..193622565:1; parent_gene=GRMZM2G040965
GRMZM2G040965	2	194268975	194272556		-12.4823	-11.8202	-12.3649	-12.0459	Down	AT3G25500	GO	BP	actin cytoskeleton organization	0.241675		not assigned.unknown	35.2	grmzm2g040965_t04	moderately similar to ( 371) AT3G25500 | Symbols: AFH1, FH1, AHF1, ATFH1 | AFH1 (FORMIN HOMOLOGY 1); actin binding / actin filament binding / protein binding | chr3:9251320-9254826 REVERSEhighly similar to ( 601) loc_os09g34180 12009.m06467 protein AFH1, putative, expressed seq=cds; coord=2:193619370..193622565:1; parent_gene=GRMZM2G040965
GRMZM2G040965	2	194268975	194272556		-12.4823	-11.8202	-12.3649	-12.0459	Down	AT3G25500	GO	BP	actin cytoskeleton organization	0.241675		not assigned.unknown	35.2	grmzm2g040965_t05	weakly similar to ( 184) AT3G25500 | Symbols: AFH1, FH1, AHF1, ATFH1 | AFH1 (FORMIN HOMOLOGY 1); actin binding / actin filament binding / protein binding | chr3:9251320-9254826 REVERSEmoderately similar to ( 324) loc_os09g34180 12009.m06467 protein AFH1, putative, expressed seq=cds; coord=2:193619370..193622519:1; parent_gene=GRMZM2G040965
GRMZM2G040965	2	194268975	194272556		-12.4823	-11.8202	-12.3649	-12.0459	Down	AT3G25500	GO	BP	actin cytoskeleton organization	0.241675		not assigned.unknown	35.2	grmzm2g040965_t02	weakly similar to ( 184) AT3G25500 | Symbols: AFH1, FH1, AHF1, ATFH1 | AFH1 (FORMIN HOMOLOGY 1); actin binding / actin filament binding / protein binding | chr3:9251320-9254826 REVERSEmoderately similar to ( 438) loc_os09g34180 12009.m06467 protein AFH1, putative, expressed seq=cds; coord=2:193618984..193622519:1; parent_gene=GRMZM2G040965
GRMZM2G040965	2	194268975	194272556		-12.4823	-11.8202	-12.3649	-12.0459	Down	AT3G25500	GO	BP	actin cytoskeleton organization	0.241675		not assigned.unknown	35.2	grmzm2g040965_t03	weakly similar to ( 189) AT3G25500 | Symbols: AFH1, FH1, AHF1, ATFH1 | AFH1 (FORMIN HOMOLOGY 1); actin binding / actin filament binding / protein binding | chr3:9251320-9254826 REVERSEmoderately similar to ( 444) loc_os09g34180 12009.m06467 protein AFH1, putative, expressed seq=cds; coord=2:193618984..193622257:1; parent_gene=GRMZM2G040965
GRMZM2G040965	2	194268975	194272556		-12.4823	-11.8202	-12.3649	-12.0459	Down	AT3G25500	GO	BP	actin cytoskeleton organization	0.241675		not assigned.unknown	35.2	grmzm2g040965_t06	weakly similar to ( 174) AT3G25500 | Symbols: AFH1, FH1, AHF1, ATFH1 | AFH1 (FORMIN HOMOLOGY 1); actin binding / actin filament binding / protein binding | chr3:9251320-9254826 REVERSEmoderately similar to ( 256) loc_os09g34180 12009.m06467 protein AFH1, putative, expressed seq=cds; coord=2:193621402..193622565:1; parent_gene=GRMZM2G040965
GRMZM2G040965	2	194268975	194272556		-12.4823	-11.8202	-12.3649	-12.0459	Down	AT3G25500	GO	BP	actin cytoskeleton organization	0.241675		not assigned.unknown	35.2	grmzm2g040965_t01	moderately similar to ( 371) AT3G25500 | Symbols: AFH1, FH1, AHF1, ATFH1 | AFH1 (FORMIN HOMOLOGY 1); actin binding / actin filament binding / protein binding | chr3:9251320-9254826 REVERSEhighly similar to ( 715) loc_os09g34180 12009.m06467 protein AFH1, putative, expressed seq=cds; coord=2:193618984..193622565:1; parent_gene=GRMZM2G040965
GRMZM2G040965	2	194268975	194272556		-12.4823	-11.8202	-12.3649	-12.0459	Down	AT3G25500	GO	BP	cell tip growth	0.29319		not assigned.unknown	35.2	grmzm2g040965_t04	moderately similar to ( 371) AT3G25500 | Symbols: AFH1, FH1, AHF1, ATFH1 | AFH1 (FORMIN HOMOLOGY 1); actin binding / actin filament binding / protein binding | chr3:9251320-9254826 REVERSEhighly similar to ( 601) loc_os09g34180 12009.m06467 protein AFH1, putative, expressed seq=cds; coord=2:193619370..193622565:1; parent_gene=GRMZM2G040965
GRMZM2G040965	2	194268975	194272556		-12.4823	-11.8202	-12.3649	-12.0459	Down	AT3G25500	GO	BP	cell tip growth	0.29319		not assigned.unknown	35.2	grmzm2g040965_t05	weakly similar to ( 184) AT3G25500 | Symbols: AFH1, FH1, AHF1, ATFH1 | AFH1 (FORMIN HOMOLOGY 1); actin binding / actin filament binding / protein binding | chr3:9251320-9254826 REVERSEmoderately similar to ( 324) loc_os09g34180 12009.m06467 protein AFH1, putative, expressed seq=cds; coord=2:193619370..193622519:1; parent_gene=GRMZM2G040965
GRMZM2G040965	2	194268975	194272556		-12.4823	-11.8202	-12.3649	-12.0459	Down	AT3G25500	GO	BP	cell tip growth	0.29319		not assigned.unknown	35.2	grmzm2g040965_t02	weakly similar to ( 184) AT3G25500 | Symbols: AFH1, FH1, AHF1, ATFH1 | AFH1 (FORMIN HOMOLOGY 1); actin binding / actin filament binding / protein binding | chr3:9251320-9254826 REVERSEmoderately similar to ( 438) loc_os09g34180 12009.m06467 protein AFH1, putative, expressed seq=cds; coord=2:193618984..193622519:1; parent_gene=GRMZM2G040965
GRMZM2G040965	2	194268975	194272556		-12.4823	-11.8202	-12.3649	-12.0459	Down	AT3G25500	GO	BP	cell tip growth	0.29319		not assigned.unknown	35.2	grmzm2g040965_t03	weakly similar to ( 189) AT3G25500 | Symbols: AFH1, FH1, AHF1, ATFH1 | AFH1 (FORMIN HOMOLOGY 1); actin binding / actin filament binding / protein binding | chr3:9251320-9254826 REVERSEmoderately similar to ( 444) loc_os09g34180 12009.m06467 protein AFH1, putative, expressed seq=cds; coord=2:193618984..193622257:1; parent_gene=GRMZM2G040965
GRMZM2G040965	2	194268975	194272556		-12.4823	-11.8202	-12.3649	-12.0459	Down	AT3G25500	GO	BP	cell tip growth	0.29319		not assigned.unknown	35.2	grmzm2g040965_t06	weakly similar to ( 174) AT3G25500 | Symbols: AFH1, FH1, AHF1, ATFH1 | AFH1 (FORMIN HOMOLOGY 1); actin binding / actin filament binding / protein binding | chr3:9251320-9254826 REVERSEmoderately similar to ( 256) loc_os09g34180 12009.m06467 protein AFH1, putative, expressed seq=cds; coord=2:193621402..193622565:1; parent_gene=GRMZM2G040965
GRMZM2G040965	2	194268975	194272556		-12.4823	-11.8202	-12.3649	-12.0459	Down	AT3G25500	GO	BP	cell tip growth	0.29319		not assigned.unknown	35.2	grmzm2g040965_t01	moderately similar to ( 371) AT3G25500 | Symbols: AFH1, FH1, AHF1, ATFH1 | AFH1 (FORMIN HOMOLOGY 1); actin binding / actin filament binding / protein binding | chr3:9251320-9254826 REVERSEhighly similar to ( 715) loc_os09g34180 12009.m06467 protein AFH1, putative, expressed seq=cds; coord=2:193618984..193622565:1; parent_gene=GRMZM2G040965
GRMZM2G040965	2	194268975	194272556		-12.4823	-11.8202	-12.3649	-12.0459	Down	AT3G25500	GO	BP	polysaccharide biosynthetic process	0.316564		not assigned.unknown	35.2	grmzm2g040965_t04	moderately similar to ( 371) AT3G25500 | Symbols: AFH1, FH1, AHF1, ATFH1 | AFH1 (FORMIN HOMOLOGY 1); actin binding / actin filament binding / protein binding | chr3:9251320-9254826 REVERSEhighly similar to ( 601) loc_os09g34180 12009.m06467 protein AFH1, putative, expressed seq=cds; coord=2:193619370..193622565:1; parent_gene=GRMZM2G040965
GRMZM2G040965	2	194268975	194272556		-12.4823	-11.8202	-12.3649	-12.0459	Down	AT3G25500	GO	BP	polysaccharide biosynthetic process	0.316564		not assigned.unknown	35.2	grmzm2g040965_t05	weakly similar to ( 184) AT3G25500 | Symbols: AFH1, FH1, AHF1, ATFH1 | AFH1 (FORMIN HOMOLOGY 1); actin binding / actin filament binding / protein binding | chr3:9251320-9254826 REVERSEmoderately similar to ( 324) loc_os09g34180 12009.m06467 protein AFH1, putative, expressed seq=cds; coord=2:193619370..193622519:1; parent_gene=GRMZM2G040965
GRMZM2G040965	2	194268975	194272556		-12.4823	-11.8202	-12.3649	-12.0459	Down	AT3G25500	GO	BP	polysaccharide biosynthetic process	0.316564		not assigned.unknown	35.2	grmzm2g040965_t02	weakly similar to ( 184) AT3G25500 | Symbols: AFH1, FH1, AHF1, ATFH1 | AFH1 (FORMIN HOMOLOGY 1); actin binding / actin filament binding / protein binding | chr3:9251320-9254826 REVERSEmoderately similar to ( 438) loc_os09g34180 12009.m06467 protein AFH1, putative, expressed seq=cds; coord=2:193618984..193622519:1; parent_gene=GRMZM2G040965
GRMZM2G040965	2	194268975	194272556		-12.4823	-11.8202	-12.3649	-12.0459	Down	AT3G25500	GO	BP	polysaccharide biosynthetic process	0.316564		not assigned.unknown	35.2	grmzm2g040965_t03	weakly similar to ( 189) AT3G25500 | Symbols: AFH1, FH1, AHF1, ATFH1 | AFH1 (FORMIN HOMOLOGY 1); actin binding / actin filament binding / protein binding | chr3:9251320-9254826 REVERSEmoderately similar to ( 444) loc_os09g34180 12009.m06467 protein AFH1, putative, expressed seq=cds; coord=2:193618984..193622257:1; parent_gene=GRMZM2G040965
GRMZM2G040965	2	194268975	194272556		-12.4823	-11.8202	-12.3649	-12.0459	Down	AT3G25500	GO	BP	polysaccharide biosynthetic process	0.316564		not assigned.unknown	35.2	grmzm2g040965_t06	weakly similar to ( 174) AT3G25500 | Symbols: AFH1, FH1, AHF1, ATFH1 | AFH1 (FORMIN HOMOLOGY 1); actin binding / actin filament binding / protein binding | chr3:9251320-9254826 REVERSEmoderately similar to ( 256) loc_os09g34180 12009.m06467 protein AFH1, putative, expressed seq=cds; coord=2:193621402..193622565:1; parent_gene=GRMZM2G040965
GRMZM2G040965	2	194268975	194272556		-12.4823	-11.8202	-12.3649	-12.0459	Down	AT3G25500	GO	BP	polysaccharide biosynthetic process	0.316564		not assigned.unknown	35.2	grmzm2g040965_t01	moderately similar to ( 371) AT3G25500 | Symbols: AFH1, FH1, AHF1, ATFH1 | AFH1 (FORMIN HOMOLOGY 1); actin binding / actin filament binding / protein binding | chr3:9251320-9254826 REVERSEhighly similar to ( 715) loc_os09g34180 12009.m06467 protein AFH1, putative, expressed seq=cds; coord=2:193618984..193622565:1; parent_gene=GRMZM2G040965
GRMZM2G040965	2	194268975	194272556		-12.4823	-11.8202	-12.3649	-12.0459	Down	AT3G25500	GO	BP	anthocyanin accumulation in tissues in response to UV light	0.338557		not assigned.unknown	35.2	grmzm2g040965_t04	moderately similar to ( 371) AT3G25500 | Symbols: AFH1, FH1, AHF1, ATFH1 | AFH1 (FORMIN HOMOLOGY 1); actin binding / actin filament binding / protein binding | chr3:9251320-9254826 REVERSEhighly similar to ( 601) loc_os09g34180 12009.m06467 protein AFH1, putative, expressed seq=cds; coord=2:193619370..193622565:1; parent_gene=GRMZM2G040965
GRMZM2G040965	2	194268975	194272556		-12.4823	-11.8202	-12.3649	-12.0459	Down	AT3G25500	GO	BP	anthocyanin accumulation in tissues in response to UV light	0.338557		not assigned.unknown	35.2	grmzm2g040965_t05	weakly similar to ( 184) AT3G25500 | Symbols: AFH1, FH1, AHF1, ATFH1 | AFH1 (FORMIN HOMOLOGY 1); actin binding / actin filament binding / protein binding | chr3:9251320-9254826 REVERSEmoderately similar to ( 324) loc_os09g34180 12009.m06467 protein AFH1, putative, expressed seq=cds; coord=2:193619370..193622519:1; parent_gene=GRMZM2G040965
GRMZM2G040965	2	194268975	194272556		-12.4823	-11.8202	-12.3649	-12.0459	Down	AT3G25500	GO	BP	anthocyanin accumulation in tissues in response to UV light	0.338557		not assigned.unknown	35.2	grmzm2g040965_t02	weakly similar to ( 184) AT3G25500 | Symbols: AFH1, FH1, AHF1, ATFH1 | AFH1 (FORMIN HOMOLOGY 1); actin binding / actin filament binding / protein binding | chr3:9251320-9254826 REVERSEmoderately similar to ( 438) loc_os09g34180 12009.m06467 protein AFH1, putative, expressed seq=cds; coord=2:193618984..193622519:1; parent_gene=GRMZM2G040965
GRMZM2G040965	2	194268975	194272556		-12.4823	-11.8202	-12.3649	-12.0459	Down	AT3G25500	GO	BP	anthocyanin accumulation in tissues in response to UV light	0.338557		not assigned.unknown	35.2	grmzm2g040965_t03	weakly similar to ( 189) AT3G25500 | Symbols: AFH1, FH1, AHF1, ATFH1 | AFH1 (FORMIN HOMOLOGY 1); actin binding / actin filament binding / protein binding | chr3:9251320-9254826 REVERSEmoderately similar to ( 444) loc_os09g34180 12009.m06467 protein AFH1, putative, expressed seq=cds; coord=2:193618984..193622257:1; parent_gene=GRMZM2G040965
GRMZM2G040965	2	194268975	194272556		-12.4823	-11.8202	-12.3649	-12.0459	Down	AT3G25500	GO	BP	anthocyanin accumulation in tissues in response to UV light	0.338557		not assigned.unknown	35.2	grmzm2g040965_t06	weakly similar to ( 174) AT3G25500 | Symbols: AFH1, FH1, AHF1, ATFH1 | AFH1 (FORMIN HOMOLOGY 1); actin binding / actin filament binding / protein binding | chr3:9251320-9254826 REVERSEmoderately similar to ( 256) loc_os09g34180 12009.m06467 protein AFH1, putative, expressed seq=cds; coord=2:193621402..193622565:1; parent_gene=GRMZM2G040965
GRMZM2G040965	2	194268975	194272556		-12.4823	-11.8202	-12.3649	-12.0459	Down	AT3G25500	GO	BP	anthocyanin accumulation in tissues in response to UV light	0.338557		not assigned.unknown	35.2	grmzm2g040965_t01	moderately similar to ( 371) AT3G25500 | Symbols: AFH1, FH1, AHF1, ATFH1 | AFH1 (FORMIN HOMOLOGY 1); actin binding / actin filament binding / protein binding | chr3:9251320-9254826 REVERSEhighly similar to ( 715) loc_os09g34180 12009.m06467 protein AFH1, putative, expressed seq=cds; coord=2:193618984..193622565:1; parent_gene=GRMZM2G040965
GRMZM2G040965	2	194268975	194272556		-12.4823	-11.8202	-12.3649	-12.0459	Down	AT3G25500	GO	BP	actin nucleation	0.362634		not assigned.unknown	35.2	grmzm2g040965_t04	moderately similar to ( 371) AT3G25500 | Symbols: AFH1, FH1, AHF1, ATFH1 | AFH1 (FORMIN HOMOLOGY 1); actin binding / actin filament binding / protein binding | chr3:9251320-9254826 REVERSEhighly similar to ( 601) loc_os09g34180 12009.m06467 protein AFH1, putative, expressed seq=cds; coord=2:193619370..193622565:1; parent_gene=GRMZM2G040965
GRMZM2G040965	2	194268975	194272556		-12.4823	-11.8202	-12.3649	-12.0459	Down	AT3G25500	GO	BP	actin nucleation	0.362634		not assigned.unknown	35.2	grmzm2g040965_t05	weakly similar to ( 184) AT3G25500 | Symbols: AFH1, FH1, AHF1, ATFH1 | AFH1 (FORMIN HOMOLOGY 1); actin binding / actin filament binding / protein binding | chr3:9251320-9254826 REVERSEmoderately similar to ( 324) loc_os09g34180 12009.m06467 protein AFH1, putative, expressed seq=cds; coord=2:193619370..193622519:1; parent_gene=GRMZM2G040965
GRMZM2G040965	2	194268975	194272556		-12.4823	-11.8202	-12.3649	-12.0459	Down	AT3G25500	GO	BP	actin nucleation	0.362634		not assigned.unknown	35.2	grmzm2g040965_t02	weakly similar to ( 184) AT3G25500 | Symbols: AFH1, FH1, AHF1, ATFH1 | AFH1 (FORMIN HOMOLOGY 1); actin binding / actin filament binding / protein binding | chr3:9251320-9254826 REVERSEmoderately similar to ( 438) loc_os09g34180 12009.m06467 protein AFH1, putative, expressed seq=cds; coord=2:193618984..193622519:1; parent_gene=GRMZM2G040965
GRMZM2G040965	2	194268975	194272556		-12.4823	-11.8202	-12.3649	-12.0459	Down	AT3G25500	GO	BP	actin nucleation	0.362634		not assigned.unknown	35.2	grmzm2g040965_t03	weakly similar to ( 189) AT3G25500 | Symbols: AFH1, FH1, AHF1, ATFH1 | AFH1 (FORMIN HOMOLOGY 1); actin binding / actin filament binding / protein binding | chr3:9251320-9254826 REVERSEmoderately similar to ( 444) loc_os09g34180 12009.m06467 protein AFH1, putative, expressed seq=cds; coord=2:193618984..193622257:1; parent_gene=GRMZM2G040965
GRMZM2G040965	2	194268975	194272556		-12.4823	-11.8202	-12.3649	-12.0459	Down	AT3G25500	GO	BP	actin nucleation	0.362634		not assigned.unknown	35.2	grmzm2g040965_t06	weakly similar to ( 174) AT3G25500 | Symbols: AFH1, FH1, AHF1, ATFH1 | AFH1 (FORMIN HOMOLOGY 1); actin binding / actin filament binding / protein binding | chr3:9251320-9254826 REVERSEmoderately similar to ( 256) loc_os09g34180 12009.m06467 protein AFH1, putative, expressed seq=cds; coord=2:193621402..193622565:1; parent_gene=GRMZM2G040965
GRMZM2G040965	2	194268975	194272556		-12.4823	-11.8202	-12.3649	-12.0459	Down	AT3G25500	GO	BP	actin nucleation	0.362634		not assigned.unknown	35.2	grmzm2g040965_t01	moderately similar to ( 371) AT3G25500 | Symbols: AFH1, FH1, AHF1, ATFH1 | AFH1 (FORMIN HOMOLOGY 1); actin binding / actin filament binding / protein binding | chr3:9251320-9254826 REVERSEhighly similar to ( 715) loc_os09g34180 12009.m06467 protein AFH1, putative, expressed seq=cds; coord=2:193618984..193622565:1; parent_gene=GRMZM2G040965
GRMZM2G040965	2	194268975	194272556		-12.4823	-11.8202	-12.3649	-12.0459	Down	AT3G25500	GO	BP	cell wall organization	0.398982		not assigned.unknown	35.2	grmzm2g040965_t04	moderately similar to ( 371) AT3G25500 | Symbols: AFH1, FH1, AHF1, ATFH1 | AFH1 (FORMIN HOMOLOGY 1); actin binding / actin filament binding / protein binding | chr3:9251320-9254826 REVERSEhighly similar to ( 601) loc_os09g34180 12009.m06467 protein AFH1, putative, expressed seq=cds; coord=2:193619370..193622565:1; parent_gene=GRMZM2G040965
GRMZM2G040965	2	194268975	194272556		-12.4823	-11.8202	-12.3649	-12.0459	Down	AT3G25500	GO	BP	cell wall organization	0.398982		not assigned.unknown	35.2	grmzm2g040965_t05	weakly similar to ( 184) AT3G25500 | Symbols: AFH1, FH1, AHF1, ATFH1 | AFH1 (FORMIN HOMOLOGY 1); actin binding / actin filament binding / protein binding | chr3:9251320-9254826 REVERSEmoderately similar to ( 324) loc_os09g34180 12009.m06467 protein AFH1, putative, expressed seq=cds; coord=2:193619370..193622519:1; parent_gene=GRMZM2G040965
GRMZM2G040965	2	194268975	194272556		-12.4823	-11.8202	-12.3649	-12.0459	Down	AT3G25500	GO	BP	cell wall organization	0.398982		not assigned.unknown	35.2	grmzm2g040965_t02	weakly similar to ( 184) AT3G25500 | Symbols: AFH1, FH1, AHF1, ATFH1 | AFH1 (FORMIN HOMOLOGY 1); actin binding / actin filament binding / protein binding | chr3:9251320-9254826 REVERSEmoderately similar to ( 438) loc_os09g34180 12009.m06467 protein AFH1, putative, expressed seq=cds; coord=2:193618984..193622519:1; parent_gene=GRMZM2G040965
GRMZM2G040965	2	194268975	194272556		-12.4823	-11.8202	-12.3649	-12.0459	Down	AT3G25500	GO	BP	cell wall organization	0.398982		not assigned.unknown	35.2	grmzm2g040965_t03	weakly similar to ( 189) AT3G25500 | Symbols: AFH1, FH1, AHF1, ATFH1 | AFH1 (FORMIN HOMOLOGY 1); actin binding / actin filament binding / protein binding | chr3:9251320-9254826 REVERSEmoderately similar to ( 444) loc_os09g34180 12009.m06467 protein AFH1, putative, expressed seq=cds; coord=2:193618984..193622257:1; parent_gene=GRMZM2G040965
GRMZM2G040965	2	194268975	194272556		-12.4823	-11.8202	-12.3649	-12.0459	Down	AT3G25500	GO	BP	cell wall organization	0.398982		not assigned.unknown	35.2	grmzm2g040965_t06	weakly similar to ( 174) AT3G25500 | Symbols: AFH1, FH1, AHF1, ATFH1 | AFH1 (FORMIN HOMOLOGY 1); actin binding / actin filament binding / protein binding | chr3:9251320-9254826 REVERSEmoderately similar to ( 256) loc_os09g34180 12009.m06467 protein AFH1, putative, expressed seq=cds; coord=2:193621402..193622565:1; parent_gene=GRMZM2G040965
GRMZM2G040965	2	194268975	194272556		-12.4823	-11.8202	-12.3649	-12.0459	Down	AT3G25500	GO	BP	cell wall organization	0.398982		not assigned.unknown	35.2	grmzm2g040965_t01	moderately similar to ( 371) AT3G25500 | Symbols: AFH1, FH1, AHF1, ATFH1 | AFH1 (FORMIN HOMOLOGY 1); actin binding / actin filament binding / protein binding | chr3:9251320-9254826 REVERSEhighly similar to ( 715) loc_os09g34180 12009.m06467 protein AFH1, putative, expressed seq=cds; coord=2:193618984..193622565:1; parent_gene=GRMZM2G040965
GRMZM2G040965	2	194268975	194272556		-12.4823	-11.8202	-12.3649	-12.0459	Down	AT3G25500	GO	BP	root hair elongation	0.409874		not assigned.unknown	35.2	grmzm2g040965_t04	moderately similar to ( 371) AT3G25500 | Symbols: AFH1, FH1, AHF1, ATFH1 | AFH1 (FORMIN HOMOLOGY 1); actin binding / actin filament binding / protein binding | chr3:9251320-9254826 REVERSEhighly similar to ( 601) loc_os09g34180 12009.m06467 protein AFH1, putative, expressed seq=cds; coord=2:193619370..193622565:1; parent_gene=GRMZM2G040965
GRMZM2G040965	2	194268975	194272556		-12.4823	-11.8202	-12.3649	-12.0459	Down	AT3G25500	GO	BP	root hair elongation	0.409874		not assigned.unknown	35.2	grmzm2g040965_t05	weakly similar to ( 184) AT3G25500 | Symbols: AFH1, FH1, AHF1, ATFH1 | AFH1 (FORMIN HOMOLOGY 1); actin binding / actin filament binding / protein binding | chr3:9251320-9254826 REVERSEmoderately similar to ( 324) loc_os09g34180 12009.m06467 protein AFH1, putative, expressed seq=cds; coord=2:193619370..193622519:1; parent_gene=GRMZM2G040965
GRMZM2G040965	2	194268975	194272556		-12.4823	-11.8202	-12.3649	-12.0459	Down	AT3G25500	GO	BP	root hair elongation	0.409874		not assigned.unknown	35.2	grmzm2g040965_t02	weakly similar to ( 184) AT3G25500 | Symbols: AFH1, FH1, AHF1, ATFH1 | AFH1 (FORMIN HOMOLOGY 1); actin binding / actin filament binding / protein binding | chr3:9251320-9254826 REVERSEmoderately similar to ( 438) loc_os09g34180 12009.m06467 protein AFH1, putative, expressed seq=cds; coord=2:193618984..193622519:1; parent_gene=GRMZM2G040965
GRMZM2G040965	2	194268975	194272556		-12.4823	-11.8202	-12.3649	-12.0459	Down	AT3G25500	GO	BP	root hair elongation	0.409874		not assigned.unknown	35.2	grmzm2g040965_t03	weakly similar to ( 189) AT3G25500 | Symbols: AFH1, FH1, AHF1, ATFH1 | AFH1 (FORMIN HOMOLOGY 1); actin binding / actin filament binding / protein binding | chr3:9251320-9254826 REVERSEmoderately similar to ( 444) loc_os09g34180 12009.m06467 protein AFH1, putative, expressed seq=cds; coord=2:193618984..193622257:1; parent_gene=GRMZM2G040965
GRMZM2G040965	2	194268975	194272556		-12.4823	-11.8202	-12.3649	-12.0459	Down	AT3G25500	GO	BP	root hair elongation	0.409874		not assigned.unknown	35.2	grmzm2g040965_t06	weakly similar to ( 174) AT3G25500 | Symbols: AFH1, FH1, AHF1, ATFH1 | AFH1 (FORMIN HOMOLOGY 1); actin binding / actin filament binding / protein binding | chr3:9251320-9254826 REVERSEmoderately similar to ( 256) loc_os09g34180 12009.m06467 protein AFH1, putative, expressed seq=cds; coord=2:193621402..193622565:1; parent_gene=GRMZM2G040965
GRMZM2G040965	2	194268975	194272556		-12.4823	-11.8202	-12.3649	-12.0459	Down	AT3G25500	GO	BP	root hair elongation	0.409874		not assigned.unknown	35.2	grmzm2g040965_t01	moderately similar to ( 371) AT3G25500 | Symbols: AFH1, FH1, AHF1, ATFH1 | AFH1 (FORMIN HOMOLOGY 1); actin binding / actin filament binding / protein binding | chr3:9251320-9254826 REVERSEhighly similar to ( 715) loc_os09g34180 12009.m06467 protein AFH1, putative, expressed seq=cds; coord=2:193618984..193622565:1; parent_gene=GRMZM2G040965
GRMZM2G040965	2	194268975	194272556		-12.4823	-11.8202	-12.3649	-12.0459	Down	AT3G25500	GO	BP	multidimensional cell growth	0.316564		not assigned.unknown	35.2	grmzm2g040965_t04	moderately similar to ( 371) AT3G25500 | Symbols: AFH1, FH1, AHF1, ATFH1 | AFH1 (FORMIN HOMOLOGY 1); actin binding / actin filament binding / protein binding | chr3:9251320-9254826 REVERSEhighly similar to ( 601) loc_os09g34180 12009.m06467 protein AFH1, putative, expressed seq=cds; coord=2:193619370..193622565:1; parent_gene=GRMZM2G040965
GRMZM2G040965	2	194268975	194272556		-12.4823	-11.8202	-12.3649	-12.0459	Down	AT3G25500	GO	BP	multidimensional cell growth	0.316564		not assigned.unknown	35.2	grmzm2g040965_t05	weakly similar to ( 184) AT3G25500 | Symbols: AFH1, FH1, AHF1, ATFH1 | AFH1 (FORMIN HOMOLOGY 1); actin binding / actin filament binding / protein binding | chr3:9251320-9254826 REVERSEmoderately similar to ( 324) loc_os09g34180 12009.m06467 protein AFH1, putative, expressed seq=cds; coord=2:193619370..193622519:1; parent_gene=GRMZM2G040965
GRMZM2G040965	2	194268975	194272556		-12.4823	-11.8202	-12.3649	-12.0459	Down	AT3G25500	GO	BP	multidimensional cell growth	0.316564		not assigned.unknown	35.2	grmzm2g040965_t02	weakly similar to ( 184) AT3G25500 | Symbols: AFH1, FH1, AHF1, ATFH1 | AFH1 (FORMIN HOMOLOGY 1); actin binding / actin filament binding / protein binding | chr3:9251320-9254826 REVERSEmoderately similar to ( 438) loc_os09g34180 12009.m06467 protein AFH1, putative, expressed seq=cds; coord=2:193618984..193622519:1; parent_gene=GRMZM2G040965
GRMZM2G040965	2	194268975	194272556		-12.4823	-11.8202	-12.3649	-12.0459	Down	AT3G25500	GO	BP	multidimensional cell growth	0.316564		not assigned.unknown	35.2	grmzm2g040965_t03	weakly similar to ( 189) AT3G25500 | Symbols: AFH1, FH1, AHF1, ATFH1 | AFH1 (FORMIN HOMOLOGY 1); actin binding / actin filament binding / protein binding | chr3:9251320-9254826 REVERSEmoderately similar to ( 444) loc_os09g34180 12009.m06467 protein AFH1, putative, expressed seq=cds; coord=2:193618984..193622257:1; parent_gene=GRMZM2G040965
GRMZM2G040965	2	194268975	194272556		-12.4823	-11.8202	-12.3649	-12.0459	Down	AT3G25500	GO	BP	multidimensional cell growth	0.316564		not assigned.unknown	35.2	grmzm2g040965_t06	weakly similar to ( 174) AT3G25500 | Symbols: AFH1, FH1, AHF1, ATFH1 | AFH1 (FORMIN HOMOLOGY 1); actin binding / actin filament binding / protein binding | chr3:9251320-9254826 REVERSEmoderately similar to ( 256) loc_os09g34180 12009.m06467 protein AFH1, putative, expressed seq=cds; coord=2:193621402..193622565:1; parent_gene=GRMZM2G040965
GRMZM2G040965	2	194268975	194272556		-12.4823	-11.8202	-12.3649	-12.0459	Down	AT3G25500	GO	BP	multidimensional cell growth	0.316564		not assigned.unknown	35.2	grmzm2g040965_t01	moderately similar to ( 371) AT3G25500 | Symbols: AFH1, FH1, AHF1, ATFH1 | AFH1 (FORMIN HOMOLOGY 1); actin binding / actin filament binding / protein binding | chr3:9251320-9254826 REVERSEhighly similar to ( 715) loc_os09g34180 12009.m06467 protein AFH1, putative, expressed seq=cds; coord=2:193618984..193622565:1; parent_gene=GRMZM2G040965
GRMZM2G041714	6	100364297	100365554		-9.11039	-9.83979	-9.0343	-9.39482	Up	NA	NA	NA	NA	NA		not assigned.unknown	35.2	grmzm2g041714_t02	seq=cds; coord=6:100200321..100201443:-1; parent_gene=GRMZM2G041714
GRMZM2G041714	6	100364297	100365554		-9.11039	-9.83979	-9.0343	-9.39482	Up	NA	NA	NA	NA	NA		not assigned.unknown	35.2	grmzm2g041714_t01	very weakly similar to (97.4) loc_os12g02040 12012.m04206 protein expressed protein seq=cds; coord=6:100200186..100201443:-1; parent_gene=GRMZM2G041714
GRMZM2G050384	8	3928839	3929593		-13.5423	-15.2532	-13.3696	-14.6546	Up	NA	NA	NA	NA	NA		not assigned.unknown	35.2	grmzm2g050384_t01	seq=cds; coord=8:3928573..3929327:-1; parent_gene=GRMZM2G050384
GRMZM2G050556	1	198574489	198576697		-13.009	-12.227	-12.5851	-12.0487	Down	AT1G25240	GO	BP	clathrin coat assembly	0.15765		not assigned.unknown	35.2	grmzm2g050556_t01	weakly similar to ( 194) AT1G25240 | Symbols: | epsin N-terminal homology (ENTH) domain-containing protein / clathrin assembly protein-related | chr1:8845231-8846361 FORWARDhighly similar to ( 523) loc_os08g36410 12008.m07630 protein clathrin assembly protein, putative, expressed seq=cds; coord=1:198541262..198543470:1; parent_gene=GRMZM2G050556
GRMZM2G050917	6	105330991	105332934		-100000000	-12.5128	-100000000	-12.9883	Down	NA	NA	NA	NA	NA		not assigned.unknown	35.2	grmzm2g050917_t01	very weakly similar to (83.6) loc_os01g61310 12001.m12257 protein conserved hypothetical protein seq=cds; coord=6:105162545..105164488:1; parent_gene=GRMZM2G050917
GRMZM2G051683	3	205769270	205770970		-12.128	-11.5836	-12.044	-11.5977	Down	AT3G16520	GO	BP	metabolic process	0.257733		secondary metabolism.flavonoids.dihydroflavonols	16.8.3	grmzm2g051683_t01	moderately similar to ( 370) AT3G16520 | Symbols: UGT88A1 | UDP-glucoronosyl/UDP-glucosyl transferase family protein | chr3:5618847-5620833 REVERSEweakly similar to ( 161) ZOX_PHAVU Zeatin O-xylosyltransferase (EC 2.4.2.40) (Zeatin O-beta-D-xylosyltransferase) - Phaseolus vulgaris (Kidney bean) (French bean)highly similar to ( 702) loc_os01g50200 12001.m11204 protein anthocyanidin 5,3-O-glucosylt…
GRMZM2G054448	9	103828581	103833533		-13.6129	-100000000	-13.0942	-17.7547	Up	AT2G24280	GO	BP	glucosinolate biosynthetic process	0.181142		protein.degradation	29.5	grmzm2g054448_t01	moderately similar to ( 261) AT2G24280 | Symbols: | serine carboxypeptidase S28 family protein | chr2:10334622-10336927 FORWARDvery weakly similar to (94.7) VDAC_MAIZE Outer plastidial membrane protein porin (Voltage-dependent anion-selective channel protein) (VDAC) - Zea mays (Maize)moderately similar to ( 366) loc_os06g43930 12006.m32127 protein lysosomal Pro-X carboxypeptidase precursor, putat…
GRMZM2G054448	9	103828581	103833533		-13.6129	-100000000	-13.0942	-17.7547	Up	AT2G24280	GO	BP	proteolysis	0.690998		protein.degradation	29.5	grmzm2g054448_t01	moderately similar to ( 261) AT2G24280 | Symbols: | serine carboxypeptidase S28 family protein | chr2:10334622-10336927 FORWARDvery weakly similar to (94.7) VDAC_MAIZE Outer plastidial membrane protein porin (Voltage-dependent anion-selective channel protein) (VDAC) - Zea mays (Maize)moderately similar to ( 366) loc_os06g43930 12006.m32127 protein lysosomal Pro-X carboxypeptidase precursor, putat…
GRMZM2G055802	1	294073998	294075815		-11.2886	-11.8491	-11.5943	-12.4115	Up	NA	NA	NA	NA	NA		not assigned.unknown	35.2	grmzm2g055802_t01	very weakly similar to (90.1) IBB3_WHEAT Bowman-Birk type trypsin inhibitor (WTI) - Triticum aestivum (Wheat)weakly similar to ( 124) loc_os03g60840 12003.m10972 protein Bowman-Birk type trypsin inhibitor, putative, expressed seq=cds; coord=1:293997056..293998873:-1; parent_gene=GRMZM2G055802
GRMZM2G056252	5	203092277	203097176		-9.49605	-9.83474	-9.40827	-9.62868	Up	AT3G12120	GO	BP	oxidation-reduction process	3.59e-05		lipid metabolism.FA desaturation.omega 6 desaturase	11.2.4	grmzm2g056252_t04	moderately similar to ( 326) AT3G12120 | Symbols: FAD2 | FAD2 (FATTY ACID DESATURASE 2); delta12-fatty acid dehydrogenase/ omega-6 fatty acid desaturase | chr3:3860592-3861743 REVERSEmoderately similar to ( 345) FD6E2_SOYBN Omega-6 fatty acid desaturase, endoplasmic reticulum isozyme 2 (EC 1.14.19.-) - Glycine max (Soybean)moderately similar to ( 393) loc_os02g48560 12002.m100054 protein omega-6 …
GRMZM2G056252	5	203092277	203097176		-9.49605	-9.83474	-9.40827	-9.62868	Up	AT3G12120	GO	BP	oxidation-reduction process	3.59e-05		lipid metabolism.FA desaturation.omega 6 desaturase	11.2.4	grmzm2g056252_t03	moderately similar to ( 326) AT3G12120 | Symbols: FAD2 | FAD2 (FATTY ACID DESATURASE 2); delta12-fatty acid dehydrogenase/ omega-6 fatty acid desaturase | chr3:3860592-3861743 REVERSEmoderately similar to ( 345) FD6E2_SOYBN Omega-6 fatty acid desaturase, endoplasmic reticulum isozyme 2 (EC 1.14.19.-) - Glycine max (Soybean)moderately similar to ( 393) loc_os02g48560 12002.m100054 protein omega-6 …
GRMZM2G056252	5	203092277	203097176		-9.49605	-9.83474	-9.40827	-9.62868	Up	AT3G12120	GO	BP	oxidation-reduction process	3.59e-05		lipid metabolism.FA desaturation.omega 6 desaturase	11.2.4	grmzm2g056252_t05	moderately similar to ( 326) AT3G12120 | Symbols: FAD2 | FAD2 (FATTY ACID DESATURASE 2); delta12-fatty acid dehydrogenase/ omega-6 fatty acid desaturase | chr3:3860592-3861743 REVERSEmoderately similar to ( 345) FD6E2_SOYBN Omega-6 fatty acid desaturase, endoplasmic reticulum isozyme 2 (EC 1.14.19.-) - Glycine max (Soybean)moderately similar to ( 393) loc_os02g48560 12002.m100054 protein omega-6 …
GRMZM2G056252	5	203092277	203097176		-9.49605	-9.83474	-9.40827	-9.62868	Up	AT3G12120	GO	BP	oxidation-reduction process	3.59e-05		lipid metabolism.FA desaturation.omega 6 desaturase	11.2.4	grmzm2g056252_t01	highly similar to ( 561) AT3G12120 | Symbols: FAD2 | FAD2 (FATTY ACID DESATURASE 2); delta12-fatty acid dehydrogenase/ omega-6 fatty acid desaturase | chr3:3860592-3861743 REVERSEhighly similar to ( 576) FD6E2_SOYBN Omega-6 fatty acid desaturase, endoplasmic reticulum isozyme 2 (EC 1.14.19.-) - Glycine max (Soybean)highly similar to ( 697) loc_os02g48560 12002.m100054 protein omega-6 fatty acid d…
GRMZM2G056252	5	203092277	203097176		-9.49605	-9.83474	-9.40827	-9.62868	Up	AT3G12120	GO	BP	oxidation-reduction process	3.59e-05		lipid metabolism.FA desaturation.omega 6 desaturase	11.2.4	grmzm2g056252_t02	moderately similar to ( 326) AT3G12120 | Symbols: FAD2 | FAD2 (FATTY ACID DESATURASE 2); delta12-fatty acid dehydrogenase/ omega-6 fatty acid desaturase | chr3:3860592-3861743 REVERSEmoderately similar to ( 345) FD6E2_SOYBN Omega-6 fatty acid desaturase, endoplasmic reticulum isozyme 2 (EC 1.14.19.-) - Glycine max (Soybean)moderately similar to ( 393) loc_os02g48560 12002.m100054 protein omega-6 …
GRMZM2G056252	5	203092277	203097176		-9.49605	-9.83474	-9.40827	-9.62868	Up	AT3G12120	GO	BP	lipid metabolic process	0.0878338		lipid metabolism.FA desaturation.omega 6 desaturase	11.2.4	grmzm2g056252_t04	moderately similar to ( 326) AT3G12120 | Symbols: FAD2 | FAD2 (FATTY ACID DESATURASE 2); delta12-fatty acid dehydrogenase/ omega-6 fatty acid desaturase | chr3:3860592-3861743 REVERSEmoderately similar to ( 345) FD6E2_SOYBN Omega-6 fatty acid desaturase, endoplasmic reticulum isozyme 2 (EC 1.14.19.-) - Glycine max (Soybean)moderately similar to ( 393) loc_os02g48560 12002.m100054 protein omega-6 …
GRMZM2G056252	5	203092277	203097176		-9.49605	-9.83474	-9.40827	-9.62868	Up	AT3G12120	GO	BP	lipid metabolic process	0.0878338		lipid metabolism.FA desaturation.omega 6 desaturase	11.2.4	grmzm2g056252_t03	moderately similar to ( 326) AT3G12120 | Symbols: FAD2 | FAD2 (FATTY ACID DESATURASE 2); delta12-fatty acid dehydrogenase/ omega-6 fatty acid desaturase | chr3:3860592-3861743 REVERSEmoderately similar to ( 345) FD6E2_SOYBN Omega-6 fatty acid desaturase, endoplasmic reticulum isozyme 2 (EC 1.14.19.-) - Glycine max (Soybean)moderately similar to ( 393) loc_os02g48560 12002.m100054 protein omega-6 …
GRMZM2G056252	5	203092277	203097176		-9.49605	-9.83474	-9.40827	-9.62868	Up	AT3G12120	GO	BP	lipid metabolic process	0.0878338		lipid metabolism.FA desaturation.omega 6 desaturase	11.2.4	grmzm2g056252_t05	moderately similar to ( 326) AT3G12120 | Symbols: FAD2 | FAD2 (FATTY ACID DESATURASE 2); delta12-fatty acid dehydrogenase/ omega-6 fatty acid desaturase | chr3:3860592-3861743 REVERSEmoderately similar to ( 345) FD6E2_SOYBN Omega-6 fatty acid desaturase, endoplasmic reticulum isozyme 2 (EC 1.14.19.-) - Glycine max (Soybean)moderately similar to ( 393) loc_os02g48560 12002.m100054 protein omega-6 …
GRMZM2G056252	5	203092277	203097176		-9.49605	-9.83474	-9.40827	-9.62868	Up	AT3G12120	GO	BP	lipid metabolic process	0.0878338		lipid metabolism.FA desaturation.omega 6 desaturase	11.2.4	grmzm2g056252_t01	highly similar to ( 561) AT3G12120 | Symbols: FAD2 | FAD2 (FATTY ACID DESATURASE 2); delta12-fatty acid dehydrogenase/ omega-6 fatty acid desaturase | chr3:3860592-3861743 REVERSEhighly similar to ( 576) FD6E2_SOYBN Omega-6 fatty acid desaturase, endoplasmic reticulum isozyme 2 (EC 1.14.19.-) - Glycine max (Soybean)highly similar to ( 697) loc_os02g48560 12002.m100054 protein omega-6 fatty acid d…
GRMZM2G056252	5	203092277	203097176		-9.49605	-9.83474	-9.40827	-9.62868	Up	AT3G12120	GO	BP	lipid metabolic process	0.0878338		lipid metabolism.FA desaturation.omega 6 desaturase	11.2.4	grmzm2g056252_t02	moderately similar to ( 326) AT3G12120 | Symbols: FAD2 | FAD2 (FATTY ACID DESATURASE 2); delta12-fatty acid dehydrogenase/ omega-6 fatty acid desaturase | chr3:3860592-3861743 REVERSEmoderately similar to ( 345) FD6E2_SOYBN Omega-6 fatty acid desaturase, endoplasmic reticulum isozyme 2 (EC 1.14.19.-) - Glycine max (Soybean)moderately similar to ( 393) loc_os02g48560 12002.m100054 protein omega-6 …
GRMZM2G059285	6	151642167	151647972		-13.4763	-16.0999	-13.6485	-16.3694	Up	AT2G37790	GO	BP	oxidation-reduction process	3.59e-05		minor CHO metabolism.others	3.5	grmzm2g059285_t01	moderately similar to ( 383) AT2G37790 | Symbols: | aldo/keto reductase family protein | chr2:15838838-15840752 FORWARDmoderately similar to ( 229) ALDR_HORVU Aldose reductase (EC 1.1.1.21) (AR) (Aldehyde reductase) - Hordeum vulgare (Barley)moderately similar to ( 419) loc_os05g38230 12005.m28060 protein aldose reductase, putative, expressed seq=cds; coord=6:151448310..151454115:1; parent_gene=G…
GRMZM2G066153	6	150930474	150933485		-10.8192	-10.1926	-10.8997	-10.4117	Down	AT1G22610	GO	BP	unknown	0.809404		amino acid metabolism.synthesis.aromatic aa.tryptophan	13.1.6.5	grmzm2g066153_t01	nearly identical (1016) AT1G22610 | Symbols: | C2 domain-containing protein | chr1:7994478-7997567 FORWARDnearly identical (1328) loc_os05g35480 12005.m07778 protein phosphoribosylanthranilate transferase, putative, expressed seq=cds; coord=6:150736517..150739528:1; parent_gene=GRMZM2G066153
GRMZM2G067122	6	149153745	149156081		-12.2145	-12.9767	-12.0611	-13.2427	Up	AT2G29670	GO	BP		NA		not assigned.unknown	35.2	grmzm2g067122_t02	moderately similar to ( 252) AT2G29670 | Symbols: | binding | chr2:12682309-12684745 REVERSEmoderately similar to ( 499) loc_os05g37520 12005.m07931 protein expressed protein seq=cds; coord=6:148959788..148962094:1; parent_gene=GRMZM2G067122
GRMZM2G067122	6	149153745	149156081		-12.2145	-12.9767	-12.0611	-13.2427	Up	AT2G29670	GO	BP		NA		not assigned.unknown	35.2	grmzm2g067122_t01	moderately similar to ( 229) AT2G29670 | Symbols: | binding | chr2:12682309-12684745 REVERSEmoderately similar to ( 475) loc_os05g37520 12005.m07931 protein expressed protein seq=cds; coord=6:148959788..148962124:1; parent_gene=GRMZM2G067122
GRMZM2G069335	6	63696476	63697498		-14.0684	-12.9909	-14.1895	-13.449	Down	NA	NA	NA	NA	NA		not assigned.unknown	35.2	grmzm2g069335_t01	weakly similar to ( 144) loc_os06g03810 12006.m05112 protein expressed protein seq=cds; coord=6:63536449..63537471:-1; parent_gene=GRMZM2G069335
GRMZM2G069651	7	131816486	131820321		-9.30686	-9.79187	-9.3872	-9.61201	Up	AT5G56030	GO	BP	response to mechanical stimulus	0.240178		stress.abiotic.heat	20.2.1	grmzm2g069651_t05	highly similar to ( 697) AT5G56030 | Symbols: HSP81-2, ERD8, HSP90.2 | HSP81-2 (HEAT SHOCK PROTEIN 81-2); ATP binding | chr5:22686923-22689433 FORWARDhighly similar to ( 726) HSP83_ORYSA Heat shock protein 81-3 (HSP81-3) (Gravity-specific protein GSC 381) - Oryza sativa (Rice)highly similar to ( 726) loc_os09g30439 12009.m060012 protein heat shock protein 81-3, putative, expressed seq=cds; coord=…
GRMZM2G069651	7	131816486	131820321		-9.30686	-9.79187	-9.3872	-9.61201	Up	AT5G56030	GO	BP	response to mechanical stimulus	0.240178		stress.abiotic.heat	20.2.1	grmzm2g069651_t04	moderately similar to ( 201) AT5G56010 | Symbols: HSP81-3 | HSP81-3; ATP binding / unfolded protein binding | chr5:22681410-22683911 FORWARDmoderately similar to ( 215) HSP81_ORYSA Heat shock protein 81-1 (HSP81-1) (Heat shock protein 82) - Oryza sativa (Rice)moderately similar to ( 215) loc_os08g39140 12008.m080203 protein heat shock protein 81-1, putative, expressed seq=cds; coord=7:131783728..…
GRMZM2G069651	7	131816486	131820321		-9.30686	-9.79187	-9.3872	-9.61201	Up	AT5G56030	GO	BP	response to mechanical stimulus	0.240178		stress.abiotic.heat	20.2.1	grmzm2g069651_t02	highly similar to ( 886) AT5G56030 | Symbols: HSP81-2, ERD8, HSP90.2 | HSP81-2 (HEAT SHOCK PROTEIN 81-2); ATP binding | chr5:22686923-22689433 FORWARDhighly similar to ( 938) HSP83_ORYSA Heat shock protein 81-3 (HSP81-3) (Gravity-specific protein GSC 381) - Oryza sativa (Rice)highly similar to ( 997) loc_os09g30439 12009.m060012 protein heat shock protein 81-3, putative, expressed seq=cds; coord=…
GRMZM2G069651	7	131816486	131820321		-9.30686	-9.79187	-9.3872	-9.61201	Up	AT5G56030	GO	BP	response to mechanical stimulus	0.240178		stress.abiotic.heat	20.2.1	grmzm2g069651_t01	nearly identical (1088) AT5G56030 | Symbols: HSP81-2, ERD8, HSP90.2 | HSP81-2 (HEAT SHOCK PROTEIN 81-2); ATP binding | chr5:22686923-22689433 FORWARDnearly identical (1142) HSP81_ORYSA Heat shock protein 81-1 (HSP81-1) (Heat shock protein 82) - Oryza sativa (Rice)nearly identical (1142) loc_os08g39140 12008.m080203 protein heat shock protein 81-1, putative, expressed seq=cds; coord=7:131783728..1…
GRMZM2G069651	7	131816486	131820321		-9.30686	-9.79187	-9.3872	-9.61201	Up	AT5G56030	GO	BP	response to mechanical stimulus	0.240178		stress.abiotic.heat	20.2.1	grmzm2g069651_t03	weakly similar to ( 175) AT5G56010 | Symbols: HSP81-3 | HSP81-3; ATP binding / unfolded protein binding | chr5:22681410-22683911 FORWARDweakly similar to ( 189) HSP81_ORYSA Heat shock protein 81-1 (HSP81-1) (Heat shock protein 82) - Oryza sativa (Rice)weakly similar to ( 189) loc_os08g39140 12008.m080203 protein heat shock protein 81-1, putative, expressed seq=cds; coord=7:131783728..131784631:1;…
GRMZM2G069651	7	131816486	131820321		-9.30686	-9.79187	-9.3872	-9.61201	Up	AT5G56030	GO	BP	defense response to bacterium, incompatible interaction	0.209345		stress.abiotic.heat	20.2.1	grmzm2g069651_t05	highly similar to ( 697) AT5G56030 | Symbols: HSP81-2, ERD8, HSP90.2 | HSP81-2 (HEAT SHOCK PROTEIN 81-2); ATP binding | chr5:22686923-22689433 FORWARDhighly similar to ( 726) HSP83_ORYSA Heat shock protein 81-3 (HSP81-3) (Gravity-specific protein GSC 381) - Oryza sativa (Rice)highly similar to ( 726) loc_os09g30439 12009.m060012 protein heat shock protein 81-3, putative, expressed seq=cds; coord=…
GRMZM2G069651	7	131816486	131820321		-9.30686	-9.79187	-9.3872	-9.61201	Up	AT5G56030	GO	BP	defense response to bacterium, incompatible interaction	0.209345		stress.abiotic.heat	20.2.1	grmzm2g069651_t04	moderately similar to ( 201) AT5G56010 | Symbols: HSP81-3 | HSP81-3; ATP binding / unfolded protein binding | chr5:22681410-22683911 FORWARDmoderately similar to ( 215) HSP81_ORYSA Heat shock protein 81-1 (HSP81-1) (Heat shock protein 82) - Oryza sativa (Rice)moderately similar to ( 215) loc_os08g39140 12008.m080203 protein heat shock protein 81-1, putative, expressed seq=cds; coord=7:131783728..…
GRMZM2G069651	7	131816486	131820321		-9.30686	-9.79187	-9.3872	-9.61201	Up	AT5G56030	GO	BP	defense response to bacterium, incompatible interaction	0.209345		stress.abiotic.heat	20.2.1	grmzm2g069651_t02	highly similar to ( 886) AT5G56030 | Symbols: HSP81-2, ERD8, HSP90.2 | HSP81-2 (HEAT SHOCK PROTEIN 81-2); ATP binding | chr5:22686923-22689433 FORWARDhighly similar to ( 938) HSP83_ORYSA Heat shock protein 81-3 (HSP81-3) (Gravity-specific protein GSC 381) - Oryza sativa (Rice)highly similar to ( 997) loc_os09g30439 12009.m060012 protein heat shock protein 81-3, putative, expressed seq=cds; coord=…
GRMZM2G069651	7	131816486	131820321		-9.30686	-9.79187	-9.3872	-9.61201	Up	AT5G56030	GO	BP	defense response to bacterium, incompatible interaction	0.209345		stress.abiotic.heat	20.2.1	grmzm2g069651_t01	nearly identical (1088) AT5G56030 | Symbols: HSP81-2, ERD8, HSP90.2 | HSP81-2 (HEAT SHOCK PROTEIN 81-2); ATP binding | chr5:22686923-22689433 FORWARDnearly identical (1142) HSP81_ORYSA Heat shock protein 81-1 (HSP81-1) (Heat shock protein 82) - Oryza sativa (Rice)nearly identical (1142) loc_os08g39140 12008.m080203 protein heat shock protein 81-1, putative, expressed seq=cds; coord=7:131783728..1…
GRMZM2G069651	7	131816486	131820321		-9.30686	-9.79187	-9.3872	-9.61201	Up	AT5G56030	GO	BP	defense response to bacterium, incompatible interaction	0.209345		stress.abiotic.heat	20.2.1	grmzm2g069651_t03	weakly similar to ( 175) AT5G56010 | Symbols: HSP81-3 | HSP81-3; ATP binding / unfolded protein binding | chr5:22681410-22683911 FORWARDweakly similar to ( 189) HSP81_ORYSA Heat shock protein 81-1 (HSP81-1) (Heat shock protein 82) - Oryza sativa (Rice)weakly similar to ( 189) loc_os08g39140 12008.m080203 protein heat shock protein 81-1, putative, expressed seq=cds; coord=7:131783728..131784631:1;…
GRMZM2G069651	7	131816486	131820321		-9.30686	-9.79187	-9.3872	-9.61201	Up	AT5G56010	GO	BP	protein folding	0.0414499		stress.abiotic.heat	20.2.1	grmzm2g069651_t05	highly similar to ( 697) AT5G56030 | Symbols: HSP81-2, ERD8, HSP90.2 | HSP81-2 (HEAT SHOCK PROTEIN 81-2); ATP binding | chr5:22686923-22689433 FORWARDhighly similar to ( 726) HSP83_ORYSA Heat shock protein 81-3 (HSP81-3) (Gravity-specific protein GSC 381) - Oryza sativa (Rice)highly similar to ( 726) loc_os09g30439 12009.m060012 protein heat shock protein 81-3, putative, expressed seq=cds; coord=…
GRMZM2G069651	7	131816486	131820321		-9.30686	-9.79187	-9.3872	-9.61201	Up	AT5G56010	GO	BP	protein folding	0.0414499		stress.abiotic.heat	20.2.1	grmzm2g069651_t04	moderately similar to ( 201) AT5G56010 | Symbols: HSP81-3 | HSP81-3; ATP binding / unfolded protein binding | chr5:22681410-22683911 FORWARDmoderately similar to ( 215) HSP81_ORYSA Heat shock protein 81-1 (HSP81-1) (Heat shock protein 82) - Oryza sativa (Rice)moderately similar to ( 215) loc_os08g39140 12008.m080203 protein heat shock protein 81-1, putative, expressed seq=cds; coord=7:131783728..…
GRMZM2G069651	7	131816486	131820321		-9.30686	-9.79187	-9.3872	-9.61201	Up	AT5G56010	GO	BP	protein folding	0.0414499		stress.abiotic.heat	20.2.1	grmzm2g069651_t02	highly similar to ( 886) AT5G56030 | Symbols: HSP81-2, ERD8, HSP90.2 | HSP81-2 (HEAT SHOCK PROTEIN 81-2); ATP binding | chr5:22686923-22689433 FORWARDhighly similar to ( 938) HSP83_ORYSA Heat shock protein 81-3 (HSP81-3) (Gravity-specific protein GSC 381) - Oryza sativa (Rice)highly similar to ( 997) loc_os09g30439 12009.m060012 protein heat shock protein 81-3, putative, expressed seq=cds; coord=…
GRMZM2G069651	7	131816486	131820321		-9.30686	-9.79187	-9.3872	-9.61201	Up	AT5G56010	GO	BP	protein folding	0.0414499		stress.abiotic.heat	20.2.1	grmzm2g069651_t01	nearly identical (1088) AT5G56030 | Symbols: HSP81-2, ERD8, HSP90.2 | HSP81-2 (HEAT SHOCK PROTEIN 81-2); ATP binding | chr5:22686923-22689433 FORWARDnearly identical (1142) HSP81_ORYSA Heat shock protein 81-1 (HSP81-1) (Heat shock protein 82) - Oryza sativa (Rice)nearly identical (1142) loc_os08g39140 12008.m080203 protein heat shock protein 81-1, putative, expressed seq=cds; coord=7:131783728..1…
GRMZM2G069651	7	131816486	131820321		-9.30686	-9.79187	-9.3872	-9.61201	Up	AT5G56010	GO	BP	protein folding	0.0414499		stress.abiotic.heat	20.2.1	grmzm2g069651_t03	weakly similar to ( 175) AT5G56010 | Symbols: HSP81-3 | HSP81-3; ATP binding / unfolded protein binding | chr5:22681410-22683911 FORWARDweakly similar to ( 189) HSP81_ORYSA Heat shock protein 81-1 (HSP81-1) (Heat shock protein 82) - Oryza sativa (Rice)weakly similar to ( 189) loc_os08g39140 12008.m080203 protein heat shock protein 81-1, putative, expressed seq=cds; coord=7:131783728..131784631:1;…
GRMZM2G069651	7	131816486	131820321		-9.30686	-9.79187	-9.3872	-9.61201	Up	AT5G56030	GO	BP	flower development	0.340467		stress.abiotic.heat	20.2.1	grmzm2g069651_t05	highly similar to ( 697) AT5G56030 | Symbols: HSP81-2, ERD8, HSP90.2 | HSP81-2 (HEAT SHOCK PROTEIN 81-2); ATP binding | chr5:22686923-22689433 FORWARDhighly similar to ( 726) HSP83_ORYSA Heat shock protein 81-3 (HSP81-3) (Gravity-specific protein GSC 381) - Oryza sativa (Rice)highly similar to ( 726) loc_os09g30439 12009.m060012 protein heat shock protein 81-3, putative, expressed seq=cds; coord=…
GRMZM2G069651	7	131816486	131820321		-9.30686	-9.79187	-9.3872	-9.61201	Up	AT5G56030	GO	BP	flower development	0.340467		stress.abiotic.heat	20.2.1	grmzm2g069651_t04	moderately similar to ( 201) AT5G56010 | Symbols: HSP81-3 | HSP81-3; ATP binding / unfolded protein binding | chr5:22681410-22683911 FORWARDmoderately similar to ( 215) HSP81_ORYSA Heat shock protein 81-1 (HSP81-1) (Heat shock protein 82) - Oryza sativa (Rice)moderately similar to ( 215) loc_os08g39140 12008.m080203 protein heat shock protein 81-1, putative, expressed seq=cds; coord=7:131783728..…
GRMZM2G069651	7	131816486	131820321		-9.30686	-9.79187	-9.3872	-9.61201	Up	AT5G56030	GO	BP	flower development	0.340467		stress.abiotic.heat	20.2.1	grmzm2g069651_t02	highly similar to ( 886) AT5G56030 | Symbols: HSP81-2, ERD8, HSP90.2 | HSP81-2 (HEAT SHOCK PROTEIN 81-2); ATP binding | chr5:22686923-22689433 FORWARDhighly similar to ( 938) HSP83_ORYSA Heat shock protein 81-3 (HSP81-3) (Gravity-specific protein GSC 381) - Oryza sativa (Rice)highly similar to ( 997) loc_os09g30439 12009.m060012 protein heat shock protein 81-3, putative, expressed seq=cds; coord=…
GRMZM2G069651	7	131816486	131820321		-9.30686	-9.79187	-9.3872	-9.61201	Up	AT5G56030	GO	BP	flower development	0.340467		stress.abiotic.heat	20.2.1	grmzm2g069651_t01	nearly identical (1088) AT5G56030 | Symbols: HSP81-2, ERD8, HSP90.2 | HSP81-2 (HEAT SHOCK PROTEIN 81-2); ATP binding | chr5:22686923-22689433 FORWARDnearly identical (1142) HSP81_ORYSA Heat shock protein 81-1 (HSP81-1) (Heat shock protein 82) - Oryza sativa (Rice)nearly identical (1142) loc_os08g39140 12008.m080203 protein heat shock protein 81-1, putative, expressed seq=cds; coord=7:131783728..1…
GRMZM2G069651	7	131816486	131820321		-9.30686	-9.79187	-9.3872	-9.61201	Up	AT5G56030	GO	BP	flower development	0.340467		stress.abiotic.heat	20.2.1	grmzm2g069651_t03	weakly similar to ( 175) AT5G56010 | Symbols: HSP81-3 | HSP81-3; ATP binding / unfolded protein binding | chr5:22681410-22683911 FORWARDweakly similar to ( 189) HSP81_ORYSA Heat shock protein 81-1 (HSP81-1) (Heat shock protein 82) - Oryza sativa (Rice)weakly similar to ( 189) loc_os08g39140 12008.m080203 protein heat shock protein 81-1, putative, expressed seq=cds; coord=7:131783728..131784631:1;…
GRMZM2G069651	7	131816486	131820321		-9.30686	-9.79187	-9.3872	-9.61201	Up	AT5G56030	GO	BP	response to heat	0.0223588		stress.abiotic.heat	20.2.1	grmzm2g069651_t05	highly similar to ( 697) AT5G56030 | Symbols: HSP81-2, ERD8, HSP90.2 | HSP81-2 (HEAT SHOCK PROTEIN 81-2); ATP binding | chr5:22686923-22689433 FORWARDhighly similar to ( 726) HSP83_ORYSA Heat shock protein 81-3 (HSP81-3) (Gravity-specific protein GSC 381) - Oryza sativa (Rice)highly similar to ( 726) loc_os09g30439 12009.m060012 protein heat shock protein 81-3, putative, expressed seq=cds; coord=…
GRMZM2G069651	7	131816486	131820321		-9.30686	-9.79187	-9.3872	-9.61201	Up	AT5G56030	GO	BP	response to heat	0.0223588		stress.abiotic.heat	20.2.1	grmzm2g069651_t04	moderately similar to ( 201) AT5G56010 | Symbols: HSP81-3 | HSP81-3; ATP binding / unfolded protein binding | chr5:22681410-22683911 FORWARDmoderately similar to ( 215) HSP81_ORYSA Heat shock protein 81-1 (HSP81-1) (Heat shock protein 82) - Oryza sativa (Rice)moderately similar to ( 215) loc_os08g39140 12008.m080203 protein heat shock protein 81-1, putative, expressed seq=cds; coord=7:131783728..…
GRMZM2G069651	7	131816486	131820321		-9.30686	-9.79187	-9.3872	-9.61201	Up	AT5G56030	GO	BP	response to heat	0.0223588		stress.abiotic.heat	20.2.1	grmzm2g069651_t02	highly similar to ( 886) AT5G56030 | Symbols: HSP81-2, ERD8, HSP90.2 | HSP81-2 (HEAT SHOCK PROTEIN 81-2); ATP binding | chr5:22686923-22689433 FORWARDhighly similar to ( 938) HSP83_ORYSA Heat shock protein 81-3 (HSP81-3) (Gravity-specific protein GSC 381) - Oryza sativa (Rice)highly similar to ( 997) loc_os09g30439 12009.m060012 protein heat shock protein 81-3, putative, expressed seq=cds; coord=…
GRMZM2G069651	7	131816486	131820321		-9.30686	-9.79187	-9.3872	-9.61201	Up	AT5G56030	GO	BP	response to heat	0.0223588		stress.abiotic.heat	20.2.1	grmzm2g069651_t01	nearly identical (1088) AT5G56030 | Symbols: HSP81-2, ERD8, HSP90.2 | HSP81-2 (HEAT SHOCK PROTEIN 81-2); ATP binding | chr5:22686923-22689433 FORWARDnearly identical (1142) HSP81_ORYSA Heat shock protein 81-1 (HSP81-1) (Heat shock protein 82) - Oryza sativa (Rice)nearly identical (1142) loc_os08g39140 12008.m080203 protein heat shock protein 81-1, putative, expressed seq=cds; coord=7:131783728..1…
GRMZM2G069651	7	131816486	131820321		-9.30686	-9.79187	-9.3872	-9.61201	Up	AT5G56030	GO	BP	response to heat	0.0223588		stress.abiotic.heat	20.2.1	grmzm2g069651_t03	weakly similar to ( 175) AT5G56010 | Symbols: HSP81-3 | HSP81-3; ATP binding / unfolded protein binding | chr5:22681410-22683911 FORWARDweakly similar to ( 189) HSP81_ORYSA Heat shock protein 81-1 (HSP81-1) (Heat shock protein 82) - Oryza sativa (Rice)weakly similar to ( 189) loc_os08g39140 12008.m080203 protein heat shock protein 81-1, putative, expressed seq=cds; coord=7:131783728..131784631:1;…
GRMZM2G069651	7	131816486	131820321		-9.30686	-9.79187	-9.3872	-9.61201	Up	AT5G56030	GO	BP	leaf development	0.420957		stress.abiotic.heat	20.2.1	grmzm2g069651_t05	highly similar to ( 697) AT5G56030 | Symbols: HSP81-2, ERD8, HSP90.2 | HSP81-2 (HEAT SHOCK PROTEIN 81-2); ATP binding | chr5:22686923-22689433 FORWARDhighly similar to ( 726) HSP83_ORYSA Heat shock protein 81-3 (HSP81-3) (Gravity-specific protein GSC 381) - Oryza sativa (Rice)highly similar to ( 726) loc_os09g30439 12009.m060012 protein heat shock protein 81-3, putative, expressed seq=cds; coord=…
GRMZM2G069651	7	131816486	131820321		-9.30686	-9.79187	-9.3872	-9.61201	Up	AT5G56030	GO	BP	leaf development	0.420957		stress.abiotic.heat	20.2.1	grmzm2g069651_t04	moderately similar to ( 201) AT5G56010 | Symbols: HSP81-3 | HSP81-3; ATP binding / unfolded protein binding | chr5:22681410-22683911 FORWARDmoderately similar to ( 215) HSP81_ORYSA Heat shock protein 81-1 (HSP81-1) (Heat shock protein 82) - Oryza sativa (Rice)moderately similar to ( 215) loc_os08g39140 12008.m080203 protein heat shock protein 81-1, putative, expressed seq=cds; coord=7:131783728..…
GRMZM2G069651	7	131816486	131820321		-9.30686	-9.79187	-9.3872	-9.61201	Up	AT5G56030	GO	BP	leaf development	0.420957		stress.abiotic.heat	20.2.1	grmzm2g069651_t02	highly similar to ( 886) AT5G56030 | Symbols: HSP81-2, ERD8, HSP90.2 | HSP81-2 (HEAT SHOCK PROTEIN 81-2); ATP binding | chr5:22686923-22689433 FORWARDhighly similar to ( 938) HSP83_ORYSA Heat shock protein 81-3 (HSP81-3) (Gravity-specific protein GSC 381) - Oryza sativa (Rice)highly similar to ( 997) loc_os09g30439 12009.m060012 protein heat shock protein 81-3, putative, expressed seq=cds; coord=…
GRMZM2G069651	7	131816486	131820321		-9.30686	-9.79187	-9.3872	-9.61201	Up	AT5G56030	GO	BP	leaf development	0.420957		stress.abiotic.heat	20.2.1	grmzm2g069651_t01	nearly identical (1088) AT5G56030 | Symbols: HSP81-2, ERD8, HSP90.2 | HSP81-2 (HEAT SHOCK PROTEIN 81-2); ATP binding | chr5:22686923-22689433 FORWARDnearly identical (1142) HSP81_ORYSA Heat shock protein 81-1 (HSP81-1) (Heat shock protein 82) - Oryza sativa (Rice)nearly identical (1142) loc_os08g39140 12008.m080203 protein heat shock protein 81-1, putative, expressed seq=cds; coord=7:131783728..1…
GRMZM2G069651	7	131816486	131820321		-9.30686	-9.79187	-9.3872	-9.61201	Up	AT5G56030	GO	BP	leaf development	0.420957		stress.abiotic.heat	20.2.1	grmzm2g069651_t03	weakly similar to ( 175) AT5G56010 | Symbols: HSP81-3 | HSP81-3; ATP binding / unfolded protein binding | chr5:22681410-22683911 FORWARDweakly similar to ( 189) HSP81_ORYSA Heat shock protein 81-1 (HSP81-1) (Heat shock protein 82) - Oryza sativa (Rice)weakly similar to ( 189) loc_os08g39140 12008.m080203 protein heat shock protein 81-1, putative, expressed seq=cds; coord=7:131783728..131784631:1;…
GRMZM2G069651	7	131816486	131820321		-9.30686	-9.79187	-9.3872	-9.61201	Up	AT5G56030	GO	BP	defense response	0.0511383		stress.abiotic.heat	20.2.1	grmzm2g069651_t05	highly similar to ( 697) AT5G56030 | Symbols: HSP81-2, ERD8, HSP90.2 | HSP81-2 (HEAT SHOCK PROTEIN 81-2); ATP binding | chr5:22686923-22689433 FORWARDhighly similar to ( 726) HSP83_ORYSA Heat shock protein 81-3 (HSP81-3) (Gravity-specific protein GSC 381) - Oryza sativa (Rice)highly similar to ( 726) loc_os09g30439 12009.m060012 protein heat shock protein 81-3, putative, expressed seq=cds; coord=…
GRMZM2G069651	7	131816486	131820321		-9.30686	-9.79187	-9.3872	-9.61201	Up	AT5G56030	GO	BP	defense response	0.0511383		stress.abiotic.heat	20.2.1	grmzm2g069651_t04	moderately similar to ( 201) AT5G56010 | Symbols: HSP81-3 | HSP81-3; ATP binding / unfolded protein binding | chr5:22681410-22683911 FORWARDmoderately similar to ( 215) HSP81_ORYSA Heat shock protein 81-1 (HSP81-1) (Heat shock protein 82) - Oryza sativa (Rice)moderately similar to ( 215) loc_os08g39140 12008.m080203 protein heat shock protein 81-1, putative, expressed seq=cds; coord=7:131783728..…
GRMZM2G069651	7	131816486	131820321		-9.30686	-9.79187	-9.3872	-9.61201	Up	AT5G56030	GO	BP	defense response	0.0511383		stress.abiotic.heat	20.2.1	grmzm2g069651_t02	highly similar to ( 886) AT5G56030 | Symbols: HSP81-2, ERD8, HSP90.2 | HSP81-2 (HEAT SHOCK PROTEIN 81-2); ATP binding | chr5:22686923-22689433 FORWARDhighly similar to ( 938) HSP83_ORYSA Heat shock protein 81-3 (HSP81-3) (Gravity-specific protein GSC 381) - Oryza sativa (Rice)highly similar to ( 997) loc_os09g30439 12009.m060012 protein heat shock protein 81-3, putative, expressed seq=cds; coord=…
GRMZM2G069651	7	131816486	131820321		-9.30686	-9.79187	-9.3872	-9.61201	Up	AT5G56030	GO	BP	defense response	0.0511383		stress.abiotic.heat	20.2.1	grmzm2g069651_t01	nearly identical (1088) AT5G56030 | Symbols: HSP81-2, ERD8, HSP90.2 | HSP81-2 (HEAT SHOCK PROTEIN 81-2); ATP binding | chr5:22686923-22689433 FORWARDnearly identical (1142) HSP81_ORYSA Heat shock protein 81-1 (HSP81-1) (Heat shock protein 82) - Oryza sativa (Rice)nearly identical (1142) loc_os08g39140 12008.m080203 protein heat shock protein 81-1, putative, expressed seq=cds; coord=7:131783728..1…
GRMZM2G069651	7	131816486	131820321		-9.30686	-9.79187	-9.3872	-9.61201	Up	AT5G56030	GO	BP	defense response	0.0511383		stress.abiotic.heat	20.2.1	grmzm2g069651_t03	weakly similar to ( 175) AT5G56010 | Symbols: HSP81-3 | HSP81-3; ATP binding / unfolded protein binding | chr5:22681410-22683911 FORWARDweakly similar to ( 189) HSP81_ORYSA Heat shock protein 81-1 (HSP81-1) (Heat shock protein 82) - Oryza sativa (Rice)weakly similar to ( 189) loc_os08g39140 12008.m080203 protein heat shock protein 81-1, putative, expressed seq=cds; coord=7:131783728..131784631:1;…
GRMZM2G069651	7	131816486	131820321		-9.30686	-9.79187	-9.3872	-9.61201	Up	AT5G56010	GO	BP	response to heat	0.0223588		stress.abiotic.heat	20.2.1	grmzm2g069651_t05	highly similar to ( 697) AT5G56030 | Symbols: HSP81-2, ERD8, HSP90.2 | HSP81-2 (HEAT SHOCK PROTEIN 81-2); ATP binding | chr5:22686923-22689433 FORWARDhighly similar to ( 726) HSP83_ORYSA Heat shock protein 81-3 (HSP81-3) (Gravity-specific protein GSC 381) - Oryza sativa (Rice)highly similar to ( 726) loc_os09g30439 12009.m060012 protein heat shock protein 81-3, putative, expressed seq=cds; coord=…
GRMZM2G069651	7	131816486	131820321		-9.30686	-9.79187	-9.3872	-9.61201	Up	AT5G56010	GO	BP	response to heat	0.0223588		stress.abiotic.heat	20.2.1	grmzm2g069651_t04	moderately similar to ( 201) AT5G56010 | Symbols: HSP81-3 | HSP81-3; ATP binding / unfolded protein binding | chr5:22681410-22683911 FORWARDmoderately similar to ( 215) HSP81_ORYSA Heat shock protein 81-1 (HSP81-1) (Heat shock protein 82) - Oryza sativa (Rice)moderately similar to ( 215) loc_os08g39140 12008.m080203 protein heat shock protein 81-1, putative, expressed seq=cds; coord=7:131783728..…
GRMZM2G069651	7	131816486	131820321		-9.30686	-9.79187	-9.3872	-9.61201	Up	AT5G56010	GO	BP	response to heat	0.0223588		stress.abiotic.heat	20.2.1	grmzm2g069651_t02	highly similar to ( 886) AT5G56030 | Symbols: HSP81-2, ERD8, HSP90.2 | HSP81-2 (HEAT SHOCK PROTEIN 81-2); ATP binding | chr5:22686923-22689433 FORWARDhighly similar to ( 938) HSP83_ORYSA Heat shock protein 81-3 (HSP81-3) (Gravity-specific protein GSC 381) - Oryza sativa (Rice)highly similar to ( 997) loc_os09g30439 12009.m060012 protein heat shock protein 81-3, putative, expressed seq=cds; coord=…
GRMZM2G069651	7	131816486	131820321		-9.30686	-9.79187	-9.3872	-9.61201	Up	AT5G56010	GO	BP	response to heat	0.0223588		stress.abiotic.heat	20.2.1	grmzm2g069651_t01	nearly identical (1088) AT5G56030 | Symbols: HSP81-2, ERD8, HSP90.2 | HSP81-2 (HEAT SHOCK PROTEIN 81-2); ATP binding | chr5:22686923-22689433 FORWARDnearly identical (1142) HSP81_ORYSA Heat shock protein 81-1 (HSP81-1) (Heat shock protein 82) - Oryza sativa (Rice)nearly identical (1142) loc_os08g39140 12008.m080203 protein heat shock protein 81-1, putative, expressed seq=cds; coord=7:131783728..1…
GRMZM2G069651	7	131816486	131820321		-9.30686	-9.79187	-9.3872	-9.61201	Up	AT5G56010	GO	BP	response to heat	0.0223588		stress.abiotic.heat	20.2.1	grmzm2g069651_t03	weakly similar to ( 175) AT5G56010 | Symbols: HSP81-3 | HSP81-3; ATP binding / unfolded protein binding | chr5:22681410-22683911 FORWARDweakly similar to ( 189) HSP81_ORYSA Heat shock protein 81-1 (HSP81-1) (Heat shock protein 82) - Oryza sativa (Rice)weakly similar to ( 189) loc_os08g39140 12008.m080203 protein heat shock protein 81-1, putative, expressed seq=cds; coord=7:131783728..131784631:1;…
GRMZM2G069651	7	131816486	131820321		-9.30686	-9.79187	-9.3872	-9.61201	Up	AT5G56030	GO	BP	response to water deprivation	0.153389		stress.abiotic.heat	20.2.1	grmzm2g069651_t05	highly similar to ( 697) AT5G56030 | Symbols: HSP81-2, ERD8, HSP90.2 | HSP81-2 (HEAT SHOCK PROTEIN 81-2); ATP binding | chr5:22686923-22689433 FORWARDhighly similar to ( 726) HSP83_ORYSA Heat shock protein 81-3 (HSP81-3) (Gravity-specific protein GSC 381) - Oryza sativa (Rice)highly similar to ( 726) loc_os09g30439 12009.m060012 protein heat shock protein 81-3, putative, expressed seq=cds; coord=…
GRMZM2G069651	7	131816486	131820321		-9.30686	-9.79187	-9.3872	-9.61201	Up	AT5G56030	GO	BP	response to water deprivation	0.153389		stress.abiotic.heat	20.2.1	grmzm2g069651_t04	moderately similar to ( 201) AT5G56010 | Symbols: HSP81-3 | HSP81-3; ATP binding / unfolded protein binding | chr5:22681410-22683911 FORWARDmoderately similar to ( 215) HSP81_ORYSA Heat shock protein 81-1 (HSP81-1) (Heat shock protein 82) - Oryza sativa (Rice)moderately similar to ( 215) loc_os08g39140 12008.m080203 protein heat shock protein 81-1, putative, expressed seq=cds; coord=7:131783728..…
GRMZM2G069651	7	131816486	131820321		-9.30686	-9.79187	-9.3872	-9.61201	Up	AT5G56030	GO	BP	response to water deprivation	0.153389		stress.abiotic.heat	20.2.1	grmzm2g069651_t02	highly similar to ( 886) AT5G56030 | Symbols: HSP81-2, ERD8, HSP90.2 | HSP81-2 (HEAT SHOCK PROTEIN 81-2); ATP binding | chr5:22686923-22689433 FORWARDhighly similar to ( 938) HSP83_ORYSA Heat shock protein 81-3 (HSP81-3) (Gravity-specific protein GSC 381) - Oryza sativa (Rice)highly similar to ( 997) loc_os09g30439 12009.m060012 protein heat shock protein 81-3, putative, expressed seq=cds; coord=…
GRMZM2G069651	7	131816486	131820321		-9.30686	-9.79187	-9.3872	-9.61201	Up	AT5G56030	GO	BP	response to water deprivation	0.153389		stress.abiotic.heat	20.2.1	grmzm2g069651_t01	nearly identical (1088) AT5G56030 | Symbols: HSP81-2, ERD8, HSP90.2 | HSP81-2 (HEAT SHOCK PROTEIN 81-2); ATP binding | chr5:22686923-22689433 FORWARDnearly identical (1142) HSP81_ORYSA Heat shock protein 81-1 (HSP81-1) (Heat shock protein 82) - Oryza sativa (Rice)nearly identical (1142) loc_os08g39140 12008.m080203 protein heat shock protein 81-1, putative, expressed seq=cds; coord=7:131783728..1…
GRMZM2G069651	7	131816486	131820321		-9.30686	-9.79187	-9.3872	-9.61201	Up	AT5G56030	GO	BP	response to water deprivation	0.153389		stress.abiotic.heat	20.2.1	grmzm2g069651_t03	weakly similar to ( 175) AT5G56010 | Symbols: HSP81-3 | HSP81-3; ATP binding / unfolded protein binding | chr5:22681410-22683911 FORWARDweakly similar to ( 189) HSP81_ORYSA Heat shock protein 81-1 (HSP81-1) (Heat shock protein 82) - Oryza sativa (Rice)weakly similar to ( 189) loc_os08g39140 12008.m080203 protein heat shock protein 81-1, putative, expressed seq=cds; coord=7:131783728..131784631:1;…
GRMZM2G069651	7	131816486	131820321		-9.30686	-9.79187	-9.3872	-9.61201	Up	AT5G56030	GO	BP	stomatal closure	0.111105		stress.abiotic.heat	20.2.1	grmzm2g069651_t05	highly similar to ( 697) AT5G56030 | Symbols: HSP81-2, ERD8, HSP90.2 | HSP81-2 (HEAT SHOCK PROTEIN 81-2); ATP binding | chr5:22686923-22689433 FORWARDhighly similar to ( 726) HSP83_ORYSA Heat shock protein 81-3 (HSP81-3) (Gravity-specific protein GSC 381) - Oryza sativa (Rice)highly similar to ( 726) loc_os09g30439 12009.m060012 protein heat shock protein 81-3, putative, expressed seq=cds; coord=…
GRMZM2G069651	7	131816486	131820321		-9.30686	-9.79187	-9.3872	-9.61201	Up	AT5G56030	GO	BP	stomatal closure	0.111105		stress.abiotic.heat	20.2.1	grmzm2g069651_t04	moderately similar to ( 201) AT5G56010 | Symbols: HSP81-3 | HSP81-3; ATP binding / unfolded protein binding | chr5:22681410-22683911 FORWARDmoderately similar to ( 215) HSP81_ORYSA Heat shock protein 81-1 (HSP81-1) (Heat shock protein 82) - Oryza sativa (Rice)moderately similar to ( 215) loc_os08g39140 12008.m080203 protein heat shock protein 81-1, putative, expressed seq=cds; coord=7:131783728..…
GRMZM2G069651	7	131816486	131820321		-9.30686	-9.79187	-9.3872	-9.61201	Up	AT5G56030	GO	BP	stomatal closure	0.111105		stress.abiotic.heat	20.2.1	grmzm2g069651_t02	highly similar to ( 886) AT5G56030 | Symbols: HSP81-2, ERD8, HSP90.2 | HSP81-2 (HEAT SHOCK PROTEIN 81-2); ATP binding | chr5:22686923-22689433 FORWARDhighly similar to ( 938) HSP83_ORYSA Heat shock protein 81-3 (HSP81-3) (Gravity-specific protein GSC 381) - Oryza sativa (Rice)highly similar to ( 997) loc_os09g30439 12009.m060012 protein heat shock protein 81-3, putative, expressed seq=cds; coord=…
GRMZM2G069651	7	131816486	131820321		-9.30686	-9.79187	-9.3872	-9.61201	Up	AT5G56030	GO	BP	stomatal closure	0.111105		stress.abiotic.heat	20.2.1	grmzm2g069651_t01	nearly identical (1088) AT5G56030 | Symbols: HSP81-2, ERD8, HSP90.2 | HSP81-2 (HEAT SHOCK PROTEIN 81-2); ATP binding | chr5:22686923-22689433 FORWARDnearly identical (1142) HSP81_ORYSA Heat shock protein 81-1 (HSP81-1) (Heat shock protein 82) - Oryza sativa (Rice)nearly identical (1142) loc_os08g39140 12008.m080203 protein heat shock protein 81-1, putative, expressed seq=cds; coord=7:131783728..1…
GRMZM2G069651	7	131816486	131820321		-9.30686	-9.79187	-9.3872	-9.61201	Up	AT5G56030	GO	BP	stomatal closure	0.111105		stress.abiotic.heat	20.2.1	grmzm2g069651_t03	weakly similar to ( 175) AT5G56010 | Symbols: HSP81-3 | HSP81-3; ATP binding / unfolded protein binding | chr5:22681410-22683911 FORWARDweakly similar to ( 189) HSP81_ORYSA Heat shock protein 81-1 (HSP81-1) (Heat shock protein 82) - Oryza sativa (Rice)weakly similar to ( 189) loc_os08g39140 12008.m080203 protein heat shock protein 81-1, putative, expressed seq=cds; coord=7:131783728..131784631:1;…
GRMZM2G069651	7	131816486	131820321		-9.30686	-9.79187	-9.3872	-9.61201	Up	AT5G56010	GO	BP	cellular response to calcium ion	0.0562385		stress.abiotic.heat	20.2.1	grmzm2g069651_t05	highly similar to ( 697) AT5G56030 | Symbols: HSP81-2, ERD8, HSP90.2 | HSP81-2 (HEAT SHOCK PROTEIN 81-2); ATP binding | chr5:22686923-22689433 FORWARDhighly similar to ( 726) HSP83_ORYSA Heat shock protein 81-3 (HSP81-3) (Gravity-specific protein GSC 381) - Oryza sativa (Rice)highly similar to ( 726) loc_os09g30439 12009.m060012 protein heat shock protein 81-3, putative, expressed seq=cds; coord=…
GRMZM2G069651	7	131816486	131820321		-9.30686	-9.79187	-9.3872	-9.61201	Up	AT5G56010	GO	BP	cellular response to calcium ion	0.0562385		stress.abiotic.heat	20.2.1	grmzm2g069651_t04	moderately similar to ( 201) AT5G56010 | Symbols: HSP81-3 | HSP81-3; ATP binding / unfolded protein binding | chr5:22681410-22683911 FORWARDmoderately similar to ( 215) HSP81_ORYSA Heat shock protein 81-1 (HSP81-1) (Heat shock protein 82) - Oryza sativa (Rice)moderately similar to ( 215) loc_os08g39140 12008.m080203 protein heat shock protein 81-1, putative, expressed seq=cds; coord=7:131783728..…
GRMZM2G069651	7	131816486	131820321		-9.30686	-9.79187	-9.3872	-9.61201	Up	AT5G56010	GO	BP	cellular response to calcium ion	0.0562385		stress.abiotic.heat	20.2.1	grmzm2g069651_t02	highly similar to ( 886) AT5G56030 | Symbols: HSP81-2, ERD8, HSP90.2 | HSP81-2 (HEAT SHOCK PROTEIN 81-2); ATP binding | chr5:22686923-22689433 FORWARDhighly similar to ( 938) HSP83_ORYSA Heat shock protein 81-3 (HSP81-3) (Gravity-specific protein GSC 381) - Oryza sativa (Rice)highly similar to ( 997) loc_os09g30439 12009.m060012 protein heat shock protein 81-3, putative, expressed seq=cds; coord=…
GRMZM2G069651	7	131816486	131820321		-9.30686	-9.79187	-9.3872	-9.61201	Up	AT5G56010	GO	BP	cellular response to calcium ion	0.0562385		stress.abiotic.heat	20.2.1	grmzm2g069651_t01	nearly identical (1088) AT5G56030 | Symbols: HSP81-2, ERD8, HSP90.2 | HSP81-2 (HEAT SHOCK PROTEIN 81-2); ATP binding | chr5:22686923-22689433 FORWARDnearly identical (1142) HSP81_ORYSA Heat shock protein 81-1 (HSP81-1) (Heat shock protein 82) - Oryza sativa (Rice)nearly identical (1142) loc_os08g39140 12008.m080203 protein heat shock protein 81-1, putative, expressed seq=cds; coord=7:131783728..1…
GRMZM2G069651	7	131816486	131820321		-9.30686	-9.79187	-9.3872	-9.61201	Up	AT5G56010	GO	BP	cellular response to calcium ion	0.0562385		stress.abiotic.heat	20.2.1	grmzm2g069651_t03	weakly similar to ( 175) AT5G56010 | Symbols: HSP81-3 | HSP81-3; ATP binding / unfolded protein binding | chr5:22681410-22683911 FORWARDweakly similar to ( 189) HSP81_ORYSA Heat shock protein 81-1 (HSP81-1) (Heat shock protein 82) - Oryza sativa (Rice)weakly similar to ( 189) loc_os08g39140 12008.m080203 protein heat shock protein 81-1, putative, expressed seq=cds; coord=7:131783728..131784631:1;…
GRMZM2G069651	7	131816486	131820321		-9.30686	-9.79187	-9.3872	-9.61201	Up	AT5G56030	GO	BP	heat acclimation	0.0780664		stress.abiotic.heat	20.2.1	grmzm2g069651_t05	highly similar to ( 697) AT5G56030 | Symbols: HSP81-2, ERD8, HSP90.2 | HSP81-2 (HEAT SHOCK PROTEIN 81-2); ATP binding | chr5:22686923-22689433 FORWARDhighly similar to ( 726) HSP83_ORYSA Heat shock protein 81-3 (HSP81-3) (Gravity-specific protein GSC 381) - Oryza sativa (Rice)highly similar to ( 726) loc_os09g30439 12009.m060012 protein heat shock protein 81-3, putative, expressed seq=cds; coord=…
GRMZM2G069651	7	131816486	131820321		-9.30686	-9.79187	-9.3872	-9.61201	Up	AT5G56030	GO	BP	heat acclimation	0.0780664		stress.abiotic.heat	20.2.1	grmzm2g069651_t04	moderately similar to ( 201) AT5G56010 | Symbols: HSP81-3 | HSP81-3; ATP binding / unfolded protein binding | chr5:22681410-22683911 FORWARDmoderately similar to ( 215) HSP81_ORYSA Heat shock protein 81-1 (HSP81-1) (Heat shock protein 82) - Oryza sativa (Rice)moderately similar to ( 215) loc_os08g39140 12008.m080203 protein heat shock protein 81-1, putative, expressed seq=cds; coord=7:131783728..…
GRMZM2G069651	7	131816486	131820321		-9.30686	-9.79187	-9.3872	-9.61201	Up	AT5G56030	GO	BP	heat acclimation	0.0780664		stress.abiotic.heat	20.2.1	grmzm2g069651_t02	highly similar to ( 886) AT5G56030 | Symbols: HSP81-2, ERD8, HSP90.2 | HSP81-2 (HEAT SHOCK PROTEIN 81-2); ATP binding | chr5:22686923-22689433 FORWARDhighly similar to ( 938) HSP83_ORYSA Heat shock protein 81-3 (HSP81-3) (Gravity-specific protein GSC 381) - Oryza sativa (Rice)highly similar to ( 997) loc_os09g30439 12009.m060012 protein heat shock protein 81-3, putative, expressed seq=cds; coord=…
GRMZM2G069651	7	131816486	131820321		-9.30686	-9.79187	-9.3872	-9.61201	Up	AT5G56030	GO	BP	heat acclimation	0.0780664		stress.abiotic.heat	20.2.1	grmzm2g069651_t01	nearly identical (1088) AT5G56030 | Symbols: HSP81-2, ERD8, HSP90.2 | HSP81-2 (HEAT SHOCK PROTEIN 81-2); ATP binding | chr5:22686923-22689433 FORWARDnearly identical (1142) HSP81_ORYSA Heat shock protein 81-1 (HSP81-1) (Heat shock protein 82) - Oryza sativa (Rice)nearly identical (1142) loc_os08g39140 12008.m080203 protein heat shock protein 81-1, putative, expressed seq=cds; coord=7:131783728..1…
GRMZM2G069651	7	131816486	131820321		-9.30686	-9.79187	-9.3872	-9.61201	Up	AT5G56030	GO	BP	heat acclimation	0.0780664		stress.abiotic.heat	20.2.1	grmzm2g069651_t03	weakly similar to ( 175) AT5G56010 | Symbols: HSP81-3 | HSP81-3; ATP binding / unfolded protein binding | chr5:22681410-22683911 FORWARDweakly similar to ( 189) HSP81_ORYSA Heat shock protein 81-1 (HSP81-1) (Heat shock protein 82) - Oryza sativa (Rice)weakly similar to ( 189) loc_os08g39140 12008.m080203 protein heat shock protein 81-1, putative, expressed seq=cds; coord=7:131783728..131784631:1;…
GRMZM2G069651	7	131816486	131820321		-9.30686	-9.79187	-9.3872	-9.61201	Up	AT5G56030	GO	BP	protein stabilization	0.0878338		stress.abiotic.heat	20.2.1	grmzm2g069651_t05	highly similar to ( 697) AT5G56030 | Symbols: HSP81-2, ERD8, HSP90.2 | HSP81-2 (HEAT SHOCK PROTEIN 81-2); ATP binding | chr5:22686923-22689433 FORWARDhighly similar to ( 726) HSP83_ORYSA Heat shock protein 81-3 (HSP81-3) (Gravity-specific protein GSC 381) - Oryza sativa (Rice)highly similar to ( 726) loc_os09g30439 12009.m060012 protein heat shock protein 81-3, putative, expressed seq=cds; coord=…
GRMZM2G069651	7	131816486	131820321		-9.30686	-9.79187	-9.3872	-9.61201	Up	AT5G56030	GO	BP	protein stabilization	0.0878338		stress.abiotic.heat	20.2.1	grmzm2g069651_t04	moderately similar to ( 201) AT5G56010 | Symbols: HSP81-3 | HSP81-3; ATP binding / unfolded protein binding | chr5:22681410-22683911 FORWARDmoderately similar to ( 215) HSP81_ORYSA Heat shock protein 81-1 (HSP81-1) (Heat shock protein 82) - Oryza sativa (Rice)moderately similar to ( 215) loc_os08g39140 12008.m080203 protein heat shock protein 81-1, putative, expressed seq=cds; coord=7:131783728..…
GRMZM2G069651	7	131816486	131820321		-9.30686	-9.79187	-9.3872	-9.61201	Up	AT5G56030	GO	BP	protein stabilization	0.0878338		stress.abiotic.heat	20.2.1	grmzm2g069651_t02	highly similar to ( 886) AT5G56030 | Symbols: HSP81-2, ERD8, HSP90.2 | HSP81-2 (HEAT SHOCK PROTEIN 81-2); ATP binding | chr5:22686923-22689433 FORWARDhighly similar to ( 938) HSP83_ORYSA Heat shock protein 81-3 (HSP81-3) (Gravity-specific protein GSC 381) - Oryza sativa (Rice)highly similar to ( 997) loc_os09g30439 12009.m060012 protein heat shock protein 81-3, putative, expressed seq=cds; coord=…
GRMZM2G069651	7	131816486	131820321		-9.30686	-9.79187	-9.3872	-9.61201	Up	AT5G56030	GO	BP	protein stabilization	0.0878338		stress.abiotic.heat	20.2.1	grmzm2g069651_t01	nearly identical (1088) AT5G56030 | Symbols: HSP81-2, ERD8, HSP90.2 | HSP81-2 (HEAT SHOCK PROTEIN 81-2); ATP binding | chr5:22686923-22689433 FORWARDnearly identical (1142) HSP81_ORYSA Heat shock protein 81-1 (HSP81-1) (Heat shock protein 82) - Oryza sativa (Rice)nearly identical (1142) loc_os08g39140 12008.m080203 protein heat shock protein 81-1, putative, expressed seq=cds; coord=7:131783728..1…
GRMZM2G069651	7	131816486	131820321		-9.30686	-9.79187	-9.3872	-9.61201	Up	AT5G56030	GO	BP	protein stabilization	0.0878338		stress.abiotic.heat	20.2.1	grmzm2g069651_t03	weakly similar to ( 175) AT5G56010 | Symbols: HSP81-3 | HSP81-3; ATP binding / unfolded protein binding | chr5:22681410-22683911 FORWARDweakly similar to ( 189) HSP81_ORYSA Heat shock protein 81-1 (HSP81-1) (Heat shock protein 82) - Oryza sativa (Rice)weakly similar to ( 189) loc_os08g39140 12008.m080203 protein heat shock protein 81-1, putative, expressed seq=cds; coord=7:131783728..131784631:1;…
GRMZM2G069651	7	131816486	131820321		-9.30686	-9.79187	-9.3872	-9.61201	Up	AT5G56030	GO	BP	protein folding	0.0414499		stress.abiotic.heat	20.2.1	grmzm2g069651_t05	highly similar to ( 697) AT5G56030 | Symbols: HSP81-2, ERD8, HSP90.2 | HSP81-2 (HEAT SHOCK PROTEIN 81-2); ATP binding | chr5:22686923-22689433 FORWARDhighly similar to ( 726) HSP83_ORYSA Heat shock protein 81-3 (HSP81-3) (Gravity-specific protein GSC 381) - Oryza sativa (Rice)highly similar to ( 726) loc_os09g30439 12009.m060012 protein heat shock protein 81-3, putative, expressed seq=cds; coord=…
GRMZM2G069651	7	131816486	131820321		-9.30686	-9.79187	-9.3872	-9.61201	Up	AT5G56030	GO	BP	protein folding	0.0414499		stress.abiotic.heat	20.2.1	grmzm2g069651_t04	moderately similar to ( 201) AT5G56010 | Symbols: HSP81-3 | HSP81-3; ATP binding / unfolded protein binding | chr5:22681410-22683911 FORWARDmoderately similar to ( 215) HSP81_ORYSA Heat shock protein 81-1 (HSP81-1) (Heat shock protein 82) - Oryza sativa (Rice)moderately similar to ( 215) loc_os08g39140 12008.m080203 protein heat shock protein 81-1, putative, expressed seq=cds; coord=7:131783728..…
GRMZM2G069651	7	131816486	131820321		-9.30686	-9.79187	-9.3872	-9.61201	Up	AT5G56030	GO	BP	protein folding	0.0414499		stress.abiotic.heat	20.2.1	grmzm2g069651_t02	highly similar to ( 886) AT5G56030 | Symbols: HSP81-2, ERD8, HSP90.2 | HSP81-2 (HEAT SHOCK PROTEIN 81-2); ATP binding | chr5:22686923-22689433 FORWARDhighly similar to ( 938) HSP83_ORYSA Heat shock protein 81-3 (HSP81-3) (Gravity-specific protein GSC 381) - Oryza sativa (Rice)highly similar to ( 997) loc_os09g30439 12009.m060012 protein heat shock protein 81-3, putative, expressed seq=cds; coord=…
GRMZM2G069651	7	131816486	131820321		-9.30686	-9.79187	-9.3872	-9.61201	Up	AT5G56030	GO	BP	protein folding	0.0414499		stress.abiotic.heat	20.2.1	grmzm2g069651_t01	nearly identical (1088) AT5G56030 | Symbols: HSP81-2, ERD8, HSP90.2 | HSP81-2 (HEAT SHOCK PROTEIN 81-2); ATP binding | chr5:22686923-22689433 FORWARDnearly identical (1142) HSP81_ORYSA Heat shock protein 81-1 (HSP81-1) (Heat shock protein 82) - Oryza sativa (Rice)nearly identical (1142) loc_os08g39140 12008.m080203 protein heat shock protein 81-1, putative, expressed seq=cds; coord=7:131783728..1…
GRMZM2G069651	7	131816486	131820321		-9.30686	-9.79187	-9.3872	-9.61201	Up	AT5G56030	GO	BP	protein folding	0.0414499		stress.abiotic.heat	20.2.1	grmzm2g069651_t03	weakly similar to ( 175) AT5G56010 | Symbols: HSP81-3 | HSP81-3; ATP binding / unfolded protein binding | chr5:22681410-22683911 FORWARDweakly similar to ( 189) HSP81_ORYSA Heat shock protein 81-1 (HSP81-1) (Heat shock protein 82) - Oryza sativa (Rice)weakly similar to ( 189) loc_os08g39140 12008.m080203 protein heat shock protein 81-1, putative, expressed seq=cds; coord=7:131783728..131784631:1;…
GRMZM2G069651	7	131816486	131820321		-9.30686	-9.79187	-9.3872	-9.61201	Up	AT5G56030	GO	BP	negative regulation of seed germination	0.133618		stress.abiotic.heat	20.2.1	grmzm2g069651_t05	highly similar to ( 697) AT5G56030 | Symbols: HSP81-2, ERD8, HSP90.2 | HSP81-2 (HEAT SHOCK PROTEIN 81-2); ATP binding | chr5:22686923-22689433 FORWARDhighly similar to ( 726) HSP83_ORYSA Heat shock protein 81-3 (HSP81-3) (Gravity-specific protein GSC 381) - Oryza sativa (Rice)highly similar to ( 726) loc_os09g30439 12009.m060012 protein heat shock protein 81-3, putative, expressed seq=cds; coord=…
GRMZM2G069651	7	131816486	131820321		-9.30686	-9.79187	-9.3872	-9.61201	Up	AT5G56030	GO	BP	negative regulation of seed germination	0.133618		stress.abiotic.heat	20.2.1	grmzm2g069651_t04	moderately similar to ( 201) AT5G56010 | Symbols: HSP81-3 | HSP81-3; ATP binding / unfolded protein binding | chr5:22681410-22683911 FORWARDmoderately similar to ( 215) HSP81_ORYSA Heat shock protein 81-1 (HSP81-1) (Heat shock protein 82) - Oryza sativa (Rice)moderately similar to ( 215) loc_os08g39140 12008.m080203 protein heat shock protein 81-1, putative, expressed seq=cds; coord=7:131783728..…
GRMZM2G069651	7	131816486	131820321		-9.30686	-9.79187	-9.3872	-9.61201	Up	AT5G56030	GO	BP	negative regulation of seed germination	0.133618		stress.abiotic.heat	20.2.1	grmzm2g069651_t02	highly similar to ( 886) AT5G56030 | Symbols: HSP81-2, ERD8, HSP90.2 | HSP81-2 (HEAT SHOCK PROTEIN 81-2); ATP binding | chr5:22686923-22689433 FORWARDhighly similar to ( 938) HSP83_ORYSA Heat shock protein 81-3 (HSP81-3) (Gravity-specific protein GSC 381) - Oryza sativa (Rice)highly similar to ( 997) loc_os09g30439 12009.m060012 protein heat shock protein 81-3, putative, expressed seq=cds; coord=…
GRMZM2G069651	7	131816486	131820321		-9.30686	-9.79187	-9.3872	-9.61201	Up	AT5G56030	GO	BP	negative regulation of seed germination	0.133618		stress.abiotic.heat	20.2.1	grmzm2g069651_t01	nearly identical (1088) AT5G56030 | Symbols: HSP81-2, ERD8, HSP90.2 | HSP81-2 (HEAT SHOCK PROTEIN 81-2); ATP binding | chr5:22686923-22689433 FORWARDnearly identical (1142) HSP81_ORYSA Heat shock protein 81-1 (HSP81-1) (Heat shock protein 82) - Oryza sativa (Rice)nearly identical (1142) loc_os08g39140 12008.m080203 protein heat shock protein 81-1, putative, expressed seq=cds; coord=7:131783728..1…
GRMZM2G069651	7	131816486	131820321		-9.30686	-9.79187	-9.3872	-9.61201	Up	AT5G56030	GO	BP	negative regulation of seed germination	0.133618		stress.abiotic.heat	20.2.1	grmzm2g069651_t03	weakly similar to ( 175) AT5G56010 | Symbols: HSP81-3 | HSP81-3; ATP binding / unfolded protein binding | chr5:22681410-22683911 FORWARDweakly similar to ( 189) HSP81_ORYSA Heat shock protein 81-1 (HSP81-1) (Heat shock protein 82) - Oryza sativa (Rice)weakly similar to ( 189) loc_os08g39140 12008.m080203 protein heat shock protein 81-1, putative, expressed seq=cds; coord=7:131783728..131784631:1;…
GRMZM2G069651	7	131816486	131820321		-9.30686	-9.79187	-9.3872	-9.61201	Up	AT5G56030	GO	BP	response to salt stress	0.407555		stress.abiotic.heat	20.2.1	grmzm2g069651_t05	highly similar to ( 697) AT5G56030 | Symbols: HSP81-2, ERD8, HSP90.2 | HSP81-2 (HEAT SHOCK PROTEIN 81-2); ATP binding | chr5:22686923-22689433 FORWARDhighly similar to ( 726) HSP83_ORYSA Heat shock protein 81-3 (HSP81-3) (Gravity-specific protein GSC 381) - Oryza sativa (Rice)highly similar to ( 726) loc_os09g30439 12009.m060012 protein heat shock protein 81-3, putative, expressed seq=cds; coord=…
GRMZM2G069651	7	131816486	131820321		-9.30686	-9.79187	-9.3872	-9.61201	Up	AT5G56030	GO	BP	response to salt stress	0.407555		stress.abiotic.heat	20.2.1	grmzm2g069651_t04	moderately similar to ( 201) AT5G56010 | Symbols: HSP81-3 | HSP81-3; ATP binding / unfolded protein binding | chr5:22681410-22683911 FORWARDmoderately similar to ( 215) HSP81_ORYSA Heat shock protein 81-1 (HSP81-1) (Heat shock protein 82) - Oryza sativa (Rice)moderately similar to ( 215) loc_os08g39140 12008.m080203 protein heat shock protein 81-1, putative, expressed seq=cds; coord=7:131783728..…
GRMZM2G069651	7	131816486	131820321		-9.30686	-9.79187	-9.3872	-9.61201	Up	AT5G56030	GO	BP	response to salt stress	0.407555		stress.abiotic.heat	20.2.1	grmzm2g069651_t02	highly similar to ( 886) AT5G56030 | Symbols: HSP81-2, ERD8, HSP90.2 | HSP81-2 (HEAT SHOCK PROTEIN 81-2); ATP binding | chr5:22686923-22689433 FORWARDhighly similar to ( 938) HSP83_ORYSA Heat shock protein 81-3 (HSP81-3) (Gravity-specific protein GSC 381) - Oryza sativa (Rice)highly similar to ( 997) loc_os09g30439 12009.m060012 protein heat shock protein 81-3, putative, expressed seq=cds; coord=…
GRMZM2G069651	7	131816486	131820321		-9.30686	-9.79187	-9.3872	-9.61201	Up	AT5G56030	GO	BP	response to salt stress	0.407555		stress.abiotic.heat	20.2.1	grmzm2g069651_t01	nearly identical (1088) AT5G56030 | Symbols: HSP81-2, ERD8, HSP90.2 | HSP81-2 (HEAT SHOCK PROTEIN 81-2); ATP binding | chr5:22686923-22689433 FORWARDnearly identical (1142) HSP81_ORYSA Heat shock protein 81-1 (HSP81-1) (Heat shock protein 82) - Oryza sativa (Rice)nearly identical (1142) loc_os08g39140 12008.m080203 protein heat shock protein 81-1, putative, expressed seq=cds; coord=7:131783728..1…
GRMZM2G069651	7	131816486	131820321		-9.30686	-9.79187	-9.3872	-9.61201	Up	AT5G56030	GO	BP	response to salt stress	0.407555		stress.abiotic.heat	20.2.1	grmzm2g069651_t03	weakly similar to ( 175) AT5G56010 | Symbols: HSP81-3 | HSP81-3; ATP binding / unfolded protein binding | chr5:22681410-22683911 FORWARDweakly similar to ( 189) HSP81_ORYSA Heat shock protein 81-1 (HSP81-1) (Heat shock protein 82) - Oryza sativa (Rice)weakly similar to ( 189) loc_os08g39140 12008.m080203 protein heat shock protein 81-1, putative, expressed seq=cds; coord=7:131783728..131784631:1;…
GRMZM2G069651	7	131816486	131820321		-9.30686	-9.79187	-9.3872	-9.61201	Up	AT5G56030	GO	BP	calcium-mediated signaling	0.252713		stress.abiotic.heat	20.2.1	grmzm2g069651_t05	highly similar to ( 697) AT5G56030 | Symbols: HSP81-2, ERD8, HSP90.2 | HSP81-2 (HEAT SHOCK PROTEIN 81-2); ATP binding | chr5:22686923-22689433 FORWARDhighly similar to ( 726) HSP83_ORYSA Heat shock protein 81-3 (HSP81-3) (Gravity-specific protein GSC 381) - Oryza sativa (Rice)highly similar to ( 726) loc_os09g30439 12009.m060012 protein heat shock protein 81-3, putative, expressed seq=cds; coord=…
GRMZM2G069651	7	131816486	131820321		-9.30686	-9.79187	-9.3872	-9.61201	Up	AT5G56030	GO	BP	calcium-mediated signaling	0.252713		stress.abiotic.heat	20.2.1	grmzm2g069651_t04	moderately similar to ( 201) AT5G56010 | Symbols: HSP81-3 | HSP81-3; ATP binding / unfolded protein binding | chr5:22681410-22683911 FORWARDmoderately similar to ( 215) HSP81_ORYSA Heat shock protein 81-1 (HSP81-1) (Heat shock protein 82) - Oryza sativa (Rice)moderately similar to ( 215) loc_os08g39140 12008.m080203 protein heat shock protein 81-1, putative, expressed seq=cds; coord=7:131783728..…
GRMZM2G069651	7	131816486	131820321		-9.30686	-9.79187	-9.3872	-9.61201	Up	AT5G56030	GO	BP	calcium-mediated signaling	0.252713		stress.abiotic.heat	20.2.1	grmzm2g069651_t02	highly similar to ( 886) AT5G56030 | Symbols: HSP81-2, ERD8, HSP90.2 | HSP81-2 (HEAT SHOCK PROTEIN 81-2); ATP binding | chr5:22686923-22689433 FORWARDhighly similar to ( 938) HSP83_ORYSA Heat shock protein 81-3 (HSP81-3) (Gravity-specific protein GSC 381) - Oryza sativa (Rice)highly similar to ( 997) loc_os09g30439 12009.m060012 protein heat shock protein 81-3, putative, expressed seq=cds; coord=…
GRMZM2G069651	7	131816486	131820321		-9.30686	-9.79187	-9.3872	-9.61201	Up	AT5G56030	GO	BP	calcium-mediated signaling	0.252713		stress.abiotic.heat	20.2.1	grmzm2g069651_t01	nearly identical (1088) AT5G56030 | Symbols: HSP81-2, ERD8, HSP90.2 | HSP81-2 (HEAT SHOCK PROTEIN 81-2); ATP binding | chr5:22686923-22689433 FORWARDnearly identical (1142) HSP81_ORYSA Heat shock protein 81-1 (HSP81-1) (Heat shock protein 82) - Oryza sativa (Rice)nearly identical (1142) loc_os08g39140 12008.m080203 protein heat shock protein 81-1, putative, expressed seq=cds; coord=7:131783728..1…
GRMZM2G069651	7	131816486	131820321		-9.30686	-9.79187	-9.3872	-9.61201	Up	AT5G56030	GO	BP	calcium-mediated signaling	0.252713		stress.abiotic.heat	20.2.1	grmzm2g069651_t03	weakly similar to ( 175) AT5G56010 | Symbols: HSP81-3 | HSP81-3; ATP binding / unfolded protein binding | chr5:22681410-22683911 FORWARDweakly similar to ( 189) HSP81_ORYSA Heat shock protein 81-1 (HSP81-1) (Heat shock protein 82) - Oryza sativa (Rice)weakly similar to ( 189) loc_os08g39140 12008.m080203 protein heat shock protein 81-1, putative, expressed seq=cds; coord=7:131783728..131784631:1;…
GRMZM2G071846	5	184219126	184223527		-9.69845	-10.1874	-9.67832	-9.83164	Up	AT1G80050	GO	BP	nucleoside metabolic process	0.161366		nucleotide metabolism.salvage.phosphoribosyltransferases.aprt	23.3.1.1	grmzm2g071846_t01	moderately similar to ( 253) AT1G80050 | Symbols: APT2, ATAPT2 | APT2 (ADENINE PHOSPHORIBOSYL TRANSFERASE 2); adenine phosphoribosyltransferase/ phosphate transmembrane transporter | chr1:30111708-30113261 REVERSEmoderately similar to ( 237) APT1_WHEAT Adenine phosphoribosyltransferase 1 (EC 2.4.2.7) (APRT 1) - Triticum aestivum (Wheat)moderately similar to ( 326) loc_os02g40010 12002.m09087 prot…
GRMZM2G071846	5	184219126	184223527		-9.69845	-10.1874	-9.67832	-9.83164	Up	AT1G80050	GO	BP	adenine salvage	0.0897924		nucleotide metabolism.salvage.phosphoribosyltransferases.aprt	23.3.1.1	grmzm2g071846_t01	moderately similar to ( 253) AT1G80050 | Symbols: APT2, ATAPT2 | APT2 (ADENINE PHOSPHORIBOSYL TRANSFERASE 2); adenine phosphoribosyltransferase/ phosphate transmembrane transporter | chr1:30111708-30113261 REVERSEmoderately similar to ( 237) APT1_WHEAT Adenine phosphoribosyltransferase 1 (EC 2.4.2.7) (APRT 1) - Triticum aestivum (Wheat)moderately similar to ( 326) loc_os02g40010 12002.m09087 prot…
GRMZM2G077662	6	150878804	150882457		-10.2406	-9.86494	-10.4585	-9.8983	Down	AT4G02790	GO	BP	unknown	0.809404		signalling.G-proteins	30.5	grmzm2g077662_t04	moderately similar to ( 406) AT4G02790 | Symbols: | GTP-binding family protein | chr4:1247416-1249351 FORWARDhighly similar to ( 515) loc_os05g35540 12005.m07784 protein GTPase, putative, expressed seq=cds; coord=6:150684950..150688500:-1; parent_gene=GRMZM2G077662
GRMZM2G077662	6	150878804	150882457		-10.2406	-9.86494	-10.4585	-9.8983	Down	AT4G02790	GO	BP	unknown	0.809404		signalling.G-proteins	30.5	grmzm2g077662_t02	moderately similar to ( 397) AT4G02790 | Symbols: | GTP-binding family protein | chr4:1247416-1249351 FORWARDhighly similar to ( 506) loc_os05g35540 12005.m07784 protein GTPase, putative, expressed seq=cds; coord=6:150684847..150688500:-1; parent_gene=GRMZM2G077662
GRMZM2G077662	6	150878804	150882457		-10.2406	-9.86494	-10.4585	-9.8983	Down	AT4G02790	GO	BP	unknown	0.809404		signalling.G-proteins	30.5	grmzm2g077662_t01	moderately similar to ( 460) AT4G02790 | Symbols: | GTP-binding family protein | chr4:1247416-1249351 FORWARDhighly similar to ( 588) loc_os05g35540 12005.m07784 protein GTPase, putative, expressed seq=cds; coord=6:150684847..150688500:-1; parent_gene=GRMZM2G077662
GRMZM2G077662	6	150878804	150882457		-10.2406	-9.86494	-10.4585	-9.8983	Down	AT4G02790	GO	BP	unknown	0.809404		signalling.G-proteins	30.5	grmzm2g077662_t03	moderately similar to ( 394) AT4G02790 | Symbols: | GTP-binding family protein | chr4:1247416-1249351 FORWARDmoderately similar to ( 468) loc_os05g35540 12005.m07784 protein GTPase, putative, expressed seq=cds; coord=6:150684847..150688500:-1; parent_gene=GRMZM2G077662
GRMZM2G077662	6	150878804	150882457		-10.2406	-9.86494	-10.4585	-9.8983	Down	AT4G02790	GO	BP	starch biosynthetic process	0.463113		signalling.G-proteins	30.5	grmzm2g077662_t04	moderately similar to ( 406) AT4G02790 | Symbols: | GTP-binding family protein | chr4:1247416-1249351 FORWARDhighly similar to ( 515) loc_os05g35540 12005.m07784 protein GTPase, putative, expressed seq=cds; coord=6:150684950..150688500:-1; parent_gene=GRMZM2G077662
GRMZM2G077662	6	150878804	150882457		-10.2406	-9.86494	-10.4585	-9.8983	Down	AT4G02790	GO	BP	starch biosynthetic process	0.463113		signalling.G-proteins	30.5	grmzm2g077662_t02	moderately similar to ( 397) AT4G02790 | Symbols: | GTP-binding family protein | chr4:1247416-1249351 FORWARDhighly similar to ( 506) loc_os05g35540 12005.m07784 protein GTPase, putative, expressed seq=cds; coord=6:150684847..150688500:-1; parent_gene=GRMZM2G077662
GRMZM2G077662	6	150878804	150882457		-10.2406	-9.86494	-10.4585	-9.8983	Down	AT4G02790	GO	BP	starch biosynthetic process	0.463113		signalling.G-proteins	30.5	grmzm2g077662_t01	moderately similar to ( 460) AT4G02790 | Symbols: | GTP-binding family protein | chr4:1247416-1249351 FORWARDhighly similar to ( 588) loc_os05g35540 12005.m07784 protein GTPase, putative, expressed seq=cds; coord=6:150684847..150688500:-1; parent_gene=GRMZM2G077662
GRMZM2G077662	6	150878804	150882457		-10.2406	-9.86494	-10.4585	-9.8983	Down	AT4G02790	GO	BP	starch biosynthetic process	0.463113		signalling.G-proteins	30.5	grmzm2g077662_t03	moderately similar to ( 394) AT4G02790 | Symbols: | GTP-binding family protein | chr4:1247416-1249351 FORWARDmoderately similar to ( 468) loc_os05g35540 12005.m07784 protein GTPase, putative, expressed seq=cds; coord=6:150684847..150688500:-1; parent_gene=GRMZM2G077662
GRMZM2G077662	6	150878804	150882457		-10.2406	-9.86494	-10.4585	-9.8983	Down	AT4G02790	GO	BP	thylakoid membrane organization	0.152533		signalling.G-proteins	30.5	grmzm2g077662_t04	moderately similar to ( 406) AT4G02790 | Symbols: | GTP-binding family protein | chr4:1247416-1249351 FORWARDhighly similar to ( 515) loc_os05g35540 12005.m07784 protein GTPase, putative, expressed seq=cds; coord=6:150684950..150688500:-1; parent_gene=GRMZM2G077662
GRMZM2G077662	6	150878804	150882457		-10.2406	-9.86494	-10.4585	-9.8983	Down	AT4G02790	GO	BP	thylakoid membrane organization	0.152533		signalling.G-proteins	30.5	grmzm2g077662_t02	moderately similar to ( 397) AT4G02790 | Symbols: | GTP-binding family protein | chr4:1247416-1249351 FORWARDhighly similar to ( 506) loc_os05g35540 12005.m07784 protein GTPase, putative, expressed seq=cds; coord=6:150684847..150688500:-1; parent_gene=GRMZM2G077662
GRMZM2G077662	6	150878804	150882457		-10.2406	-9.86494	-10.4585	-9.8983	Down	AT4G02790	GO	BP	thylakoid membrane organization	0.152533		signalling.G-proteins	30.5	grmzm2g077662_t01	moderately similar to ( 460) AT4G02790 | Symbols: | GTP-binding family protein | chr4:1247416-1249351 FORWARDhighly similar to ( 588) loc_os05g35540 12005.m07784 protein GTPase, putative, expressed seq=cds; coord=6:150684847..150688500:-1; parent_gene=GRMZM2G077662
GRMZM2G077662	6	150878804	150882457		-10.2406	-9.86494	-10.4585	-9.8983	Down	AT4G02790	GO	BP	thylakoid membrane organization	0.152533		signalling.G-proteins	30.5	grmzm2g077662_t03	moderately similar to ( 394) AT4G02790 | Symbols: | GTP-binding family protein | chr4:1247416-1249351 FORWARDmoderately similar to ( 468) loc_os05g35540 12005.m07784 protein GTPase, putative, expressed seq=cds; coord=6:150684847..150688500:-1; parent_gene=GRMZM2G077662
GRMZM2G077662	6	150878804	150882457		-10.2406	-9.86494	-10.4585	-9.8983	Down	AT4G02790	GO	BP	phosphatidylglycerol biosynthetic process	0.130588		signalling.G-proteins	30.5	grmzm2g077662_t04	moderately similar to ( 406) AT4G02790 | Symbols: | GTP-binding family protein | chr4:1247416-1249351 FORWARDhighly similar to ( 515) loc_os05g35540 12005.m07784 protein GTPase, putative, expressed seq=cds; coord=6:150684950..150688500:-1; parent_gene=GRMZM2G077662
GRMZM2G077662	6	150878804	150882457		-10.2406	-9.86494	-10.4585	-9.8983	Down	AT4G02790	GO	BP	phosphatidylglycerol biosynthetic process	0.130588		signalling.G-proteins	30.5	grmzm2g077662_t02	moderately similar to ( 397) AT4G02790 | Symbols: | GTP-binding family protein | chr4:1247416-1249351 FORWARDhighly similar to ( 506) loc_os05g35540 12005.m07784 protein GTPase, putative, expressed seq=cds; coord=6:150684847..150688500:-1; parent_gene=GRMZM2G077662
GRMZM2G077662	6	150878804	150882457		-10.2406	-9.86494	-10.4585	-9.8983	Down	AT4G02790	GO	BP	phosphatidylglycerol biosynthetic process	0.130588		signalling.G-proteins	30.5	grmzm2g077662_t01	moderately similar to ( 460) AT4G02790 | Symbols: | GTP-binding family protein | chr4:1247416-1249351 FORWARDhighly similar to ( 588) loc_os05g35540 12005.m07784 protein GTPase, putative, expressed seq=cds; coord=6:150684847..150688500:-1; parent_gene=GRMZM2G077662
GRMZM2G077662	6	150878804	150882457		-10.2406	-9.86494	-10.4585	-9.8983	Down	AT4G02790	GO	BP	phosphatidylglycerol biosynthetic process	0.130588		signalling.G-proteins	30.5	grmzm2g077662_t03	moderately similar to ( 394) AT4G02790 | Symbols: | GTP-binding family protein | chr4:1247416-1249351 FORWARDmoderately similar to ( 468) loc_os05g35540 12005.m07784 protein GTPase, putative, expressed seq=cds; coord=6:150684847..150688500:-1; parent_gene=GRMZM2G077662
GRMZM2G077662	6	150878804	150882457		-10.2406	-9.86494	-10.4585	-9.8983	Down	AT4G02790	GO	BP	chloroplast relocation	0.363145		signalling.G-proteins	30.5	grmzm2g077662_t04	moderately similar to ( 406) AT4G02790 | Symbols: | GTP-binding family protein | chr4:1247416-1249351 FORWARDhighly similar to ( 515) loc_os05g35540 12005.m07784 protein GTPase, putative, expressed seq=cds; coord=6:150684950..150688500:-1; parent_gene=GRMZM2G077662
GRMZM2G077662	6	150878804	150882457		-10.2406	-9.86494	-10.4585	-9.8983	Down	AT4G02790	GO	BP	chloroplast relocation	0.363145		signalling.G-proteins	30.5	grmzm2g077662_t02	moderately similar to ( 397) AT4G02790 | Symbols: | GTP-binding family protein | chr4:1247416-1249351 FORWARDhighly similar to ( 506) loc_os05g35540 12005.m07784 protein GTPase, putative, expressed seq=cds; coord=6:150684847..150688500:-1; parent_gene=GRMZM2G077662
GRMZM2G077662	6	150878804	150882457		-10.2406	-9.86494	-10.4585	-9.8983	Down	AT4G02790	GO	BP	chloroplast relocation	0.363145		signalling.G-proteins	30.5	grmzm2g077662_t01	moderately similar to ( 460) AT4G02790 | Symbols: | GTP-binding family protein | chr4:1247416-1249351 FORWARDhighly similar to ( 588) loc_os05g35540 12005.m07784 protein GTPase, putative, expressed seq=cds; coord=6:150684847..150688500:-1; parent_gene=GRMZM2G077662
GRMZM2G077662	6	150878804	150882457		-10.2406	-9.86494	-10.4585	-9.8983	Down	AT4G02790	GO	BP	chloroplast relocation	0.363145		signalling.G-proteins	30.5	grmzm2g077662_t03	moderately similar to ( 394) AT4G02790 | Symbols: | GTP-binding family protein | chr4:1247416-1249351 FORWARDmoderately similar to ( 468) loc_os05g35540 12005.m07784 protein GTPase, putative, expressed seq=cds; coord=6:150684847..150688500:-1; parent_gene=GRMZM2G077662
GRMZM2G077662	6	150878804	150882457		-10.2406	-9.86494	-10.4585	-9.8983	Down	AT4G02790	GO	BP	isopentenyl diphosphate biosynthetic process, mevalonate-independent pathway	0.2715		signalling.G-proteins	30.5	grmzm2g077662_t04	moderately similar to ( 406) AT4G02790 | Symbols: | GTP-binding family protein | chr4:1247416-1249351 FORWARDhighly similar to ( 515) loc_os05g35540 12005.m07784 protein GTPase, putative, expressed seq=cds; coord=6:150684950..150688500:-1; parent_gene=GRMZM2G077662
GRMZM2G077662	6	150878804	150882457		-10.2406	-9.86494	-10.4585	-9.8983	Down	AT4G02790	GO	BP	isopentenyl diphosphate biosynthetic process, mevalonate-independent pathway	0.2715		signalling.G-proteins	30.5	grmzm2g077662_t02	moderately similar to ( 397) AT4G02790 | Symbols: | GTP-binding family protein | chr4:1247416-1249351 FORWARDhighly similar to ( 506) loc_os05g35540 12005.m07784 protein GTPase, putative, expressed seq=cds; coord=6:150684847..150688500:-1; parent_gene=GRMZM2G077662
GRMZM2G077662	6	150878804	150882457		-10.2406	-9.86494	-10.4585	-9.8983	Down	AT4G02790	GO	BP	isopentenyl diphosphate biosynthetic process, mevalonate-independent pathway	0.2715		signalling.G-proteins	30.5	grmzm2g077662_t01	moderately similar to ( 460) AT4G02790 | Symbols: | GTP-binding family protein | chr4:1247416-1249351 FORWARDhighly similar to ( 588) loc_os05g35540 12005.m07784 protein GTPase, putative, expressed seq=cds; coord=6:150684847..150688500:-1; parent_gene=GRMZM2G077662
GRMZM2G077662	6	150878804	150882457		-10.2406	-9.86494	-10.4585	-9.8983	Down	AT4G02790	GO	BP	isopentenyl diphosphate biosynthetic process, mevalonate-independent pathway	0.2715		signalling.G-proteins	30.5	grmzm2g077662_t03	moderately similar to ( 394) AT4G02790 | Symbols: | GTP-binding family protein | chr4:1247416-1249351 FORWARDmoderately similar to ( 468) loc_os05g35540 12005.m07784 protein GTPase, putative, expressed seq=cds; coord=6:150684847..150688500:-1; parent_gene=GRMZM2G077662
GRMZM2G077662	6	150878804	150882457		-10.2406	-9.86494	-10.4585	-9.8983	Down	AT4G02790	GO	BP	ncRNA metabolic process	0.344263		signalling.G-proteins	30.5	grmzm2g077662_t04	moderately similar to ( 406) AT4G02790 | Symbols: | GTP-binding family protein | chr4:1247416-1249351 FORWARDhighly similar to ( 515) loc_os05g35540 12005.m07784 protein GTPase, putative, expressed seq=cds; coord=6:150684950..150688500:-1; parent_gene=GRMZM2G077662
GRMZM2G077662	6	150878804	150882457		-10.2406	-9.86494	-10.4585	-9.8983	Down	AT4G02790	GO	BP	ncRNA metabolic process	0.344263		signalling.G-proteins	30.5	grmzm2g077662_t02	moderately similar to ( 397) AT4G02790 | Symbols: | GTP-binding family protein | chr4:1247416-1249351 FORWARDhighly similar to ( 506) loc_os05g35540 12005.m07784 protein GTPase, putative, expressed seq=cds; coord=6:150684847..150688500:-1; parent_gene=GRMZM2G077662
GRMZM2G077662	6	150878804	150882457		-10.2406	-9.86494	-10.4585	-9.8983	Down	AT4G02790	GO	BP	ncRNA metabolic process	0.344263		signalling.G-proteins	30.5	grmzm2g077662_t01	moderately similar to ( 460) AT4G02790 | Symbols: | GTP-binding family protein | chr4:1247416-1249351 FORWARDhighly similar to ( 588) loc_os05g35540 12005.m07784 protein GTPase, putative, expressed seq=cds; coord=6:150684847..150688500:-1; parent_gene=GRMZM2G077662
GRMZM2G077662	6	150878804	150882457		-10.2406	-9.86494	-10.4585	-9.8983	Down	AT4G02790	GO	BP	ncRNA metabolic process	0.344263		signalling.G-proteins	30.5	grmzm2g077662_t03	moderately similar to ( 394) AT4G02790 | Symbols: | GTP-binding family protein | chr4:1247416-1249351 FORWARDmoderately similar to ( 468) loc_os05g35540 12005.m07784 protein GTPase, putative, expressed seq=cds; coord=6:150684847..150688500:-1; parent_gene=GRMZM2G077662
GRMZM2G077662	6	150878804	150882457		-10.2406	-9.86494	-10.4585	-9.8983	Down	AT4G02790	GO	BP	maltose metabolic process	0.416938		signalling.G-proteins	30.5	grmzm2g077662_t04	moderately similar to ( 406) AT4G02790 | Symbols: | GTP-binding family protein | chr4:1247416-1249351 FORWARDhighly similar to ( 515) loc_os05g35540 12005.m07784 protein GTPase, putative, expressed seq=cds; coord=6:150684950..150688500:-1; parent_gene=GRMZM2G077662
GRMZM2G077662	6	150878804	150882457		-10.2406	-9.86494	-10.4585	-9.8983	Down	AT4G02790	GO	BP	maltose metabolic process	0.416938		signalling.G-proteins	30.5	grmzm2g077662_t02	moderately similar to ( 397) AT4G02790 | Symbols: | GTP-binding family protein | chr4:1247416-1249351 FORWARDhighly similar to ( 506) loc_os05g35540 12005.m07784 protein GTPase, putative, expressed seq=cds; coord=6:150684847..150688500:-1; parent_gene=GRMZM2G077662
GRMZM2G077662	6	150878804	150882457		-10.2406	-9.86494	-10.4585	-9.8983	Down	AT4G02790	GO	BP	maltose metabolic process	0.416938		signalling.G-proteins	30.5	grmzm2g077662_t01	moderately similar to ( 460) AT4G02790 | Symbols: | GTP-binding family protein | chr4:1247416-1249351 FORWARDhighly similar to ( 588) loc_os05g35540 12005.m07784 protein GTPase, putative, expressed seq=cds; coord=6:150684847..150688500:-1; parent_gene=GRMZM2G077662
GRMZM2G077662	6	150878804	150882457		-10.2406	-9.86494	-10.4585	-9.8983	Down	AT4G02790	GO	BP	maltose metabolic process	0.416938		signalling.G-proteins	30.5	grmzm2g077662_t03	moderately similar to ( 394) AT4G02790 | Symbols: | GTP-binding family protein | chr4:1247416-1249351 FORWARDmoderately similar to ( 468) loc_os05g35540 12005.m07784 protein GTPase, putative, expressed seq=cds; coord=6:150684847..150688500:-1; parent_gene=GRMZM2G077662
GRMZM2G083716	9	25935741	25940848		-9.24037	-9.71774	-9.22402	-9.47827	Up	AT3G13470	GO	BP	chloroplast organization	0.484717		protein.folding	29.6	grmzm2g083716_t03	highly similar to ( 935) AT3G13470 | Symbols: | chaperonin, putative | chr3:4389685-4392624 FORWARDhighly similar to ( 934) RUBB_PEA RuBisCO large subunit-binding protein subunit beta, chloroplast precursor (60 kDa chaperonin subunit beta) (CPN-60 beta) - Pisum sativum (Garden pea)nearly identical (1036) loc_os06g02380 12006.m31823 protein ruBisCO large subunit-binding protein subunit beta, chlor…
GRMZM2G083716	9	25935741	25940848		-9.24037	-9.71774	-9.22402	-9.47827	Up	AT3G13470	GO	BP	chloroplast organization	0.484717		protein.folding	29.6	grmzm2g083716_t05	highly similar to ( 620) AT3G13470 | Symbols: | chaperonin, putative | chr3:4389685-4392624 FORWARDhighly similar to ( 620) RUBB_PEA RuBisCO large subunit-binding protein subunit beta, chloroplast precursor (60 kDa chaperonin subunit beta) (CPN-60 beta) - Pisum sativum (Garden pea)highly similar to ( 700) loc_os06g02380 12006.m31823 protein ruBisCO large subunit-binding protein subunit beta, chlo…
GRMZM2G083716	9	25935741	25940848		-9.24037	-9.71774	-9.22402	-9.47827	Up	AT3G13470	GO	BP	chloroplast organization	0.484717		protein.folding	29.6	grmzm2g083716_t04	highly similar to ( 935) AT3G13470 | Symbols: | chaperonin, putative | chr3:4389685-4392624 FORWARDhighly similar to ( 934) RUBB_PEA RuBisCO large subunit-binding protein subunit beta, chloroplast precursor (60 kDa chaperonin subunit beta) (CPN-60 beta) - Pisum sativum (Garden pea)nearly identical (1036) loc_os06g02380 12006.m31823 protein ruBisCO large subunit-binding protein subunit beta, chlor…
GRMZM2G083716	9	25935741	25940848		-9.24037	-9.71774	-9.22402	-9.47827	Up	AT3G13470	GO	BP	chloroplast organization	0.484717		protein.folding	29.6	grmzm2g083716_t02	highly similar to ( 935) AT3G13470 | Symbols: | chaperonin, putative | chr3:4389685-4392624 FORWARDhighly similar to ( 934) RUBB_PEA RuBisCO large subunit-binding protein subunit beta, chloroplast precursor (60 kDa chaperonin subunit beta) (CPN-60 beta) - Pisum sativum (Garden pea)nearly identical (1036) loc_os06g02380 12006.m31823 protein ruBisCO large subunit-binding protein subunit beta, chlor…
GRMZM2G083716	9	25935741	25940848		-9.24037	-9.71774	-9.22402	-9.47827	Up	AT3G13470	GO	BP	chloroplast organization	0.484717		protein.folding	29.6	grmzm2g083716_t01	highly similar to ( 935) AT3G13470 | Symbols: | chaperonin, putative | chr3:4389685-4392624 FORWARDhighly similar to ( 934) RUBB_PEA RuBisCO large subunit-binding protein subunit beta, chloroplast precursor (60 kDa chaperonin subunit beta) (CPN-60 beta) - Pisum sativum (Garden pea)nearly identical (1036) loc_os06g02380 12006.m31823 protein ruBisCO large subunit-binding protein subunit beta, chlor…
GRMZM2G083716	9	25935741	25940848		-9.24037	-9.71774	-9.22402	-9.47827	Up	AT3G13470	GO	BP	protein refolding	0.111105		protein.folding	29.6	grmzm2g083716_t03	highly similar to ( 935) AT3G13470 | Symbols: | chaperonin, putative | chr3:4389685-4392624 FORWARDhighly similar to ( 934) RUBB_PEA RuBisCO large subunit-binding protein subunit beta, chloroplast precursor (60 kDa chaperonin subunit beta) (CPN-60 beta) - Pisum sativum (Garden pea)nearly identical (1036) loc_os06g02380 12006.m31823 protein ruBisCO large subunit-binding protein subunit beta, chlor…
GRMZM2G083716	9	25935741	25940848		-9.24037	-9.71774	-9.22402	-9.47827	Up	AT3G13470	GO	BP	protein refolding	0.111105		protein.folding	29.6	grmzm2g083716_t05	highly similar to ( 620) AT3G13470 | Symbols: | chaperonin, putative | chr3:4389685-4392624 FORWARDhighly similar to ( 620) RUBB_PEA RuBisCO large subunit-binding protein subunit beta, chloroplast precursor (60 kDa chaperonin subunit beta) (CPN-60 beta) - Pisum sativum (Garden pea)highly similar to ( 700) loc_os06g02380 12006.m31823 protein ruBisCO large subunit-binding protein subunit beta, chlo…
GRMZM2G083716	9	25935741	25940848		-9.24037	-9.71774	-9.22402	-9.47827	Up	AT3G13470	GO	BP	protein refolding	0.111105		protein.folding	29.6	grmzm2g083716_t04	highly similar to ( 935) AT3G13470 | Symbols: | chaperonin, putative | chr3:4389685-4392624 FORWARDhighly similar to ( 934) RUBB_PEA RuBisCO large subunit-binding protein subunit beta, chloroplast precursor (60 kDa chaperonin subunit beta) (CPN-60 beta) - Pisum sativum (Garden pea)nearly identical (1036) loc_os06g02380 12006.m31823 protein ruBisCO large subunit-binding protein subunit beta, chlor…
GRMZM2G083716	9	25935741	25940848		-9.24037	-9.71774	-9.22402	-9.47827	Up	AT3G13470	GO	BP	protein refolding	0.111105		protein.folding	29.6	grmzm2g083716_t02	highly similar to ( 935) AT3G13470 | Symbols: | chaperonin, putative | chr3:4389685-4392624 FORWARDhighly similar to ( 934) RUBB_PEA RuBisCO large subunit-binding protein subunit beta, chloroplast precursor (60 kDa chaperonin subunit beta) (CPN-60 beta) - Pisum sativum (Garden pea)nearly identical (1036) loc_os06g02380 12006.m31823 protein ruBisCO large subunit-binding protein subunit beta, chlor…
GRMZM2G083716	9	25935741	25940848		-9.24037	-9.71774	-9.22402	-9.47827	Up	AT3G13470	GO	BP	protein refolding	0.111105		protein.folding	29.6	grmzm2g083716_t01	highly similar to ( 935) AT3G13470 | Symbols: | chaperonin, putative | chr3:4389685-4392624 FORWARDhighly similar to ( 934) RUBB_PEA RuBisCO large subunit-binding protein subunit beta, chloroplast precursor (60 kDa chaperonin subunit beta) (CPN-60 beta) - Pisum sativum (Garden pea)nearly identical (1036) loc_os06g02380 12006.m31823 protein ruBisCO large subunit-binding protein subunit beta, chlor…
GRMZM2G083716	9	25935741	25940848		-9.24037	-9.71774	-9.22402	-9.47827	Up	AT3G13470	GO	BP	ovule development	0.489081		protein.folding	29.6	grmzm2g083716_t03	highly similar to ( 935) AT3G13470 | Symbols: | chaperonin, putative | chr3:4389685-4392624 FORWARDhighly similar to ( 934) RUBB_PEA RuBisCO large subunit-binding protein subunit beta, chloroplast precursor (60 kDa chaperonin subunit beta) (CPN-60 beta) - Pisum sativum (Garden pea)nearly identical (1036) loc_os06g02380 12006.m31823 protein ruBisCO large subunit-binding protein subunit beta, chlor…
GRMZM2G083716	9	25935741	25940848		-9.24037	-9.71774	-9.22402	-9.47827	Up	AT3G13470	GO	BP	ovule development	0.489081		protein.folding	29.6	grmzm2g083716_t05	highly similar to ( 620) AT3G13470 | Symbols: | chaperonin, putative | chr3:4389685-4392624 FORWARDhighly similar to ( 620) RUBB_PEA RuBisCO large subunit-binding protein subunit beta, chloroplast precursor (60 kDa chaperonin subunit beta) (CPN-60 beta) - Pisum sativum (Garden pea)highly similar to ( 700) loc_os06g02380 12006.m31823 protein ruBisCO large subunit-binding protein subunit beta, chlo…
GRMZM2G083716	9	25935741	25940848		-9.24037	-9.71774	-9.22402	-9.47827	Up	AT3G13470	GO	BP	ovule development	0.489081		protein.folding	29.6	grmzm2g083716_t04	highly similar to ( 935) AT3G13470 | Symbols: | chaperonin, putative | chr3:4389685-4392624 FORWARDhighly similar to ( 934) RUBB_PEA RuBisCO large subunit-binding protein subunit beta, chloroplast precursor (60 kDa chaperonin subunit beta) (CPN-60 beta) - Pisum sativum (Garden pea)nearly identical (1036) loc_os06g02380 12006.m31823 protein ruBisCO large subunit-binding protein subunit beta, chlor…
GRMZM2G083716	9	25935741	25940848		-9.24037	-9.71774	-9.22402	-9.47827	Up	AT3G13470	GO	BP	ovule development	0.489081		protein.folding	29.6	grmzm2g083716_t02	highly similar to ( 935) AT3G13470 | Symbols: | chaperonin, putative | chr3:4389685-4392624 FORWARDhighly similar to ( 934) RUBB_PEA RuBisCO large subunit-binding protein subunit beta, chloroplast precursor (60 kDa chaperonin subunit beta) (CPN-60 beta) - Pisum sativum (Garden pea)nearly identical (1036) loc_os06g02380 12006.m31823 protein ruBisCO large subunit-binding protein subunit beta, chlor…
GRMZM2G083716	9	25935741	25940848		-9.24037	-9.71774	-9.22402	-9.47827	Up	AT3G13470	GO	BP	ovule development	0.489081		protein.folding	29.6	grmzm2g083716_t01	highly similar to ( 935) AT3G13470 | Symbols: | chaperonin, putative | chr3:4389685-4392624 FORWARDhighly similar to ( 934) RUBB_PEA RuBisCO large subunit-binding protein subunit beta, chloroplast precursor (60 kDa chaperonin subunit beta) (CPN-60 beta) - Pisum sativum (Garden pea)nearly identical (1036) loc_os06g02380 12006.m31823 protein ruBisCO large subunit-binding protein subunit beta, chlor…
GRMZM2G083716	9	25935741	25940848		-9.24037	-9.71774	-9.22402	-9.47827	Up	AT3G13470	GO	BP	cellular protein metabolic process	0.181142		protein.folding	29.6	grmzm2g083716_t03	highly similar to ( 935) AT3G13470 | Symbols: | chaperonin, putative | chr3:4389685-4392624 FORWARDhighly similar to ( 934) RUBB_PEA RuBisCO large subunit-binding protein subunit beta, chloroplast precursor (60 kDa chaperonin subunit beta) (CPN-60 beta) - Pisum sativum (Garden pea)nearly identical (1036) loc_os06g02380 12006.m31823 protein ruBisCO large subunit-binding protein subunit beta, chlor…
GRMZM2G083716	9	25935741	25940848		-9.24037	-9.71774	-9.22402	-9.47827	Up	AT3G13470	GO	BP	cellular protein metabolic process	0.181142		protein.folding	29.6	grmzm2g083716_t05	highly similar to ( 620) AT3G13470 | Symbols: | chaperonin, putative | chr3:4389685-4392624 FORWARDhighly similar to ( 620) RUBB_PEA RuBisCO large subunit-binding protein subunit beta, chloroplast precursor (60 kDa chaperonin subunit beta) (CPN-60 beta) - Pisum sativum (Garden pea)highly similar to ( 700) loc_os06g02380 12006.m31823 protein ruBisCO large subunit-binding protein subunit beta, chlo…
GRMZM2G083716	9	25935741	25940848		-9.24037	-9.71774	-9.22402	-9.47827	Up	AT3G13470	GO	BP	cellular protein metabolic process	0.181142		protein.folding	29.6	grmzm2g083716_t04	highly similar to ( 935) AT3G13470 | Symbols: | chaperonin, putative | chr3:4389685-4392624 FORWARDhighly similar to ( 934) RUBB_PEA RuBisCO large subunit-binding protein subunit beta, chloroplast precursor (60 kDa chaperonin subunit beta) (CPN-60 beta) - Pisum sativum (Garden pea)nearly identical (1036) loc_os06g02380 12006.m31823 protein ruBisCO large subunit-binding protein subunit beta, chlor…
GRMZM2G083716	9	25935741	25940848		-9.24037	-9.71774	-9.22402	-9.47827	Up	AT3G13470	GO	BP	cellular protein metabolic process	0.181142		protein.folding	29.6	grmzm2g083716_t02	highly similar to ( 935) AT3G13470 | Symbols: | chaperonin, putative | chr3:4389685-4392624 FORWARDhighly similar to ( 934) RUBB_PEA RuBisCO large subunit-binding protein subunit beta, chloroplast precursor (60 kDa chaperonin subunit beta) (CPN-60 beta) - Pisum sativum (Garden pea)nearly identical (1036) loc_os06g02380 12006.m31823 protein ruBisCO large subunit-binding protein subunit beta, chlor…
GRMZM2G083716	9	25935741	25940848		-9.24037	-9.71774	-9.22402	-9.47827	Up	AT3G13470	GO	BP	cellular protein metabolic process	0.181142		protein.folding	29.6	grmzm2g083716_t01	highly similar to ( 935) AT3G13470 | Symbols: | chaperonin, putative | chr3:4389685-4392624 FORWARDhighly similar to ( 934) RUBB_PEA RuBisCO large subunit-binding protein subunit beta, chloroplast precursor (60 kDa chaperonin subunit beta) (CPN-60 beta) - Pisum sativum (Garden pea)nearly identical (1036) loc_os06g02380 12006.m31823 protein ruBisCO large subunit-binding protein subunit beta, chlor…
GRMZM2G083716	9	25935741	25940848		-9.24037	-9.71774	-9.22402	-9.47827	Up	AT3G13470	GO	BP	protein folding	0.0414499		protein.folding	29.6	grmzm2g083716_t03	highly similar to ( 935) AT3G13470 | Symbols: | chaperonin, putative | chr3:4389685-4392624 FORWARDhighly similar to ( 934) RUBB_PEA RuBisCO large subunit-binding protein subunit beta, chloroplast precursor (60 kDa chaperonin subunit beta) (CPN-60 beta) - Pisum sativum (Garden pea)nearly identical (1036) loc_os06g02380 12006.m31823 protein ruBisCO large subunit-binding protein subunit beta, chlor…
GRMZM2G083716	9	25935741	25940848		-9.24037	-9.71774	-9.22402	-9.47827	Up	AT3G13470	GO	BP	protein folding	0.0414499		protein.folding	29.6	grmzm2g083716_t05	highly similar to ( 620) AT3G13470 | Symbols: | chaperonin, putative | chr3:4389685-4392624 FORWARDhighly similar to ( 620) RUBB_PEA RuBisCO large subunit-binding protein subunit beta, chloroplast precursor (60 kDa chaperonin subunit beta) (CPN-60 beta) - Pisum sativum (Garden pea)highly similar to ( 700) loc_os06g02380 12006.m31823 protein ruBisCO large subunit-binding protein subunit beta, chlo…
GRMZM2G083716	9	25935741	25940848		-9.24037	-9.71774	-9.22402	-9.47827	Up	AT3G13470	GO	BP	protein folding	0.0414499		protein.folding	29.6	grmzm2g083716_t04	highly similar to ( 935) AT3G13470 | Symbols: | chaperonin, putative | chr3:4389685-4392624 FORWARDhighly similar to ( 934) RUBB_PEA RuBisCO large subunit-binding protein subunit beta, chloroplast precursor (60 kDa chaperonin subunit beta) (CPN-60 beta) - Pisum sativum (Garden pea)nearly identical (1036) loc_os06g02380 12006.m31823 protein ruBisCO large subunit-binding protein subunit beta, chlor…
GRMZM2G083716	9	25935741	25940848		-9.24037	-9.71774	-9.22402	-9.47827	Up	AT3G13470	GO	BP	protein folding	0.0414499		protein.folding	29.6	grmzm2g083716_t02	highly similar to ( 935) AT3G13470 | Symbols: | chaperonin, putative | chr3:4389685-4392624 FORWARDhighly similar to ( 934) RUBB_PEA RuBisCO large subunit-binding protein subunit beta, chloroplast precursor (60 kDa chaperonin subunit beta) (CPN-60 beta) - Pisum sativum (Garden pea)nearly identical (1036) loc_os06g02380 12006.m31823 protein ruBisCO large subunit-binding protein subunit beta, chlor…
GRMZM2G083716	9	25935741	25940848		-9.24037	-9.71774	-9.22402	-9.47827	Up	AT3G13470	GO	BP	protein folding	0.0414499		protein.folding	29.6	grmzm2g083716_t01	highly similar to ( 935) AT3G13470 | Symbols: | chaperonin, putative | chr3:4389685-4392624 FORWARDhighly similar to ( 934) RUBB_PEA RuBisCO large subunit-binding protein subunit beta, chloroplast precursor (60 kDa chaperonin subunit beta) (CPN-60 beta) - Pisum sativum (Garden pea)nearly identical (1036) loc_os06g02380 12006.m31823 protein ruBisCO large subunit-binding protein subunit beta, chlor…
GRMZM2G084794	3	135439401	135461545		-13.5888	-18.3992	-13.0712	-17.7561	Up	AT1G63500	GO	BP	protein phosphorylation	0.921867		protein.postranslational modification	29.4	grmzm2g084794_t01	weakly similar to ( 114) AT1G63500 | Symbols: | ATP binding / binding / protein kinase/ protein serine/threonine kinase/ protein tyrosine kinase | chr1:23556015-23558403 FORWARDvery weakly similar to (92.4) loc_os10g42110 12010.m06968 protein ATP binding protein, putative, expressed seq=cds; coord=3:135411598..135433742:1; parent_gene=GRMZM2G084794
GRMZM2G085964	6	138751831	138753113		-11.1179	-12.0743	-11.1091	-12.1805	Up	AT3G16770	GO	BP	response to ethylene stimulus	0.25356		RNA.regulation of transcription.AP2/EREBP, APETALA2/Ethylene-responsive element binding protein family	27.3.3	grmzm2g085964_t02	weakly similar to ( 108) AT2G47520 | Symbols: | AP2 domain-containing transcription factor, putative | chr2:19502891-19503490 REVERSEweakly similar to ( 103) ERF1_ORYSA Ethylene-responsive transcription factor 1 (Ethylene-responsive element-binding factor 1) (EREBP-1) (OsEREBP1) - Oryza sativa (Rice)weakly similar to ( 148) loc_os05g29810 12005.m07218 protein ethylene responsive element binding p…
GRMZM2G085964	6	138751831	138753113		-11.1179	-12.0743	-11.1091	-12.1805	Up	AT3G16770	GO	BP	response to ethylene stimulus	0.25356		RNA.regulation of transcription.AP2/EREBP, APETALA2/Ethylene-responsive element binding protein family	27.3.3	grmzm2g085964_t01	weakly similar to ( 105) AT3G16770 | Symbols: RAP2.3, ATEBP, ERF72 | ATEBP (ETHYLENE-RESPONSIVE ELEMENT BINDING PROTEIN); DNA binding / protein binding / transcription activator/ transcription factor | chr3:5705784-5706768 FORWARDvery weakly similar to ( 100) ERF1_ORYSA Ethylene-responsive transcription factor 1 (Ethylene-responsive element-binding factor 1) (EREBP-1) (OsEREBP1) - Oryza sativa (R…
GRMZM2G085964	6	138751831	138753113		-11.1179	-12.0743	-11.1091	-12.1805	Up	AT3G16770	GO	BP	response to ethylene stimulus	0.25356		RNA.regulation of transcription.AP2/EREBP, APETALA2/Ethylene-responsive element binding protein family	27.3.3	grmzm2g085964_t03	very weakly similar to (99.8) AT2G47520 | Symbols: | AP2 domain-containing transcription factor, putative | chr2:19502891-19503490 REVERSEvery weakly similar to (98.2) ERF1_ORYSA Ethylene-responsive transcription factor 1 (Ethylene-responsive element-binding factor 1) (EREBP-1) (OsEREBP1) - Oryza sativa (Rice)weakly similar to ( 118) loc_os05g29810 12005.m07218 protein ethylene responsive element…
GRMZM2G085964	6	138751831	138753113		-11.1179	-12.0743	-11.1091	-12.1805	Up	AT2G47520	GO	BP	response to anoxia	0.0562385		RNA.regulation of transcription.AP2/EREBP, APETALA2/Ethylene-responsive element binding protein family	27.3.3	grmzm2g085964_t02	weakly similar to ( 108) AT2G47520 | Symbols: | AP2 domain-containing transcription factor, putative | chr2:19502891-19503490 REVERSEweakly similar to ( 103) ERF1_ORYSA Ethylene-responsive transcription factor 1 (Ethylene-responsive element-binding factor 1) (EREBP-1) (OsEREBP1) - Oryza sativa (Rice)weakly similar to ( 148) loc_os05g29810 12005.m07218 protein ethylene responsive element binding p…
GRMZM2G085964	6	138751831	138753113		-11.1179	-12.0743	-11.1091	-12.1805	Up	AT2G47520	GO	BP	response to anoxia	0.0562385		RNA.regulation of transcription.AP2/EREBP, APETALA2/Ethylene-responsive element binding protein family	27.3.3	grmzm2g085964_t01	weakly similar to ( 105) AT3G16770 | Symbols: RAP2.3, ATEBP, ERF72 | ATEBP (ETHYLENE-RESPONSIVE ELEMENT BINDING PROTEIN); DNA binding / protein binding / transcription activator/ transcription factor | chr3:5705784-5706768 FORWARDvery weakly similar to ( 100) ERF1_ORYSA Ethylene-responsive transcription factor 1 (Ethylene-responsive element-binding factor 1) (EREBP-1) (OsEREBP1) - Oryza sativa (R…
GRMZM2G085964	6	138751831	138753113		-11.1179	-12.0743	-11.1091	-12.1805	Up	AT2G47520	GO	BP	response to anoxia	0.0562385		RNA.regulation of transcription.AP2/EREBP, APETALA2/Ethylene-responsive element binding protein family	27.3.3	grmzm2g085964_t03	very weakly similar to (99.8) AT2G47520 | Symbols: | AP2 domain-containing transcription factor, putative | chr2:19502891-19503490 REVERSEvery weakly similar to (98.2) ERF1_ORYSA Ethylene-responsive transcription factor 1 (Ethylene-responsive element-binding factor 1) (EREBP-1) (OsEREBP1) - Oryza sativa (Rice)weakly similar to ( 118) loc_os05g29810 12005.m07218 protein ethylene responsive element…
GRMZM2G085964	6	138751831	138753113		-11.1179	-12.0743	-11.1091	-12.1805	Up	AT3G16770	GO	BP	response to other organism	0.296643		RNA.regulation of transcription.AP2/EREBP, APETALA2/Ethylene-responsive element binding protein family	27.3.3	grmzm2g085964_t02	weakly similar to ( 108) AT2G47520 | Symbols: | AP2 domain-containing transcription factor, putative | chr2:19502891-19503490 REVERSEweakly similar to ( 103) ERF1_ORYSA Ethylene-responsive transcription factor 1 (Ethylene-responsive element-binding factor 1) (EREBP-1) (OsEREBP1) - Oryza sativa (Rice)weakly similar to ( 148) loc_os05g29810 12005.m07218 protein ethylene responsive element binding p…
GRMZM2G085964	6	138751831	138753113		-11.1179	-12.0743	-11.1091	-12.1805	Up	AT3G16770	GO	BP	response to other organism	0.296643		RNA.regulation of transcription.AP2/EREBP, APETALA2/Ethylene-responsive element binding protein family	27.3.3	grmzm2g085964_t01	weakly similar to ( 105) AT3G16770 | Symbols: RAP2.3, ATEBP, ERF72 | ATEBP (ETHYLENE-RESPONSIVE ELEMENT BINDING PROTEIN); DNA binding / protein binding / transcription activator/ transcription factor | chr3:5705784-5706768 FORWARDvery weakly similar to ( 100) ERF1_ORYSA Ethylene-responsive transcription factor 1 (Ethylene-responsive element-binding factor 1) (EREBP-1) (OsEREBP1) - Oryza sativa (R…
GRMZM2G085964	6	138751831	138753113		-11.1179	-12.0743	-11.1091	-12.1805	Up	AT3G16770	GO	BP	response to other organism	0.296643		RNA.regulation of transcription.AP2/EREBP, APETALA2/Ethylene-responsive element binding protein family	27.3.3	grmzm2g085964_t03	very weakly similar to (99.8) AT2G47520 | Symbols: | AP2 domain-containing transcription factor, putative | chr2:19502891-19503490 REVERSEvery weakly similar to (98.2) ERF1_ORYSA Ethylene-responsive transcription factor 1 (Ethylene-responsive element-binding factor 1) (EREBP-1) (OsEREBP1) - Oryza sativa (Rice)weakly similar to ( 118) loc_os05g29810 12005.m07218 protein ethylene responsive element…
GRMZM2G085964	6	138751831	138753113		-11.1179	-12.0743	-11.1091	-12.1805	Up	AT3G16770	GO	BP	cell death	0.283583		RNA.regulation of transcription.AP2/EREBP, APETALA2/Ethylene-responsive element binding protein family	27.3.3	grmzm2g085964_t02	weakly similar to ( 108) AT2G47520 | Symbols: | AP2 domain-containing transcription factor, putative | chr2:19502891-19503490 REVERSEweakly similar to ( 103) ERF1_ORYSA Ethylene-responsive transcription factor 1 (Ethylene-responsive element-binding factor 1) (EREBP-1) (OsEREBP1) - Oryza sativa (Rice)weakly similar to ( 148) loc_os05g29810 12005.m07218 protein ethylene responsive element binding p…
GRMZM2G085964	6	138751831	138753113		-11.1179	-12.0743	-11.1091	-12.1805	Up	AT3G16770	GO	BP	cell death	0.283583		RNA.regulation of transcription.AP2/EREBP, APETALA2/Ethylene-responsive element binding protein family	27.3.3	grmzm2g085964_t01	weakly similar to ( 105) AT3G16770 | Symbols: RAP2.3, ATEBP, ERF72 | ATEBP (ETHYLENE-RESPONSIVE ELEMENT BINDING PROTEIN); DNA binding / protein binding / transcription activator/ transcription factor | chr3:5705784-5706768 FORWARDvery weakly similar to ( 100) ERF1_ORYSA Ethylene-responsive transcription factor 1 (Ethylene-responsive element-binding factor 1) (EREBP-1) (OsEREBP1) - Oryza sativa (R…
GRMZM2G085964	6	138751831	138753113		-11.1179	-12.0743	-11.1091	-12.1805	Up	AT3G16770	GO	BP	cell death	0.283583		RNA.regulation of transcription.AP2/EREBP, APETALA2/Ethylene-responsive element binding protein family	27.3.3	grmzm2g085964_t03	very weakly similar to (99.8) AT2G47520 | Symbols: | AP2 domain-containing transcription factor, putative | chr2:19502891-19503490 REVERSEvery weakly similar to (98.2) ERF1_ORYSA Ethylene-responsive transcription factor 1 (Ethylene-responsive element-binding factor 1) (EREBP-1) (OsEREBP1) - Oryza sativa (Rice)weakly similar to ( 118) loc_os05g29810 12005.m07218 protein ethylene responsive element…
GRMZM2G085964	6	138751831	138753113		-11.1179	-12.0743	-11.1091	-12.1805	Up	AT3G16770	GO	BP	heat acclimation	0.0780664		RNA.regulation of transcription.AP2/EREBP, APETALA2/Ethylene-responsive element binding protein family	27.3.3	grmzm2g085964_t02	weakly similar to ( 108) AT2G47520 | Symbols: | AP2 domain-containing transcription factor, putative | chr2:19502891-19503490 REVERSEweakly similar to ( 103) ERF1_ORYSA Ethylene-responsive transcription factor 1 (Ethylene-responsive element-binding factor 1) (EREBP-1) (OsEREBP1) - Oryza sativa (Rice)weakly similar to ( 148) loc_os05g29810 12005.m07218 protein ethylene responsive element binding p…
GRMZM2G085964	6	138751831	138753113		-11.1179	-12.0743	-11.1091	-12.1805	Up	AT3G16770	GO	BP	heat acclimation	0.0780664		RNA.regulation of transcription.AP2/EREBP, APETALA2/Ethylene-responsive element binding protein family	27.3.3	grmzm2g085964_t01	weakly similar to ( 105) AT3G16770 | Symbols: RAP2.3, ATEBP, ERF72 | ATEBP (ETHYLENE-RESPONSIVE ELEMENT BINDING PROTEIN); DNA binding / protein binding / transcription activator/ transcription factor | chr3:5705784-5706768 FORWARDvery weakly similar to ( 100) ERF1_ORYSA Ethylene-responsive transcription factor 1 (Ethylene-responsive element-binding factor 1) (EREBP-1) (OsEREBP1) - Oryza sativa (R…
GRMZM2G085964	6	138751831	138753113		-11.1179	-12.0743	-11.1091	-12.1805	Up	AT3G16770	GO	BP	heat acclimation	0.0780664		RNA.regulation of transcription.AP2/EREBP, APETALA2/Ethylene-responsive element binding protein family	27.3.3	grmzm2g085964_t03	very weakly similar to (99.8) AT2G47520 | Symbols: | AP2 domain-containing transcription factor, putative | chr2:19502891-19503490 REVERSEvery weakly similar to (98.2) ERF1_ORYSA Ethylene-responsive transcription factor 1 (Ethylene-responsive element-binding factor 1) (EREBP-1) (OsEREBP1) - Oryza sativa (Rice)weakly similar to ( 118) loc_os05g29810 12005.m07218 protein ethylene responsive element…
GRMZM2G085964	6	138751831	138753113		-11.1179	-12.0743	-11.1091	-12.1805	Up	AT2G47520	GO	BP	regulation of transcription, DNA-dependent	0.759654		RNA.regulation of transcription.AP2/EREBP, APETALA2/Ethylene-responsive element binding protein family	27.3.3	grmzm2g085964_t02	weakly similar to ( 108) AT2G47520 | Symbols: | AP2 domain-containing transcription factor, putative | chr2:19502891-19503490 REVERSEweakly similar to ( 103) ERF1_ORYSA Ethylene-responsive transcription factor 1 (Ethylene-responsive element-binding factor 1) (EREBP-1) (OsEREBP1) - Oryza sativa (Rice)weakly similar to ( 148) loc_os05g29810 12005.m07218 protein ethylene responsive element binding p…
GRMZM2G085964	6	138751831	138753113		-11.1179	-12.0743	-11.1091	-12.1805	Up	AT2G47520	GO	BP	regulation of transcription, DNA-dependent	0.759654		RNA.regulation of transcription.AP2/EREBP, APETALA2/Ethylene-responsive element binding protein family	27.3.3	grmzm2g085964_t01	weakly similar to ( 105) AT3G16770 | Symbols: RAP2.3, ATEBP, ERF72 | ATEBP (ETHYLENE-RESPONSIVE ELEMENT BINDING PROTEIN); DNA binding / protein binding / transcription activator/ transcription factor | chr3:5705784-5706768 FORWARDvery weakly similar to ( 100) ERF1_ORYSA Ethylene-responsive transcription factor 1 (Ethylene-responsive element-binding factor 1) (EREBP-1) (OsEREBP1) - Oryza sativa (R…
GRMZM2G085964	6	138751831	138753113		-11.1179	-12.0743	-11.1091	-12.1805	Up	AT2G47520	GO	BP	regulation of transcription, DNA-dependent	0.759654		RNA.regulation of transcription.AP2/EREBP, APETALA2/Ethylene-responsive element binding protein family	27.3.3	grmzm2g085964_t03	very weakly similar to (99.8) AT2G47520 | Symbols: | AP2 domain-containing transcription factor, putative | chr2:19502891-19503490 REVERSEvery weakly similar to (98.2) ERF1_ORYSA Ethylene-responsive transcription factor 1 (Ethylene-responsive element-binding factor 1) (EREBP-1) (OsEREBP1) - Oryza sativa (Rice)weakly similar to ( 118) loc_os05g29810 12005.m07218 protein ethylene responsive element…
GRMZM2G085964	6	138751831	138753113		-11.1179	-12.0743	-11.1091	-12.1805	Up	AT3G16770	GO	BP	ethylene mediated signaling pathway	0.354926		RNA.regulation of transcription.AP2/EREBP, APETALA2/Ethylene-responsive element binding protein family	27.3.3	grmzm2g085964_t02	weakly similar to ( 108) AT2G47520 | Symbols: | AP2 domain-containing transcription factor, putative | chr2:19502891-19503490 REVERSEweakly similar to ( 103) ERF1_ORYSA Ethylene-responsive transcription factor 1 (Ethylene-responsive element-binding factor 1) (EREBP-1) (OsEREBP1) - Oryza sativa (Rice)weakly similar to ( 148) loc_os05g29810 12005.m07218 protein ethylene responsive element binding p…
GRMZM2G085964	6	138751831	138753113		-11.1179	-12.0743	-11.1091	-12.1805	Up	AT3G16770	GO	BP	ethylene mediated signaling pathway	0.354926		RNA.regulation of transcription.AP2/EREBP, APETALA2/Ethylene-responsive element binding protein family	27.3.3	grmzm2g085964_t01	weakly similar to ( 105) AT3G16770 | Symbols: RAP2.3, ATEBP, ERF72 | ATEBP (ETHYLENE-RESPONSIVE ELEMENT BINDING PROTEIN); DNA binding / protein binding / transcription activator/ transcription factor | chr3:5705784-5706768 FORWARDvery weakly similar to ( 100) ERF1_ORYSA Ethylene-responsive transcription factor 1 (Ethylene-responsive element-binding factor 1) (EREBP-1) (OsEREBP1) - Oryza sativa (R…
GRMZM2G085964	6	138751831	138753113		-11.1179	-12.0743	-11.1091	-12.1805	Up	AT3G16770	GO	BP	ethylene mediated signaling pathway	0.354926		RNA.regulation of transcription.AP2/EREBP, APETALA2/Ethylene-responsive element binding protein family	27.3.3	grmzm2g085964_t03	very weakly similar to (99.8) AT2G47520 | Symbols: | AP2 domain-containing transcription factor, putative | chr2:19502891-19503490 REVERSEvery weakly similar to (98.2) ERF1_ORYSA Ethylene-responsive transcription factor 1 (Ethylene-responsive element-binding factor 1) (EREBP-1) (OsEREBP1) - Oryza sativa (Rice)weakly similar to ( 118) loc_os05g29810 12005.m07218 protein ethylene responsive element…
GRMZM2G085964	6	138751831	138753113		-11.1179	-12.0743	-11.1091	-12.1805	Up	AT3G16770	GO	BP	positive regulation of transcription, DNA-dependent	0.7745		RNA.regulation of transcription.AP2/EREBP, APETALA2/Ethylene-responsive element binding protein family	27.3.3	grmzm2g085964_t02	weakly similar to ( 108) AT2G47520 | Symbols: | AP2 domain-containing transcription factor, putative | chr2:19502891-19503490 REVERSEweakly similar to ( 103) ERF1_ORYSA Ethylene-responsive transcription factor 1 (Ethylene-responsive element-binding factor 1) (EREBP-1) (OsEREBP1) - Oryza sativa (Rice)weakly similar to ( 148) loc_os05g29810 12005.m07218 protein ethylene responsive element binding p…
GRMZM2G085964	6	138751831	138753113		-11.1179	-12.0743	-11.1091	-12.1805	Up	AT3G16770	GO	BP	positive regulation of transcription, DNA-dependent	0.7745		RNA.regulation of transcription.AP2/EREBP, APETALA2/Ethylene-responsive element binding protein family	27.3.3	grmzm2g085964_t01	weakly similar to ( 105) AT3G16770 | Symbols: RAP2.3, ATEBP, ERF72 | ATEBP (ETHYLENE-RESPONSIVE ELEMENT BINDING PROTEIN); DNA binding / protein binding / transcription activator/ transcription factor | chr3:5705784-5706768 FORWARDvery weakly similar to ( 100) ERF1_ORYSA Ethylene-responsive transcription factor 1 (Ethylene-responsive element-binding factor 1) (EREBP-1) (OsEREBP1) - Oryza sativa (R…
GRMZM2G085964	6	138751831	138753113		-11.1179	-12.0743	-11.1091	-12.1805	Up	AT3G16770	GO	BP	positive regulation of transcription, DNA-dependent	0.7745		RNA.regulation of transcription.AP2/EREBP, APETALA2/Ethylene-responsive element binding protein family	27.3.3	grmzm2g085964_t03	very weakly similar to (99.8) AT2G47520 | Symbols: | AP2 domain-containing transcription factor, putative | chr2:19502891-19503490 REVERSEvery weakly similar to (98.2) ERF1_ORYSA Ethylene-responsive transcription factor 1 (Ethylene-responsive element-binding factor 1) (EREBP-1) (OsEREBP1) - Oryza sativa (Rice)weakly similar to ( 118) loc_os05g29810 12005.m07218 protein ethylene responsive element…
GRMZM2G085964	6	138751831	138753113		-11.1179	-12.0743	-11.1091	-12.1805	Up	AT3G16770	GO	BP	regulation of transcription, DNA-dependent	0.759654		RNA.regulation of transcription.AP2/EREBP, APETALA2/Ethylene-responsive element binding protein family	27.3.3	grmzm2g085964_t02	weakly similar to ( 108) AT2G47520 | Symbols: | AP2 domain-containing transcription factor, putative | chr2:19502891-19503490 REVERSEweakly similar to ( 103) ERF1_ORYSA Ethylene-responsive transcription factor 1 (Ethylene-responsive element-binding factor 1) (EREBP-1) (OsEREBP1) - Oryza sativa (Rice)weakly similar to ( 148) loc_os05g29810 12005.m07218 protein ethylene responsive element binding p…
GRMZM2G085964	6	138751831	138753113		-11.1179	-12.0743	-11.1091	-12.1805	Up	AT3G16770	GO	BP	regulation of transcription, DNA-dependent	0.759654		RNA.regulation of transcription.AP2/EREBP, APETALA2/Ethylene-responsive element binding protein family	27.3.3	grmzm2g085964_t01	weakly similar to ( 105) AT3G16770 | Symbols: RAP2.3, ATEBP, ERF72 | ATEBP (ETHYLENE-RESPONSIVE ELEMENT BINDING PROTEIN); DNA binding / protein binding / transcription activator/ transcription factor | chr3:5705784-5706768 FORWARDvery weakly similar to ( 100) ERF1_ORYSA Ethylene-responsive transcription factor 1 (Ethylene-responsive element-binding factor 1) (EREBP-1) (OsEREBP1) - Oryza sativa (R…
GRMZM2G085964	6	138751831	138753113		-11.1179	-12.0743	-11.1091	-12.1805	Up	AT3G16770	GO	BP	regulation of transcription, DNA-dependent	0.759654		RNA.regulation of transcription.AP2/EREBP, APETALA2/Ethylene-responsive element binding protein family	27.3.3	grmzm2g085964_t03	very weakly similar to (99.8) AT2G47520 | Symbols: | AP2 domain-containing transcription factor, putative | chr2:19502891-19503490 REVERSEvery weakly similar to (98.2) ERF1_ORYSA Ethylene-responsive transcription factor 1 (Ethylene-responsive element-binding factor 1) (EREBP-1) (OsEREBP1) - Oryza sativa (Rice)weakly similar to ( 118) loc_os05g29810 12005.m07218 protein ethylene responsive element…
GRMZM2G085964	6	138751831	138753113		-11.1179	-12.0743	-11.1091	-12.1805	Up	AT3G16770	GO	BP	response to jasmonic acid stimulus	0.0897924		RNA.regulation of transcription.AP2/EREBP, APETALA2/Ethylene-responsive element binding protein family	27.3.3	grmzm2g085964_t02	weakly similar to ( 108) AT2G47520 | Symbols: | AP2 domain-containing transcription factor, putative | chr2:19502891-19503490 REVERSEweakly similar to ( 103) ERF1_ORYSA Ethylene-responsive transcription factor 1 (Ethylene-responsive element-binding factor 1) (EREBP-1) (OsEREBP1) - Oryza sativa (Rice)weakly similar to ( 148) loc_os05g29810 12005.m07218 protein ethylene responsive element binding p…
GRMZM2G085964	6	138751831	138753113		-11.1179	-12.0743	-11.1091	-12.1805	Up	AT3G16770	GO	BP	response to jasmonic acid stimulus	0.0897924		RNA.regulation of transcription.AP2/EREBP, APETALA2/Ethylene-responsive element binding protein family	27.3.3	grmzm2g085964_t01	weakly similar to ( 105) AT3G16770 | Symbols: RAP2.3, ATEBP, ERF72 | ATEBP (ETHYLENE-RESPONSIVE ELEMENT BINDING PROTEIN); DNA binding / protein binding / transcription activator/ transcription factor | chr3:5705784-5706768 FORWARDvery weakly similar to ( 100) ERF1_ORYSA Ethylene-responsive transcription factor 1 (Ethylene-responsive element-binding factor 1) (EREBP-1) (OsEREBP1) - Oryza sativa (R…
GRMZM2G085964	6	138751831	138753113		-11.1179	-12.0743	-11.1091	-12.1805	Up	AT3G16770	GO	BP	response to jasmonic acid stimulus	0.0897924		RNA.regulation of transcription.AP2/EREBP, APETALA2/Ethylene-responsive element binding protein family	27.3.3	grmzm2g085964_t03	very weakly similar to (99.8) AT2G47520 | Symbols: | AP2 domain-containing transcription factor, putative | chr2:19502891-19503490 REVERSEvery weakly similar to (98.2) ERF1_ORYSA Ethylene-responsive transcription factor 1 (Ethylene-responsive element-binding factor 1) (EREBP-1) (OsEREBP1) - Oryza sativa (Rice)weakly similar to ( 118) loc_os05g29810 12005.m07218 protein ethylene responsive element…
GRMZM2G085964	6	138751831	138753113		-11.1179	-12.0743	-11.1091	-12.1805	Up	AT3G16770	GO	BP	response to cytokinin stimulus	0.258451		RNA.regulation of transcription.AP2/EREBP, APETALA2/Ethylene-responsive element binding protein family	27.3.3	grmzm2g085964_t02	weakly similar to ( 108) AT2G47520 | Symbols: | AP2 domain-containing transcription factor, putative | chr2:19502891-19503490 REVERSEweakly similar to ( 103) ERF1_ORYSA Ethylene-responsive transcription factor 1 (Ethylene-responsive element-binding factor 1) (EREBP-1) (OsEREBP1) - Oryza sativa (Rice)weakly similar to ( 148) loc_os05g29810 12005.m07218 protein ethylene responsive element binding p…
GRMZM2G085964	6	138751831	138753113		-11.1179	-12.0743	-11.1091	-12.1805	Up	AT3G16770	GO	BP	response to cytokinin stimulus	0.258451		RNA.regulation of transcription.AP2/EREBP, APETALA2/Ethylene-responsive element binding protein family	27.3.3	grmzm2g085964_t01	weakly similar to ( 105) AT3G16770 | Symbols: RAP2.3, ATEBP, ERF72 | ATEBP (ETHYLENE-RESPONSIVE ELEMENT BINDING PROTEIN); DNA binding / protein binding / transcription activator/ transcription factor | chr3:5705784-5706768 FORWARDvery weakly similar to ( 100) ERF1_ORYSA Ethylene-responsive transcription factor 1 (Ethylene-responsive element-binding factor 1) (EREBP-1) (OsEREBP1) - Oryza sativa (R…
GRMZM2G085964	6	138751831	138753113		-11.1179	-12.0743	-11.1091	-12.1805	Up	AT3G16770	GO	BP	response to cytokinin stimulus	0.258451		RNA.regulation of transcription.AP2/EREBP, APETALA2/Ethylene-responsive element binding protein family	27.3.3	grmzm2g085964_t03	very weakly similar to (99.8) AT2G47520 | Symbols: | AP2 domain-containing transcription factor, putative | chr2:19502891-19503490 REVERSEvery weakly similar to (98.2) ERF1_ORYSA Ethylene-responsive transcription factor 1 (Ethylene-responsive element-binding factor 1) (EREBP-1) (OsEREBP1) - Oryza sativa (Rice)weakly similar to ( 118) loc_os05g29810 12005.m07218 protein ethylene responsive element…
GRMZM2G086590	4	202601542	202618262		-100000000	-15.4034	-16.9076	-15.2685	Down	AT2G07050	GO	BP	unsaturated fatty acid biosynthetic process	0.310209		secondary metabolism.isoprenoids.terpenoids	16.1.5	grmzm2g086590_t01	highly similar to ( 788) AT2G07050 | Symbols: CAS1 | CAS1 (cycloartenol synthase 1); cycloartenol synthase | chr2:2924629-2930295 FORWARDhighly similar to ( 946) loc_os11g18194 12011.m05894 protein cycloartenol synthase, putative, expressed seq=cds; coord=4:202423701..202440421:1; parent_gene=GRMZM2G086590
GRMZM2G086590	4	202601542	202618262		-100000000	-15.4034	-16.9076	-15.2685	Down	AT2G07050	GO	BP	phosphatidylglycerol biosynthetic process	0.130588		secondary metabolism.isoprenoids.terpenoids	16.1.5	grmzm2g086590_t01	highly similar to ( 788) AT2G07050 | Symbols: CAS1 | CAS1 (cycloartenol synthase 1); cycloartenol synthase | chr2:2924629-2930295 FORWARDhighly similar to ( 946) loc_os11g18194 12011.m05894 protein cycloartenol synthase, putative, expressed seq=cds; coord=4:202423701..202440421:1; parent_gene=GRMZM2G086590
GRMZM2G086590	4	202601542	202618262		-100000000	-15.4034	-16.9076	-15.2685	Down	AT2G07050	GO	BP	chlorophyll biosynthetic process	0.387028		secondary metabolism.isoprenoids.terpenoids	16.1.5	grmzm2g086590_t01	highly similar to ( 788) AT2G07050 | Symbols: CAS1 | CAS1 (cycloartenol synthase 1); cycloartenol synthase | chr2:2924629-2930295 FORWARDhighly similar to ( 946) loc_os11g18194 12011.m05894 protein cycloartenol synthase, putative, expressed seq=cds; coord=4:202423701..202440421:1; parent_gene=GRMZM2G086590
GRMZM2G086590	4	202601542	202618262		-100000000	-15.4034	-16.9076	-15.2685	Down	AT2G07050	GO	BP	pollen development	0.215482		secondary metabolism.isoprenoids.terpenoids	16.1.5	grmzm2g086590_t01	highly similar to ( 788) AT2G07050 | Symbols: CAS1 | CAS1 (cycloartenol synthase 1); cycloartenol synthase | chr2:2924629-2930295 FORWARDhighly similar to ( 946) loc_os11g18194 12011.m05894 protein cycloartenol synthase, putative, expressed seq=cds; coord=4:202423701..202440421:1; parent_gene=GRMZM2G086590
GRMZM2G086590	4	202601542	202618262		-100000000	-15.4034	-16.9076	-15.2685	Down	AT2G07050	GO	BP	sterol biosynthetic process	0.0604024		secondary metabolism.isoprenoids.terpenoids	16.1.5	grmzm2g086590_t01	highly similar to ( 788) AT2G07050 | Symbols: CAS1 | CAS1 (cycloartenol synthase 1); cycloartenol synthase | chr2:2924629-2930295 FORWARDhighly similar to ( 946) loc_os11g18194 12011.m05894 protein cycloartenol synthase, putative, expressed seq=cds; coord=4:202423701..202440421:1; parent_gene=GRMZM2G086590
GRMZM2G086590	4	202601542	202618262		-100000000	-15.4034	-16.9076	-15.2685	Down	AT2G07050	GO	BP	thylakoid membrane organization	0.152533		secondary metabolism.isoprenoids.terpenoids	16.1.5	grmzm2g086590_t01	highly similar to ( 788) AT2G07050 | Symbols: CAS1 | CAS1 (cycloartenol synthase 1); cycloartenol synthase | chr2:2924629-2930295 FORWARDhighly similar to ( 946) loc_os11g18194 12011.m05894 protein cycloartenol synthase, putative, expressed seq=cds; coord=4:202423701..202440421:1; parent_gene=GRMZM2G086590
GRMZM2G086590	4	202601542	202618262		-100000000	-15.4034	-16.9076	-15.2685	Down	AT2G07050	GO	BP	carotenoid biosynthetic process	0.375683		secondary metabolism.isoprenoids.terpenoids	16.1.5	grmzm2g086590_t01	highly similar to ( 788) AT2G07050 | Symbols: CAS1 | CAS1 (cycloartenol synthase 1); cycloartenol synthase | chr2:2924629-2930295 FORWARDhighly similar to ( 946) loc_os11g18194 12011.m05894 protein cycloartenol synthase, putative, expressed seq=cds; coord=4:202423701..202440421:1; parent_gene=GRMZM2G086590
GRMZM2G086590	4	202601542	202618262		-100000000	-15.4034	-16.9076	-15.2685	Down	AT2G07050	GO	BP	isopentenyl diphosphate biosynthetic process, mevalonate-independent pathway	0.2715		secondary metabolism.isoprenoids.terpenoids	16.1.5	grmzm2g086590_t01	highly similar to ( 788) AT2G07050 | Symbols: CAS1 | CAS1 (cycloartenol synthase 1); cycloartenol synthase | chr2:2924629-2930295 FORWARDhighly similar to ( 946) loc_os11g18194 12011.m05894 protein cycloartenol synthase, putative, expressed seq=cds; coord=4:202423701..202440421:1; parent_gene=GRMZM2G086590
GRMZM2G086590	4	202601542	202618262		-100000000	-15.4034	-16.9076	-15.2685	Down	AT2G07050	GO	BP	pentacyclic triterpenoid biosynthetic process	0.215665		secondary metabolism.isoprenoids.terpenoids	16.1.5	grmzm2g086590_t01	highly similar to ( 788) AT2G07050 | Symbols: CAS1 | CAS1 (cycloartenol synthase 1); cycloartenol synthase | chr2:2924629-2930295 FORWARDhighly similar to ( 946) loc_os11g18194 12011.m05894 protein cycloartenol synthase, putative, expressed seq=cds; coord=4:202423701..202440421:1; parent_gene=GRMZM2G086590
GRMZM2G087186	1	45517324	45520500		-8.77759	-9.15362	-8.93116	-9.42072	Up	AT4G33070	GO	BP	regulation of hydrogen peroxide metabolic process	3.59e-05		fermentation.PDC	5.2	grmzm2g087186_t04	highly similar to ( 677) AT4G33070 | Symbols: | pyruvate decarboxylase, putative | chr4:15952519-15954676 REVERSEhighly similar to ( 811) PDC2_ORYSA Pyruvate decarboxylase isozyme 2 (EC 4.1.1.1) (PDC) - Oryza sativa (Rice)highly similar to ( 811) loc_os03g18220 12003.m101116 protein pyruvate decarboxylase isozyme 2, putative, expressed seq=cds; coord=1:45512802..45515978:-1; parent_gene=GRMZM2G08…
GRMZM2G087186	1	45517324	45520500		-8.77759	-9.15362	-8.93116	-9.42072	Up	AT4G33070	GO	BP	regulation of hydrogen peroxide metabolic process	3.59e-05		fermentation.PDC	5.2	grmzm2g087186_t02	highly similar to ( 929) AT4G33070 | Symbols: | pyruvate decarboxylase, putative | chr4:15952519-15954676 REVERSEnearly identical (1077) PDC2_ORYSA Pyruvate decarboxylase isozyme 2 (EC 4.1.1.1) (PDC) - Oryza sativa (Rice)nearly identical (1077) loc_os03g18220 12003.m101116 protein pyruvate decarboxylase isozyme 2, putative, expressed seq=cds; coord=1:45512802..45515978:-1; parent_gene=GRMZM2G0871…
GRMZM2G087186	1	45517324	45520500		-8.77759	-9.15362	-8.93116	-9.42072	Up	AT4G33070	GO	BP	regulation of hydrogen peroxide metabolic process	3.59e-05		fermentation.PDC	5.2	grmzm2g087186_t03	highly similar to ( 677) AT4G33070 | Symbols: | pyruvate decarboxylase, putative | chr4:15952519-15954676 REVERSEhighly similar to ( 811) PDC2_ORYSA Pyruvate decarboxylase isozyme 2 (EC 4.1.1.1) (PDC) - Oryza sativa (Rice)highly similar to ( 811) loc_os03g18220 12003.m101116 protein pyruvate decarboxylase isozyme 2, putative, expressed seq=cds; coord=1:45512802..45515978:-1; parent_gene=GRMZM2G08…
GRMZM2G087186	1	45517324	45520500		-8.77759	-9.15362	-8.93116	-9.42072	Up	AT4G33070	GO	BP	regulation of hydrogen peroxide metabolic process	3.59e-05		fermentation.PDC	5.2	grmzm2g087186_t01	highly similar to ( 934) AT4G33070 | Symbols: | pyruvate decarboxylase, putative | chr4:15952519-15954676 REVERSEnearly identical (1082) PDC2_ORYSA Pyruvate decarboxylase isozyme 2 (EC 4.1.1.1) (PDC) - Oryza sativa (Rice)nearly identical (1082) loc_os03g18220 12003.m101116 protein pyruvate decarboxylase isozyme 2, putative, expressed seq=cds; coord=1:45512802..45515978:-1; parent_gene=GRMZM2G0871…
GRMZM2G087186	1	45517324	45520500		-8.77759	-9.15362	-8.93116	-9.42072	Up	AT4G33070	GO	BP	response to hypoxia	9.89e-05		fermentation.PDC	5.2	grmzm2g087186_t04	highly similar to ( 677) AT4G33070 | Symbols: | pyruvate decarboxylase, putative | chr4:15952519-15954676 REVERSEhighly similar to ( 811) PDC2_ORYSA Pyruvate decarboxylase isozyme 2 (EC 4.1.1.1) (PDC) - Oryza sativa (Rice)highly similar to ( 811) loc_os03g18220 12003.m101116 protein pyruvate decarboxylase isozyme 2, putative, expressed seq=cds; coord=1:45512802..45515978:-1; parent_gene=GRMZM2G08…
GRMZM2G087186	1	45517324	45520500		-8.77759	-9.15362	-8.93116	-9.42072	Up	AT4G33070	GO	BP	response to hypoxia	9.89e-05		fermentation.PDC	5.2	grmzm2g087186_t02	highly similar to ( 929) AT4G33070 | Symbols: | pyruvate decarboxylase, putative | chr4:15952519-15954676 REVERSEnearly identical (1077) PDC2_ORYSA Pyruvate decarboxylase isozyme 2 (EC 4.1.1.1) (PDC) - Oryza sativa (Rice)nearly identical (1077) loc_os03g18220 12003.m101116 protein pyruvate decarboxylase isozyme 2, putative, expressed seq=cds; coord=1:45512802..45515978:-1; parent_gene=GRMZM2G0871…
GRMZM2G087186	1	45517324	45520500		-8.77759	-9.15362	-8.93116	-9.42072	Up	AT4G33070	GO	BP	response to hypoxia	9.89e-05		fermentation.PDC	5.2	grmzm2g087186_t03	highly similar to ( 677) AT4G33070 | Symbols: | pyruvate decarboxylase, putative | chr4:15952519-15954676 REVERSEhighly similar to ( 811) PDC2_ORYSA Pyruvate decarboxylase isozyme 2 (EC 4.1.1.1) (PDC) - Oryza sativa (Rice)highly similar to ( 811) loc_os03g18220 12003.m101116 protein pyruvate decarboxylase isozyme 2, putative, expressed seq=cds; coord=1:45512802..45515978:-1; parent_gene=GRMZM2G08…
GRMZM2G087186	1	45517324	45520500		-8.77759	-9.15362	-8.93116	-9.42072	Up	AT4G33070	GO	BP	response to hypoxia	9.89e-05		fermentation.PDC	5.2	grmzm2g087186_t01	highly similar to ( 934) AT4G33070 | Symbols: | pyruvate decarboxylase, putative | chr4:15952519-15954676 REVERSEnearly identical (1082) PDC2_ORYSA Pyruvate decarboxylase isozyme 2 (EC 4.1.1.1) (PDC) - Oryza sativa (Rice)nearly identical (1082) loc_os03g18220 12003.m101116 protein pyruvate decarboxylase isozyme 2, putative, expressed seq=cds; coord=1:45512802..45515978:-1; parent_gene=GRMZM2G0871…
GRMZM2G087186	1	45517324	45520500		-8.77759	-9.15362	-8.93116	-9.42072	Up	AT4G33070	GO	BP	gluconeogenesis	0.522426		fermentation.PDC	5.2	grmzm2g087186_t04	highly similar to ( 677) AT4G33070 | Symbols: | pyruvate decarboxylase, putative | chr4:15952519-15954676 REVERSEhighly similar to ( 811) PDC2_ORYSA Pyruvate decarboxylase isozyme 2 (EC 4.1.1.1) (PDC) - Oryza sativa (Rice)highly similar to ( 811) loc_os03g18220 12003.m101116 protein pyruvate decarboxylase isozyme 2, putative, expressed seq=cds; coord=1:45512802..45515978:-1; parent_gene=GRMZM2G08…
GRMZM2G087186	1	45517324	45520500		-8.77759	-9.15362	-8.93116	-9.42072	Up	AT4G33070	GO	BP	gluconeogenesis	0.522426		fermentation.PDC	5.2	grmzm2g087186_t02	highly similar to ( 929) AT4G33070 | Symbols: | pyruvate decarboxylase, putative | chr4:15952519-15954676 REVERSEnearly identical (1077) PDC2_ORYSA Pyruvate decarboxylase isozyme 2 (EC 4.1.1.1) (PDC) - Oryza sativa (Rice)nearly identical (1077) loc_os03g18220 12003.m101116 protein pyruvate decarboxylase isozyme 2, putative, expressed seq=cds; coord=1:45512802..45515978:-1; parent_gene=GRMZM2G0871…
GRMZM2G087186	1	45517324	45520500		-8.77759	-9.15362	-8.93116	-9.42072	Up	AT4G33070	GO	BP	gluconeogenesis	0.522426		fermentation.PDC	5.2	grmzm2g087186_t03	highly similar to ( 677) AT4G33070 | Symbols: | pyruvate decarboxylase, putative | chr4:15952519-15954676 REVERSEhighly similar to ( 811) PDC2_ORYSA Pyruvate decarboxylase isozyme 2 (EC 4.1.1.1) (PDC) - Oryza sativa (Rice)highly similar to ( 811) loc_os03g18220 12003.m101116 protein pyruvate decarboxylase isozyme 2, putative, expressed seq=cds; coord=1:45512802..45515978:-1; parent_gene=GRMZM2G08…
GRMZM2G087186	1	45517324	45520500		-8.77759	-9.15362	-8.93116	-9.42072	Up	AT4G33070	GO	BP	gluconeogenesis	0.522426		fermentation.PDC	5.2	grmzm2g087186_t01	highly similar to ( 934) AT4G33070 | Symbols: | pyruvate decarboxylase, putative | chr4:15952519-15954676 REVERSEnearly identical (1082) PDC2_ORYSA Pyruvate decarboxylase isozyme 2 (EC 4.1.1.1) (PDC) - Oryza sativa (Rice)nearly identical (1082) loc_os03g18220 12003.m101116 protein pyruvate decarboxylase isozyme 2, putative, expressed seq=cds; coord=1:45512802..45515978:-1; parent_gene=GRMZM2G0871…
GRMZM2G087186	1	45517324	45520500		-8.77759	-9.15362	-8.93116	-9.42072	Up	AT4G33070	GO	BP	systemic acquired resistance, salicylic acid mediated signaling pathway	0.000139563		fermentation.PDC	5.2	grmzm2g087186_t04	highly similar to ( 677) AT4G33070 | Symbols: | pyruvate decarboxylase, putative | chr4:15952519-15954676 REVERSEhighly similar to ( 811) PDC2_ORYSA Pyruvate decarboxylase isozyme 2 (EC 4.1.1.1) (PDC) - Oryza sativa (Rice)highly similar to ( 811) loc_os03g18220 12003.m101116 protein pyruvate decarboxylase isozyme 2, putative, expressed seq=cds; coord=1:45512802..45515978:-1; parent_gene=GRMZM2G08…
GRMZM2G087186	1	45517324	45520500		-8.77759	-9.15362	-8.93116	-9.42072	Up	AT4G33070	GO	BP	systemic acquired resistance, salicylic acid mediated signaling pathway	0.000139563		fermentation.PDC	5.2	grmzm2g087186_t02	highly similar to ( 929) AT4G33070 | Symbols: | pyruvate decarboxylase, putative | chr4:15952519-15954676 REVERSEnearly identical (1077) PDC2_ORYSA Pyruvate decarboxylase isozyme 2 (EC 4.1.1.1) (PDC) - Oryza sativa (Rice)nearly identical (1077) loc_os03g18220 12003.m101116 protein pyruvate decarboxylase isozyme 2, putative, expressed seq=cds; coord=1:45512802..45515978:-1; parent_gene=GRMZM2G0871…
GRMZM2G087186	1	45517324	45520500		-8.77759	-9.15362	-8.93116	-9.42072	Up	AT4G33070	GO	BP	systemic acquired resistance, salicylic acid mediated signaling pathway	0.000139563		fermentation.PDC	5.2	grmzm2g087186_t03	highly similar to ( 677) AT4G33070 | Symbols: | pyruvate decarboxylase, putative | chr4:15952519-15954676 REVERSEhighly similar to ( 811) PDC2_ORYSA Pyruvate decarboxylase isozyme 2 (EC 4.1.1.1) (PDC) - Oryza sativa (Rice)highly similar to ( 811) loc_os03g18220 12003.m101116 protein pyruvate decarboxylase isozyme 2, putative, expressed seq=cds; coord=1:45512802..45515978:-1; parent_gene=GRMZM2G08…
GRMZM2G087186	1	45517324	45520500		-8.77759	-9.15362	-8.93116	-9.42072	Up	AT4G33070	GO	BP	systemic acquired resistance, salicylic acid mediated signaling pathway	0.000139563		fermentation.PDC	5.2	grmzm2g087186_t01	highly similar to ( 934) AT4G33070 | Symbols: | pyruvate decarboxylase, putative | chr4:15952519-15954676 REVERSEnearly identical (1082) PDC2_ORYSA Pyruvate decarboxylase isozyme 2 (EC 4.1.1.1) (PDC) - Oryza sativa (Rice)nearly identical (1082) loc_os03g18220 12003.m101116 protein pyruvate decarboxylase isozyme 2, putative, expressed seq=cds; coord=1:45512802..45515978:-1; parent_gene=GRMZM2G0871…
GRMZM2G087186	1	45517324	45520500		-8.77759	-9.15362	-8.93116	-9.42072	Up	AT4G33070	GO	BP	proteasomal protein catabolic process	0.368699		fermentation.PDC	5.2	grmzm2g087186_t04	highly similar to ( 677) AT4G33070 | Symbols: | pyruvate decarboxylase, putative | chr4:15952519-15954676 REVERSEhighly similar to ( 811) PDC2_ORYSA Pyruvate decarboxylase isozyme 2 (EC 4.1.1.1) (PDC) - Oryza sativa (Rice)highly similar to ( 811) loc_os03g18220 12003.m101116 protein pyruvate decarboxylase isozyme 2, putative, expressed seq=cds; coord=1:45512802..45515978:-1; parent_gene=GRMZM2G08…
GRMZM2G087186	1	45517324	45520500		-8.77759	-9.15362	-8.93116	-9.42072	Up	AT4G33070	GO	BP	proteasomal protein catabolic process	0.368699		fermentation.PDC	5.2	grmzm2g087186_t02	highly similar to ( 929) AT4G33070 | Symbols: | pyruvate decarboxylase, putative | chr4:15952519-15954676 REVERSEnearly identical (1077) PDC2_ORYSA Pyruvate decarboxylase isozyme 2 (EC 4.1.1.1) (PDC) - Oryza sativa (Rice)nearly identical (1077) loc_os03g18220 12003.m101116 protein pyruvate decarboxylase isozyme 2, putative, expressed seq=cds; coord=1:45512802..45515978:-1; parent_gene=GRMZM2G0871…
GRMZM2G087186	1	45517324	45520500		-8.77759	-9.15362	-8.93116	-9.42072	Up	AT4G33070	GO	BP	proteasomal protein catabolic process	0.368699		fermentation.PDC	5.2	grmzm2g087186_t03	highly similar to ( 677) AT4G33070 | Symbols: | pyruvate decarboxylase, putative | chr4:15952519-15954676 REVERSEhighly similar to ( 811) PDC2_ORYSA Pyruvate decarboxylase isozyme 2 (EC 4.1.1.1) (PDC) - Oryza sativa (Rice)highly similar to ( 811) loc_os03g18220 12003.m101116 protein pyruvate decarboxylase isozyme 2, putative, expressed seq=cds; coord=1:45512802..45515978:-1; parent_gene=GRMZM2G08…
GRMZM2G087186	1	45517324	45520500		-8.77759	-9.15362	-8.93116	-9.42072	Up	AT4G33070	GO	BP	proteasomal protein catabolic process	0.368699		fermentation.PDC	5.2	grmzm2g087186_t01	highly similar to ( 934) AT4G33070 | Symbols: | pyruvate decarboxylase, putative | chr4:15952519-15954676 REVERSEnearly identical (1082) PDC2_ORYSA Pyruvate decarboxylase isozyme 2 (EC 4.1.1.1) (PDC) - Oryza sativa (Rice)nearly identical (1082) loc_os03g18220 12003.m101116 protein pyruvate decarboxylase isozyme 2, putative, expressed seq=cds; coord=1:45512802..45515978:-1; parent_gene=GRMZM2G0871…
GRMZM2G087186	1	45517324	45520500		-8.77759	-9.15362	-8.93116	-9.42072	Up	AT4G33070	GO	BP	cytoskeleton organization	0.407555		fermentation.PDC	5.2	grmzm2g087186_t04	highly similar to ( 677) AT4G33070 | Symbols: | pyruvate decarboxylase, putative | chr4:15952519-15954676 REVERSEhighly similar to ( 811) PDC2_ORYSA Pyruvate decarboxylase isozyme 2 (EC 4.1.1.1) (PDC) - Oryza sativa (Rice)highly similar to ( 811) loc_os03g18220 12003.m101116 protein pyruvate decarboxylase isozyme 2, putative, expressed seq=cds; coord=1:45512802..45515978:-1; parent_gene=GRMZM2G08…
GRMZM2G087186	1	45517324	45520500		-8.77759	-9.15362	-8.93116	-9.42072	Up	AT4G33070	GO	BP	cytoskeleton organization	0.407555		fermentation.PDC	5.2	grmzm2g087186_t02	highly similar to ( 929) AT4G33070 | Symbols: | pyruvate decarboxylase, putative | chr4:15952519-15954676 REVERSEnearly identical (1077) PDC2_ORYSA Pyruvate decarboxylase isozyme 2 (EC 4.1.1.1) (PDC) - Oryza sativa (Rice)nearly identical (1077) loc_os03g18220 12003.m101116 protein pyruvate decarboxylase isozyme 2, putative, expressed seq=cds; coord=1:45512802..45515978:-1; parent_gene=GRMZM2G0871…
GRMZM2G087186	1	45517324	45520500		-8.77759	-9.15362	-8.93116	-9.42072	Up	AT4G33070	GO	BP	cytoskeleton organization	0.407555		fermentation.PDC	5.2	grmzm2g087186_t03	highly similar to ( 677) AT4G33070 | Symbols: | pyruvate decarboxylase, putative | chr4:15952519-15954676 REVERSEhighly similar to ( 811) PDC2_ORYSA Pyruvate decarboxylase isozyme 2 (EC 4.1.1.1) (PDC) - Oryza sativa (Rice)highly similar to ( 811) loc_os03g18220 12003.m101116 protein pyruvate decarboxylase isozyme 2, putative, expressed seq=cds; coord=1:45512802..45515978:-1; parent_gene=GRMZM2G08…
GRMZM2G087186	1	45517324	45520500		-8.77759	-9.15362	-8.93116	-9.42072	Up	AT4G33070	GO	BP	cytoskeleton organization	0.407555		fermentation.PDC	5.2	grmzm2g087186_t01	highly similar to ( 934) AT4G33070 | Symbols: | pyruvate decarboxylase, putative | chr4:15952519-15954676 REVERSEnearly identical (1082) PDC2_ORYSA Pyruvate decarboxylase isozyme 2 (EC 4.1.1.1) (PDC) - Oryza sativa (Rice)nearly identical (1082) loc_os03g18220 12003.m101116 protein pyruvate decarboxylase isozyme 2, putative, expressed seq=cds; coord=1:45512802..45515978:-1; parent_gene=GRMZM2G0871…
GRMZM2G087824	10	121431896	121435142		-10.3776	-9.95044	-10.0736	-9.87718	Down	NA	NA	NA	NA	NA		not assigned.unknown	35.2	grmzm2g087824_t01	weakly similar to ( 130) loc_os04g37760 12004.m08765 protein expressed protein seq=cds; coord=10:121411447..121414693:1; parent_gene=GRMZM2G087824
GRMZM2G088349	6	152679335	152680521		-16.6333	-14.1086	-17.1943	-14.3733	Down	NA	NA	NA	NA	NA		not assigned.unknown	35.2	grmzm2g088349_t01	seq=cds; coord=6:152485478..152486664:-1; parent_gene=GRMZM2G088349
GRMZM2G092432	4	37421319	37423604		-13.9592	-12.7457	-14.1927	-13.2864	Down	AT1G12420	GO	BP	metabolic process	0.257733		amino acid metabolism.misc	13.99	grmzm2g092432_t01	moderately similar to ( 407) AT1G12420 | Symbols: ACR8 | ACR8; amino acid binding | chr1:4226673-4228917 REVERSEhighly similar to ( 553) loc_os08g02500 12008.m04394 protein ACR8, putative seq=cds; coord=4:37388617..37390902:-1; parent_gene=GRMZM2G092432
GRMZM2G092432	4	37421319	37423604		-13.9592	-12.7457	-14.1927	-13.2864	Down	AT1G12420	GO	BP	response to abscisic acid stimulus	0.215665		amino acid metabolism.misc	13.99	grmzm2g092432_t01	moderately similar to ( 407) AT1G12420 | Symbols: ACR8 | ACR8; amino acid binding | chr1:4226673-4228917 REVERSEhighly similar to ( 553) loc_os08g02500 12008.m04394 protein ACR8, putative seq=cds; coord=4:37388617..37390902:-1; parent_gene=GRMZM2G092432
GRMZM2G093246	1	294019759	294022223		-16.6333	-14.6094	-100000000	-16.3701	Down	AT2G37710	GO	BP	regulation of innate immune response	0.192716		misc.myrosinases-lectin-jacalin	26.16	grmzm2g093246_t01	moderately similar to ( 494) AT2G37710 | Symbols: RLK | RLK (receptor lectin kinase); kinase | chr2:15814934-15816961 REVERSEweakly similar to ( 172) PSKR_DAUCA Phytosulfokine receptor precursor (EC 2.7.11.1) (Phytosulfokine LRR receptor kinase) - Daucus carota (Carrot)highly similar to ( 678) loc_os03g60810 12003.m10969 protein lectin-like receptor kinase 7, putative, expressed seq=cds; coord=1:…
GRMZM2G093246	1	294019759	294022223		-16.6333	-14.6094	-100000000	-16.3701	Down	AT2G37710	GO	BP	regulation of protein dephosphorylation	0.380785		misc.myrosinases-lectin-jacalin	26.16	grmzm2g093246_t01	moderately similar to ( 494) AT2G37710 | Symbols: RLK | RLK (receptor lectin kinase); kinase | chr2:15814934-15816961 REVERSEweakly similar to ( 172) PSKR_DAUCA Phytosulfokine receptor precursor (EC 2.7.11.1) (Phytosulfokine LRR receptor kinase) - Daucus carota (Carrot)highly similar to ( 678) loc_os03g60810 12003.m10969 protein lectin-like receptor kinase 7, putative, expressed seq=cds; coord=1:…
GRMZM2G093246	1	294019759	294022223		-16.6333	-14.6094	-100000000	-16.3701	Down	AT2G37710	GO	BP	negative regulation of programmed cell death	0.387028		misc.myrosinases-lectin-jacalin	26.16	grmzm2g093246_t01	moderately similar to ( 494) AT2G37710 | Symbols: RLK | RLK (receptor lectin kinase); kinase | chr2:15814934-15816961 REVERSEweakly similar to ( 172) PSKR_DAUCA Phytosulfokine receptor precursor (EC 2.7.11.1) (Phytosulfokine LRR receptor kinase) - Daucus carota (Carrot)highly similar to ( 678) loc_os03g60810 12003.m10969 protein lectin-like receptor kinase 7, putative, expressed seq=cds; coord=1:…
GRMZM2G093246	1	294019759	294022223		-16.6333	-14.6094	-100000000	-16.3701	Down	AT2G37710	GO	BP	MAPK cascade	0.413788		misc.myrosinases-lectin-jacalin	26.16	grmzm2g093246_t01	moderately similar to ( 494) AT2G37710 | Symbols: RLK | RLK (receptor lectin kinase); kinase | chr2:15814934-15816961 REVERSEweakly similar to ( 172) PSKR_DAUCA Phytosulfokine receptor precursor (EC 2.7.11.1) (Phytosulfokine LRR receptor kinase) - Daucus carota (Carrot)highly similar to ( 678) loc_os03g60810 12003.m10969 protein lectin-like receptor kinase 7, putative, expressed seq=cds; coord=1:…
GRMZM2G093246	1	294019759	294022223		-16.6333	-14.6094	-100000000	-16.3701	Down	AT2G37710	GO	BP	regulation of defense response	0.316564		misc.myrosinases-lectin-jacalin	26.16	grmzm2g093246_t01	moderately similar to ( 494) AT2G37710 | Symbols: RLK | RLK (receptor lectin kinase); kinase | chr2:15814934-15816961 REVERSEweakly similar to ( 172) PSKR_DAUCA Phytosulfokine receptor precursor (EC 2.7.11.1) (Phytosulfokine LRR receptor kinase) - Daucus carota (Carrot)highly similar to ( 678) loc_os03g60810 12003.m10969 protein lectin-like receptor kinase 7, putative, expressed seq=cds; coord=1:…
GRMZM2G093246	1	294019759	294022223		-16.6333	-14.6094	-100000000	-16.3701	Down	AT2G37710	GO	BP	regulation of hydrogen peroxide metabolic process	0.397394		misc.myrosinases-lectin-jacalin	26.16	grmzm2g093246_t01	moderately similar to ( 494) AT2G37710 | Symbols: RLK | RLK (receptor lectin kinase); kinase | chr2:15814934-15816961 REVERSEweakly similar to ( 172) PSKR_DAUCA Phytosulfokine receptor precursor (EC 2.7.11.1) (Phytosulfokine LRR receptor kinase) - Daucus carota (Carrot)highly similar to ( 678) loc_os03g60810 12003.m10969 protein lectin-like receptor kinase 7, putative, expressed seq=cds; coord=1:…
GRMZM2G093246	1	294019759	294022223		-16.6333	-14.6094	-100000000	-16.3701	Down	AT2G37710	GO	BP	defense response to fungus	0.257733		misc.myrosinases-lectin-jacalin	26.16	grmzm2g093246_t01	moderately similar to ( 494) AT2G37710 | Symbols: RLK | RLK (receptor lectin kinase); kinase | chr2:15814934-15816961 REVERSEweakly similar to ( 172) PSKR_DAUCA Phytosulfokine receptor precursor (EC 2.7.11.1) (Phytosulfokine LRR receptor kinase) - Daucus carota (Carrot)highly similar to ( 678) loc_os03g60810 12003.m10969 protein lectin-like receptor kinase 7, putative, expressed seq=cds; coord=1:…
GRMZM2G093246	1	294019759	294022223		-16.6333	-14.6094	-100000000	-16.3701	Down	AT2G37710	GO	BP	response to salicylic acid stimulus	0.362634		misc.myrosinases-lectin-jacalin	26.16	grmzm2g093246_t01	moderately similar to ( 494) AT2G37710 | Symbols: RLK | RLK (receptor lectin kinase); kinase | chr2:15814934-15816961 REVERSEweakly similar to ( 172) PSKR_DAUCA Phytosulfokine receptor precursor (EC 2.7.11.1) (Phytosulfokine LRR receptor kinase) - Daucus carota (Carrot)highly similar to ( 678) loc_os03g60810 12003.m10969 protein lectin-like receptor kinase 7, putative, expressed seq=cds; coord=1:…
GRMZM2G093246	1	294019759	294022223		-16.6333	-14.6094	-100000000	-16.3701	Down	AT2G37710	GO	BP	jasmonic acid mediated signaling pathway	0.495675		misc.myrosinases-lectin-jacalin	26.16	grmzm2g093246_t01	moderately similar to ( 494) AT2G37710 | Symbols: RLK | RLK (receptor lectin kinase); kinase | chr2:15814934-15816961 REVERSEweakly similar to ( 172) PSKR_DAUCA Phytosulfokine receptor precursor (EC 2.7.11.1) (Phytosulfokine LRR receptor kinase) - Daucus carota (Carrot)highly similar to ( 678) loc_os03g60810 12003.m10969 protein lectin-like receptor kinase 7, putative, expressed seq=cds; coord=1:…
GRMZM2G093246	1	294019759	294022223		-16.6333	-14.6094	-100000000	-16.3701	Down	AT2G37710	GO	BP	regulation of transcription, DNA-dependent	0.213631		misc.myrosinases-lectin-jacalin	26.16	grmzm2g093246_t01	moderately similar to ( 494) AT2G37710 | Symbols: RLK | RLK (receptor lectin kinase); kinase | chr2:15814934-15816961 REVERSEweakly similar to ( 172) PSKR_DAUCA Phytosulfokine receptor precursor (EC 2.7.11.1) (Phytosulfokine LRR receptor kinase) - Daucus carota (Carrot)highly similar to ( 678) loc_os03g60810 12003.m10969 protein lectin-like receptor kinase 7, putative, expressed seq=cds; coord=1:…
GRMZM2G093246	1	294019759	294022223		-16.6333	-14.6094	-100000000	-16.3701	Down	AT2G37710	GO	BP	negative regulation of defense response	0.479387		misc.myrosinases-lectin-jacalin	26.16	grmzm2g093246_t01	moderately similar to ( 494) AT2G37710 | Symbols: RLK | RLK (receptor lectin kinase); kinase | chr2:15814934-15816961 REVERSEweakly similar to ( 172) PSKR_DAUCA Phytosulfokine receptor precursor (EC 2.7.11.1) (Phytosulfokine LRR receptor kinase) - Daucus carota (Carrot)highly similar to ( 678) loc_os03g60810 12003.m10969 protein lectin-like receptor kinase 7, putative, expressed seq=cds; coord=1:…
GRMZM2G093246	1	294019759	294022223		-16.6333	-14.6094	-100000000	-16.3701	Down	AT2G37710	GO	BP	salicylic acid biosynthetic process	0.409508		misc.myrosinases-lectin-jacalin	26.16	grmzm2g093246_t01	moderately similar to ( 494) AT2G37710 | Symbols: RLK | RLK (receptor lectin kinase); kinase | chr2:15814934-15816961 REVERSEweakly similar to ( 172) PSKR_DAUCA Phytosulfokine receptor precursor (EC 2.7.11.1) (Phytosulfokine LRR receptor kinase) - Daucus carota (Carrot)highly similar to ( 678) loc_os03g60810 12003.m10969 protein lectin-like receptor kinase 7, putative, expressed seq=cds; coord=1:…
GRMZM2G093246	1	294019759	294022223		-16.6333	-14.6094	-100000000	-16.3701	Down	AT2G37710	GO	BP	defense response to bacterium	0.570107		misc.myrosinases-lectin-jacalin	26.16	grmzm2g093246_t01	moderately similar to ( 494) AT2G37710 | Symbols: RLK | RLK (receptor lectin kinase); kinase | chr2:15814934-15816961 REVERSEweakly similar to ( 172) PSKR_DAUCA Phytosulfokine receptor precursor (EC 2.7.11.1) (Phytosulfokine LRR receptor kinase) - Daucus carota (Carrot)highly similar to ( 678) loc_os03g60810 12003.m10969 protein lectin-like receptor kinase 7, putative, expressed seq=cds; coord=1:…
GRMZM2G093246	1	294019759	294022223		-16.6333	-14.6094	-100000000	-16.3701	Down	AT2G37710	GO	BP	response to bacterium	0.363145		misc.myrosinases-lectin-jacalin	26.16	grmzm2g093246_t01	moderately similar to ( 494) AT2G37710 | Symbols: RLK | RLK (receptor lectin kinase); kinase | chr2:15814934-15816961 REVERSEweakly similar to ( 172) PSKR_DAUCA Phytosulfokine receptor precursor (EC 2.7.11.1) (Phytosulfokine LRR receptor kinase) - Daucus carota (Carrot)highly similar to ( 678) loc_os03g60810 12003.m10969 protein lectin-like receptor kinase 7, putative, expressed seq=cds; coord=1:…
GRMZM2G093246	1	294019759	294022223		-16.6333	-14.6094	-100000000	-16.3701	Down	AT2G37710	GO	BP	systemic acquired resistance, salicylic acid mediated signaling pathway	0.460729		misc.myrosinases-lectin-jacalin	26.16	grmzm2g093246_t01	moderately similar to ( 494) AT2G37710 | Symbols: RLK | RLK (receptor lectin kinase); kinase | chr2:15814934-15816961 REVERSEweakly similar to ( 172) PSKR_DAUCA Phytosulfokine receptor precursor (EC 2.7.11.1) (Phytosulfokine LRR receptor kinase) - Daucus carota (Carrot)highly similar to ( 678) loc_os03g60810 12003.m10969 protein lectin-like receptor kinase 7, putative, expressed seq=cds; coord=1:…
GRMZM2G093246	1	294019759	294022223		-16.6333	-14.6094	-100000000	-16.3701	Down	AT2G37710	GO	BP	systemic acquired resistance	0.450345		misc.myrosinases-lectin-jacalin	26.16	grmzm2g093246_t01	moderately similar to ( 494) AT2G37710 | Symbols: RLK | RLK (receptor lectin kinase); kinase | chr2:15814934-15816961 REVERSEweakly similar to ( 172) PSKR_DAUCA Phytosulfokine receptor precursor (EC 2.7.11.1) (Phytosulfokine LRR receptor kinase) - Daucus carota (Carrot)highly similar to ( 678) loc_os03g60810 12003.m10969 protein lectin-like receptor kinase 7, putative, expressed seq=cds; coord=1:…
GRMZM2G093246	1	294019759	294022223		-16.6333	-14.6094	-100000000	-16.3701	Down	AT2G37710	GO	BP	protein phosphorylation	0.567845		misc.myrosinases-lectin-jacalin	26.16	grmzm2g093246_t01	moderately similar to ( 494) AT2G37710 | Symbols: RLK | RLK (receptor lectin kinase); kinase | chr2:15814934-15816961 REVERSEweakly similar to ( 172) PSKR_DAUCA Phytosulfokine receptor precursor (EC 2.7.11.1) (Phytosulfokine LRR receptor kinase) - Daucus carota (Carrot)highly similar to ( 678) loc_os03g60810 12003.m10969 protein lectin-like receptor kinase 7, putative, expressed seq=cds; coord=1:…
GRMZM2G093246	1	294019759	294022223		-16.6333	-14.6094	-100000000	-16.3701	Down	AT2G37710	GO	BP	regulation of plant-type hypersensitive response	0.561864		misc.myrosinases-lectin-jacalin	26.16	grmzm2g093246_t01	moderately similar to ( 494) AT2G37710 | Symbols: RLK | RLK (receptor lectin kinase); kinase | chr2:15814934-15816961 REVERSEweakly similar to ( 172) PSKR_DAUCA Phytosulfokine receptor precursor (EC 2.7.11.1) (Phytosulfokine LRR receptor kinase) - Daucus carota (Carrot)highly similar to ( 678) loc_os03g60810 12003.m10969 protein lectin-like receptor kinase 7, putative, expressed seq=cds; coord=1:…
GRMZM2G093246	1	294019759	294022223		-16.6333	-14.6094	-100000000	-16.3701	Down	AT2G37710	GO	BP	protein targeting to membrane	0.561177		misc.myrosinases-lectin-jacalin	26.16	grmzm2g093246_t01	moderately similar to ( 494) AT2G37710 | Symbols: RLK | RLK (receptor lectin kinase); kinase | chr2:15814934-15816961 REVERSEweakly similar to ( 172) PSKR_DAUCA Phytosulfokine receptor precursor (EC 2.7.11.1) (Phytosulfokine LRR receptor kinase) - Daucus carota (Carrot)highly similar to ( 678) loc_os03g60810 12003.m10969 protein lectin-like receptor kinase 7, putative, expressed seq=cds; coord=1:…
GRMZM2G093246	1	294019759	294022223		-16.6333	-14.6094	-100000000	-16.3701	Down	AT2G37710	GO	BP	cellular response to nitrogen starvation	0.209392		misc.myrosinases-lectin-jacalin	26.16	grmzm2g093246_t01	moderately similar to ( 494) AT2G37710 | Symbols: RLK | RLK (receptor lectin kinase); kinase | chr2:15814934-15816961 REVERSEweakly similar to ( 172) PSKR_DAUCA Phytosulfokine receptor precursor (EC 2.7.11.1) (Phytosulfokine LRR receptor kinase) - Daucus carota (Carrot)highly similar to ( 678) loc_os03g60810 12003.m10969 protein lectin-like receptor kinase 7, putative, expressed seq=cds; coord=1:…
GRMZM2G094666	6	131671408	131672463		-13.9943	-12.5117	-13.7937	-12.5669	Down	AT5G61760	GO	BP	regulation of transcription, DNA-dependent	0.213631		minor CHO metabolism.myo-inositol.InsP-Kinases	3.4.2	grmzm2g094666_t01	weakly similar to ( 135) AT5G61760 | Symbols: ATIPK2BETA, IPK2B, IPK2BETA | ATIPK2BETA; inositol or phosphatidylinositol kinase/ inositol trisphosphate 6-kinase | chr5:24813916-24814818 REVERSEmoderately similar to ( 221) loc_os02g32370 12002.m08330 protein inositol hexaphosphate kinase, putative, expressed seq=cds; coord=6:131487169..131488224:-1; parent_gene=GRMZM2G094666
GRMZM2G094666	6	131671408	131672463		-13.9943	-12.5117	-13.7937	-12.5669	Down	AT5G61760	GO	BP	D-xylose metabolic process	0.241675		minor CHO metabolism.myo-inositol.InsP-Kinases	3.4.2	grmzm2g094666_t01	weakly similar to ( 135) AT5G61760 | Symbols: ATIPK2BETA, IPK2B, IPK2BETA | ATIPK2BETA; inositol or phosphatidylinositol kinase/ inositol trisphosphate 6-kinase | chr5:24813916-24814818 REVERSEmoderately similar to ( 221) loc_os02g32370 12002.m08330 protein inositol hexaphosphate kinase, putative, expressed seq=cds; coord=6:131487169..131488224:-1; parent_gene=GRMZM2G094666
GRMZM2G094666	6	131671408	131672463		-13.9943	-12.5117	-13.7937	-12.5669	Down	AT5G61760	GO	BP	myo-inositol hexakisphosphate biosynthetic process	0.2715		minor CHO metabolism.myo-inositol.InsP-Kinases	3.4.2	grmzm2g094666_t01	weakly similar to ( 135) AT5G61760 | Symbols: ATIPK2BETA, IPK2B, IPK2BETA | ATIPK2BETA; inositol or phosphatidylinositol kinase/ inositol trisphosphate 6-kinase | chr5:24813916-24814818 REVERSEmoderately similar to ( 221) loc_os02g32370 12002.m08330 protein inositol hexaphosphate kinase, putative, expressed seq=cds; coord=6:131487169..131488224:-1; parent_gene=GRMZM2G094666
GRMZM2G094666	6	131671408	131672463		-13.9943	-12.5117	-13.7937	-12.5669	Down	AT5G61760	GO	BP	protein targeting to mitochondrion	0.362634		minor CHO metabolism.myo-inositol.InsP-Kinases	3.4.2	grmzm2g094666_t01	weakly similar to ( 135) AT5G61760 | Symbols: ATIPK2BETA, IPK2B, IPK2BETA | ATIPK2BETA; inositol or phosphatidylinositol kinase/ inositol trisphosphate 6-kinase | chr5:24813916-24814818 REVERSEmoderately similar to ( 221) loc_os02g32370 12002.m08330 protein inositol hexaphosphate kinase, putative, expressed seq=cds; coord=6:131487169..131488224:-1; parent_gene=GRMZM2G094666
GRMZM2G098875	9	144554990	144558045		-11.8928	-12.8891	-11.9514	-12.9249	Up	AT5G17330	GO	BP	response to nitrate	0.155177		amino acid metabolism.synthesis.central amino acid metabolism.GABA.Glutamate decarboxylase	13.1.1.1.1	grmzm2g098875_t02	highly similar to ( 830) AT5G17330 | Symbols: GAD, GAD1 | GAD; calmodulin binding / glutamate decarboxylase | chr5:5711141-5714839 FORWARDhighly similar to ( 815) DCE_PETHY Glutamate decarboxylase (EC 4.1.1.15) (GAD) - Petunia hybrida (Petunia)highly similar to ( 912) loc_os03g13300 12003.m06776 protein glutamate decarboxylase, putative, expressed seq=cds; coord=9:144297761..144300231:-1; parent_…
GRMZM2G098875	9	144554990	144558045		-11.8928	-12.8891	-11.9514	-12.9249	Up	AT5G17330	GO	BP	response to nitrate	0.155177		amino acid metabolism.synthesis.central amino acid metabolism.GABA.Glutamate decarboxylase	13.1.1.1.1	grmzm2g098875_t01	highly similar to ( 830) AT5G17330 | Symbols: GAD, GAD1 | GAD; calmodulin binding / glutamate decarboxylase | chr5:5711141-5714839 FORWARDhighly similar to ( 815) DCE_PETHY Glutamate decarboxylase (EC 4.1.1.15) (GAD) - Petunia hybrida (Petunia)highly similar to ( 912) loc_os03g13300 12003.m06776 protein glutamate decarboxylase, putative, expressed seq=cds; coord=9:144297855..144300816:-1; parent_…
GRMZM2G098875	9	144554990	144558045		-11.8928	-12.8891	-11.9514	-12.9249	Up	AT5G17330	GO	BP	glutamate metabolic process	0.0849787		amino acid metabolism.synthesis.central amino acid metabolism.GABA.Glutamate decarboxylase	13.1.1.1.1	grmzm2g098875_t02	highly similar to ( 830) AT5G17330 | Symbols: GAD, GAD1 | GAD; calmodulin binding / glutamate decarboxylase | chr5:5711141-5714839 FORWARDhighly similar to ( 815) DCE_PETHY Glutamate decarboxylase (EC 4.1.1.15) (GAD) - Petunia hybrida (Petunia)highly similar to ( 912) loc_os03g13300 12003.m06776 protein glutamate decarboxylase, putative, expressed seq=cds; coord=9:144297761..144300231:-1; parent_…
GRMZM2G098875	9	144554990	144558045		-11.8928	-12.8891	-11.9514	-12.9249	Up	AT5G17330	GO	BP	glutamate metabolic process	0.0849787		amino acid metabolism.synthesis.central amino acid metabolism.GABA.Glutamate decarboxylase	13.1.1.1.1	grmzm2g098875_t01	highly similar to ( 830) AT5G17330 | Symbols: GAD, GAD1 | GAD; calmodulin binding / glutamate decarboxylase | chr5:5711141-5714839 FORWARDhighly similar to ( 815) DCE_PETHY Glutamate decarboxylase (EC 4.1.1.15) (GAD) - Petunia hybrida (Petunia)highly similar to ( 912) loc_os03g13300 12003.m06776 protein glutamate decarboxylase, putative, expressed seq=cds; coord=9:144297855..144300816:-1; parent_…
GRMZM2G098875	9	144554990	144558045		-11.8928	-12.8891	-11.9514	-12.9249	Up	AT5G17330	GO	BP	response to cadmium ion	0.296643		amino acid metabolism.synthesis.central amino acid metabolism.GABA.Glutamate decarboxylase	13.1.1.1.1	grmzm2g098875_t02	highly similar to ( 830) AT5G17330 | Symbols: GAD, GAD1 | GAD; calmodulin binding / glutamate decarboxylase | chr5:5711141-5714839 FORWARDhighly similar to ( 815) DCE_PETHY Glutamate decarboxylase (EC 4.1.1.15) (GAD) - Petunia hybrida (Petunia)highly similar to ( 912) loc_os03g13300 12003.m06776 protein glutamate decarboxylase, putative, expressed seq=cds; coord=9:144297761..144300231:-1; parent_…
GRMZM2G098875	9	144554990	144558045		-11.8928	-12.8891	-11.9514	-12.9249	Up	AT5G17330	GO	BP	response to cadmium ion	0.296643		amino acid metabolism.synthesis.central amino acid metabolism.GABA.Glutamate decarboxylase	13.1.1.1.1	grmzm2g098875_t01	highly similar to ( 830) AT5G17330 | Symbols: GAD, GAD1 | GAD; calmodulin binding / glutamate decarboxylase | chr5:5711141-5714839 FORWARDhighly similar to ( 815) DCE_PETHY Glutamate decarboxylase (EC 4.1.1.15) (GAD) - Petunia hybrida (Petunia)highly similar to ( 912) loc_os03g13300 12003.m06776 protein glutamate decarboxylase, putative, expressed seq=cds; coord=9:144297855..144300816:-1; parent_…
GRMZM2G098875	9	144554990	144558045		-11.8928	-12.8891	-11.9514	-12.9249	Up	AT5G17330	GO	BP	transition metal ion transport	0.300673		amino acid metabolism.synthesis.central amino acid metabolism.GABA.Glutamate decarboxylase	13.1.1.1.1	grmzm2g098875_t02	highly similar to ( 830) AT5G17330 | Symbols: GAD, GAD1 | GAD; calmodulin binding / glutamate decarboxylase | chr5:5711141-5714839 FORWARDhighly similar to ( 815) DCE_PETHY Glutamate decarboxylase (EC 4.1.1.15) (GAD) - Petunia hybrida (Petunia)highly similar to ( 912) loc_os03g13300 12003.m06776 protein glutamate decarboxylase, putative, expressed seq=cds; coord=9:144297761..144300231:-1; parent_…
GRMZM2G098875	9	144554990	144558045		-11.8928	-12.8891	-11.9514	-12.9249	Up	AT5G17330	GO	BP	transition metal ion transport	0.300673		amino acid metabolism.synthesis.central amino acid metabolism.GABA.Glutamate decarboxylase	13.1.1.1.1	grmzm2g098875_t01	highly similar to ( 830) AT5G17330 | Symbols: GAD, GAD1 | GAD; calmodulin binding / glutamate decarboxylase | chr5:5711141-5714839 FORWARDhighly similar to ( 815) DCE_PETHY Glutamate decarboxylase (EC 4.1.1.15) (GAD) - Petunia hybrida (Petunia)highly similar to ( 912) loc_os03g13300 12003.m06776 protein glutamate decarboxylase, putative, expressed seq=cds; coord=9:144297855..144300816:-1; parent_…
GRMZM2G098875	9	144554990	144558045		-11.8928	-12.8891	-11.9514	-12.9249	Up	AT5G17330	GO	BP	nitrate transport	0.173104		amino acid metabolism.synthesis.central amino acid metabolism.GABA.Glutamate decarboxylase	13.1.1.1.1	grmzm2g098875_t02	highly similar to ( 830) AT5G17330 | Symbols: GAD, GAD1 | GAD; calmodulin binding / glutamate decarboxylase | chr5:5711141-5714839 FORWARDhighly similar to ( 815) DCE_PETHY Glutamate decarboxylase (EC 4.1.1.15) (GAD) - Petunia hybrida (Petunia)highly similar to ( 912) loc_os03g13300 12003.m06776 protein glutamate decarboxylase, putative, expressed seq=cds; coord=9:144297761..144300231:-1; parent_…
GRMZM2G098875	9	144554990	144558045		-11.8928	-12.8891	-11.9514	-12.9249	Up	AT5G17330	GO	BP	nitrate transport	0.173104		amino acid metabolism.synthesis.central amino acid metabolism.GABA.Glutamate decarboxylase	13.1.1.1.1	grmzm2g098875_t01	highly similar to ( 830) AT5G17330 | Symbols: GAD, GAD1 | GAD; calmodulin binding / glutamate decarboxylase | chr5:5711141-5714839 FORWARDhighly similar to ( 815) DCE_PETHY Glutamate decarboxylase (EC 4.1.1.15) (GAD) - Petunia hybrida (Petunia)highly similar to ( 912) loc_os03g13300 12003.m06776 protein glutamate decarboxylase, putative, expressed seq=cds; coord=9:144297855..144300816:-1; parent_…
GRMZM2G098875	9	144554990	144558045		-11.8928	-12.8891	-11.9514	-12.9249	Up	AT5G17330	GO	BP	root hair elongation	0.483519		amino acid metabolism.synthesis.central amino acid metabolism.GABA.Glutamate decarboxylase	13.1.1.1.1	grmzm2g098875_t02	highly similar to ( 830) AT5G17330 | Symbols: GAD, GAD1 | GAD; calmodulin binding / glutamate decarboxylase | chr5:5711141-5714839 FORWARDhighly similar to ( 815) DCE_PETHY Glutamate decarboxylase (EC 4.1.1.15) (GAD) - Petunia hybrida (Petunia)highly similar to ( 912) loc_os03g13300 12003.m06776 protein glutamate decarboxylase, putative, expressed seq=cds; coord=9:144297761..144300231:-1; parent_…
GRMZM2G098875	9	144554990	144558045		-11.8928	-12.8891	-11.9514	-12.9249	Up	AT5G17330	GO	BP	root hair elongation	0.483519		amino acid metabolism.synthesis.central amino acid metabolism.GABA.Glutamate decarboxylase	13.1.1.1.1	grmzm2g098875_t01	highly similar to ( 830) AT5G17330 | Symbols: GAD, GAD1 | GAD; calmodulin binding / glutamate decarboxylase | chr5:5711141-5714839 FORWARDhighly similar to ( 815) DCE_PETHY Glutamate decarboxylase (EC 4.1.1.15) (GAD) - Petunia hybrida (Petunia)highly similar to ( 912) loc_os03g13300 12003.m06776 protein glutamate decarboxylase, putative, expressed seq=cds; coord=9:144297855..144300816:-1; parent_…
GRMZM2G098875	9	144554990	144558045		-11.8928	-12.8891	-11.9514	-12.9249	Up	AT5G17330	GO	BP	regulation of anion channel activity	0.209345		amino acid metabolism.synthesis.central amino acid metabolism.GABA.Glutamate decarboxylase	13.1.1.1.1	grmzm2g098875_t02	highly similar to ( 830) AT5G17330 | Symbols: GAD, GAD1 | GAD; calmodulin binding / glutamate decarboxylase | chr5:5711141-5714839 FORWARDhighly similar to ( 815) DCE_PETHY Glutamate decarboxylase (EC 4.1.1.15) (GAD) - Petunia hybrida (Petunia)highly similar to ( 912) loc_os03g13300 12003.m06776 protein glutamate decarboxylase, putative, expressed seq=cds; coord=9:144297761..144300231:-1; parent_…
GRMZM2G098875	9	144554990	144558045		-11.8928	-12.8891	-11.9514	-12.9249	Up	AT5G17330	GO	BP	regulation of anion channel activity	0.209345		amino acid metabolism.synthesis.central amino acid metabolism.GABA.Glutamate decarboxylase	13.1.1.1.1	grmzm2g098875_t01	highly similar to ( 830) AT5G17330 | Symbols: GAD, GAD1 | GAD; calmodulin binding / glutamate decarboxylase | chr5:5711141-5714839 FORWARDhighly similar to ( 815) DCE_PETHY Glutamate decarboxylase (EC 4.1.1.15) (GAD) - Petunia hybrida (Petunia)highly similar to ( 912) loc_os03g13300 12003.m06776 protein glutamate decarboxylase, putative, expressed seq=cds; coord=9:144297855..144300816:-1; parent_…
GRMZM2G098875	9	144554990	144558045		-11.8928	-12.8891	-11.9514	-12.9249	Up	AT5G17330	GO	BP	carboxylic acid metabolic process	0.100854		amino acid metabolism.synthesis.central amino acid metabolism.GABA.Glutamate decarboxylase	13.1.1.1.1	grmzm2g098875_t02	highly similar to ( 830) AT5G17330 | Symbols: GAD, GAD1 | GAD; calmodulin binding / glutamate decarboxylase | chr5:5711141-5714839 FORWARDhighly similar to ( 815) DCE_PETHY Glutamate decarboxylase (EC 4.1.1.15) (GAD) - Petunia hybrida (Petunia)highly similar to ( 912) loc_os03g13300 12003.m06776 protein glutamate decarboxylase, putative, expressed seq=cds; coord=9:144297761..144300231:-1; parent_…
GRMZM2G098875	9	144554990	144558045		-11.8928	-12.8891	-11.9514	-12.9249	Up	AT5G17330	GO	BP	carboxylic acid metabolic process	0.100854		amino acid metabolism.synthesis.central amino acid metabolism.GABA.Glutamate decarboxylase	13.1.1.1.1	grmzm2g098875_t01	highly similar to ( 830) AT5G17330 | Symbols: GAD, GAD1 | GAD; calmodulin binding / glutamate decarboxylase | chr5:5711141-5714839 FORWARDhighly similar to ( 815) DCE_PETHY Glutamate decarboxylase (EC 4.1.1.15) (GAD) - Petunia hybrida (Petunia)highly similar to ( 912) loc_os03g13300 12003.m06776 protein glutamate decarboxylase, putative, expressed seq=cds; coord=9:144297855..144300816:-1; parent_…
GRMZM2G100158	5	22675580	22678984		-10.3999	-11.0324	-10.7906	-11.3184	Up	AT4G36220	GO	BP	lignin biosynthetic process	0.0511454		misc.cytochrome P450	26.1	grmzm2g100158_t01	highly similar to ( 538) AT4G36220 | Symbols: FAH1, CYP84A1 | FAH1 (FERULIC ACID 5-HYDROXYLASE 1); ferulate 5-hydroxylase/ monooxygenase | chr4:17137584-17139619 REVERSEmoderately similar to ( 270) F3PH_PETHY Flavonoid 3-monooxygenase (EC 1.14.13.21) (Flavonoid 3-hydroxylase) (Cytochrome P450 75B2) - Petunia hybrida (Petunia)highly similar to ( 682) loc_os10g36848 12010.m06490 protein cytochrome …
GRMZM2G100158	5	22675580	22678984		-10.3999	-11.0324	-10.7906	-11.3184	Up	AT4G36220	GO	BP	lignin biosynthetic process	0.0511454		secondary metabolism.phenylpropanoids.lignin biosynthesis.F5H	16.2.1.8	grmzm2g100158_t01	highly similar to ( 538) AT4G36220 | Symbols: FAH1, CYP84A1 | FAH1 (FERULIC ACID 5-HYDROXYLASE 1); ferulate 5-hydroxylase/ monooxygenase | chr4:17137584-17139619 REVERSEmoderately similar to ( 270) F3PH_PETHY Flavonoid 3-monooxygenase (EC 1.14.13.21) (Flavonoid 3-hydroxylase) (Cytochrome P450 75B2) - Petunia hybrida (Petunia)highly similar to ( 682) loc_os10g36848 12010.m06490 protein cytochrome …
GRMZM2G100158	5	22675580	22678984		-10.3999	-11.0324	-10.7906	-11.3184	Up	AT4G36220	GO	BP	oxidation-reduction process	3.59e-05		misc.cytochrome P450	26.1	grmzm2g100158_t01	highly similar to ( 538) AT4G36220 | Symbols: FAH1, CYP84A1 | FAH1 (FERULIC ACID 5-HYDROXYLASE 1); ferulate 5-hydroxylase/ monooxygenase | chr4:17137584-17139619 REVERSEmoderately similar to ( 270) F3PH_PETHY Flavonoid 3-monooxygenase (EC 1.14.13.21) (Flavonoid 3-hydroxylase) (Cytochrome P450 75B2) - Petunia hybrida (Petunia)highly similar to ( 682) loc_os10g36848 12010.m06490 protein cytochrome …
GRMZM2G100158	5	22675580	22678984		-10.3999	-11.0324	-10.7906	-11.3184	Up	AT4G36220	GO	BP	oxidation-reduction process	3.59e-05		secondary metabolism.phenylpropanoids.lignin biosynthesis.F5H	16.2.1.8	grmzm2g100158_t01	highly similar to ( 538) AT4G36220 | Symbols: FAH1, CYP84A1 | FAH1 (FERULIC ACID 5-HYDROXYLASE 1); ferulate 5-hydroxylase/ monooxygenase | chr4:17137584-17139619 REVERSEmoderately similar to ( 270) F3PH_PETHY Flavonoid 3-monooxygenase (EC 1.14.13.21) (Flavonoid 3-hydroxylase) (Cytochrome P450 75B2) - Petunia hybrida (Petunia)highly similar to ( 682) loc_os10g36848 12010.m06490 protein cytochrome …
GRMZM2G100158	5	22675580	22678984		-10.3999	-11.0324	-10.7906	-11.3184	Up	AT4G36220	GO	BP	phenylpropanoid biosynthetic process	0.118033		misc.cytochrome P450	26.1	grmzm2g100158_t01	highly similar to ( 538) AT4G36220 | Symbols: FAH1, CYP84A1 | FAH1 (FERULIC ACID 5-HYDROXYLASE 1); ferulate 5-hydroxylase/ monooxygenase | chr4:17137584-17139619 REVERSEmoderately similar to ( 270) F3PH_PETHY Flavonoid 3-monooxygenase (EC 1.14.13.21) (Flavonoid 3-hydroxylase) (Cytochrome P450 75B2) - Petunia hybrida (Petunia)highly similar to ( 682) loc_os10g36848 12010.m06490 protein cytochrome …
GRMZM2G100158	5	22675580	22678984		-10.3999	-11.0324	-10.7906	-11.3184	Up	AT4G36220	GO	BP	phenylpropanoid biosynthetic process	0.118033		secondary metabolism.phenylpropanoids.lignin biosynthesis.F5H	16.2.1.8	grmzm2g100158_t01	highly similar to ( 538) AT4G36220 | Symbols: FAH1, CYP84A1 | FAH1 (FERULIC ACID 5-HYDROXYLASE 1); ferulate 5-hydroxylase/ monooxygenase | chr4:17137584-17139619 REVERSEmoderately similar to ( 270) F3PH_PETHY Flavonoid 3-monooxygenase (EC 1.14.13.21) (Flavonoid 3-hydroxylase) (Cytochrome P450 75B2) - Petunia hybrida (Petunia)highly similar to ( 682) loc_os10g36848 12010.m06490 protein cytochrome …
GRMZM2G100158	5	22675580	22678984		-10.3999	-11.0324	-10.7906	-11.3184	Up	AT4G36220	GO	BP	response to UV-B	0.357771		misc.cytochrome P450	26.1	grmzm2g100158_t01	highly similar to ( 538) AT4G36220 | Symbols: FAH1, CYP84A1 | FAH1 (FERULIC ACID 5-HYDROXYLASE 1); ferulate 5-hydroxylase/ monooxygenase | chr4:17137584-17139619 REVERSEmoderately similar to ( 270) F3PH_PETHY Flavonoid 3-monooxygenase (EC 1.14.13.21) (Flavonoid 3-hydroxylase) (Cytochrome P450 75B2) - Petunia hybrida (Petunia)highly similar to ( 682) loc_os10g36848 12010.m06490 protein cytochrome …
GRMZM2G100158	5	22675580	22678984		-10.3999	-11.0324	-10.7906	-11.3184	Up	AT4G36220	GO	BP	response to UV-B	0.357771		secondary metabolism.phenylpropanoids.lignin biosynthesis.F5H	16.2.1.8	grmzm2g100158_t01	highly similar to ( 538) AT4G36220 | Symbols: FAH1, CYP84A1 | FAH1 (FERULIC ACID 5-HYDROXYLASE 1); ferulate 5-hydroxylase/ monooxygenase | chr4:17137584-17139619 REVERSEmoderately similar to ( 270) F3PH_PETHY Flavonoid 3-monooxygenase (EC 1.14.13.21) (Flavonoid 3-hydroxylase) (Cytochrome P450 75B2) - Petunia hybrida (Petunia)highly similar to ( 682) loc_os10g36848 12010.m06490 protein cytochrome …
GRMZM2G101000	1	215958211	215960443		-10.7514	-11.4382	-10.493	-10.8738	Up	AT2G01900	GO	BP	glucuronoxylan metabolic process	0.483519		DNA.synthesis/chromatin structure	28.1	grmzm2g101000_t03	moderately similar to ( 301) AT2G01900 | Symbols: | endonuclease/exonuclease/phosphatase family protein | chr2:406136-408933 FORWARDmoderately similar to ( 432) loc_os08g32960 12008.m07288 protein type I inositol-1,4,5-trisphosphate 5-phosphatase CVP2, putative, expressed seq=cds; coord=1:215907288..215909375:1; parent_gene=GRMZM2G101000
GRMZM2G101000	1	215958211	215960443		-10.7514	-11.4382	-10.493	-10.8738	Up	AT2G01900	GO	BP	glucuronoxylan metabolic process	0.483519		DNA.synthesis/chromatin structure	28.1	grmzm2g101000_t01	moderately similar to ( 301) AT2G01900 | Symbols: | endonuclease/exonuclease/phosphatase family protein | chr2:406136-408933 FORWARDmoderately similar to ( 432) loc_os08g32960 12008.m07288 protein type I inositol-1,4,5-trisphosphate 5-phosphatase CVP2, putative, expressed seq=cds; coord=1:215907290..215909520:1; parent_gene=GRMZM2G101000
GRMZM2G101000	1	215958211	215960443		-10.7514	-11.4382	-10.493	-10.8738	Up	AT2G01900	GO	BP	glucuronoxylan metabolic process	0.483519		DNA.synthesis/chromatin structure	28.1	grmzm2g101000_t02	weakly similar to ( 119) AT2G01900 | Symbols: | endonuclease/exonuclease/phosphatase family protein | chr2:406136-408933 FORWARDweakly similar to ( 163) loc_os08g32960 12008.m07288 protein type I inositol-1,4,5-trisphosphate 5-phosphatase CVP2, putative, expressed seq=cds; coord=1:215907288..215909499:1; parent_gene=GRMZM2G101000
GRMZM2G101000	1	215958211	215960443		-10.7514	-11.4382	-10.493	-10.8738	Up	AT2G01900	GO	BP	xylan biosynthetic process	0.483519		DNA.synthesis/chromatin structure	28.1	grmzm2g101000_t03	moderately similar to ( 301) AT2G01900 | Symbols: | endonuclease/exonuclease/phosphatase family protein | chr2:406136-408933 FORWARDmoderately similar to ( 432) loc_os08g32960 12008.m07288 protein type I inositol-1,4,5-trisphosphate 5-phosphatase CVP2, putative, expressed seq=cds; coord=1:215907288..215909375:1; parent_gene=GRMZM2G101000
GRMZM2G101000	1	215958211	215960443		-10.7514	-11.4382	-10.493	-10.8738	Up	AT2G01900	GO	BP	xylan biosynthetic process	0.483519		DNA.synthesis/chromatin structure	28.1	grmzm2g101000_t01	moderately similar to ( 301) AT2G01900 | Symbols: | endonuclease/exonuclease/phosphatase family protein | chr2:406136-408933 FORWARDmoderately similar to ( 432) loc_os08g32960 12008.m07288 protein type I inositol-1,4,5-trisphosphate 5-phosphatase CVP2, putative, expressed seq=cds; coord=1:215907290..215909520:1; parent_gene=GRMZM2G101000
GRMZM2G101000	1	215958211	215960443		-10.7514	-11.4382	-10.493	-10.8738	Up	AT2G01900	GO	BP	xylan biosynthetic process	0.483519		DNA.synthesis/chromatin structure	28.1	grmzm2g101000_t02	weakly similar to ( 119) AT2G01900 | Symbols: | endonuclease/exonuclease/phosphatase family protein | chr2:406136-408933 FORWARDweakly similar to ( 163) loc_os08g32960 12008.m07288 protein type I inositol-1,4,5-trisphosphate 5-phosphatase CVP2, putative, expressed seq=cds; coord=1:215907288..215909499:1; parent_gene=GRMZM2G101000
GRMZM2G101000	1	215958211	215960443		-10.7514	-11.4382	-10.493	-10.8738	Up	AT2G01900	GO	BP	phosphatidylinositol phosphorylation	0.209345		DNA.synthesis/chromatin structure	28.1	grmzm2g101000_t03	moderately similar to ( 301) AT2G01900 | Symbols: | endonuclease/exonuclease/phosphatase family protein | chr2:406136-408933 FORWARDmoderately similar to ( 432) loc_os08g32960 12008.m07288 protein type I inositol-1,4,5-trisphosphate 5-phosphatase CVP2, putative, expressed seq=cds; coord=1:215907288..215909375:1; parent_gene=GRMZM2G101000
GRMZM2G101000	1	215958211	215960443		-10.7514	-11.4382	-10.493	-10.8738	Up	AT2G01900	GO	BP	phosphatidylinositol phosphorylation	0.209345		DNA.synthesis/chromatin structure	28.1	grmzm2g101000_t01	moderately similar to ( 301) AT2G01900 | Symbols: | endonuclease/exonuclease/phosphatase family protein | chr2:406136-408933 FORWARDmoderately similar to ( 432) loc_os08g32960 12008.m07288 protein type I inositol-1,4,5-trisphosphate 5-phosphatase CVP2, putative, expressed seq=cds; coord=1:215907290..215909520:1; parent_gene=GRMZM2G101000
GRMZM2G101000	1	215958211	215960443		-10.7514	-11.4382	-10.493	-10.8738	Up	AT2G01900	GO	BP	phosphatidylinositol phosphorylation	0.209345		DNA.synthesis/chromatin structure	28.1	grmzm2g101000_t02	weakly similar to ( 119) AT2G01900 | Symbols: | endonuclease/exonuclease/phosphatase family protein | chr2:406136-408933 FORWARDweakly similar to ( 163) loc_os08g32960 12008.m07288 protein type I inositol-1,4,5-trisphosphate 5-phosphatase CVP2, putative, expressed seq=cds; coord=1:215907288..215909499:1; parent_gene=GRMZM2G101000
GRMZM2G105348	5	150228697	150230232		-12.539	-11.7591	-13.0737	-12.5808	Down	AT3G24520	GO	BP	toxin catabolic process	0.428583		stress.abiotic.heat	20.2.1	grmzm2g105348_t01	weakly similar to ( 189) AT3G24520 | Symbols: AT-HSFC1, HSFC1 | AT-HSFC1; DNA binding / transcription factor | chr3:8941455-8942531 FORWARDmoderately similar to ( 274) loc_os02g13800 12002.m06626 protein heat shock factor protein 1, putative, expressed seq=cds; coord=5:150189676..150191211:-1; parent_gene=GRMZM2G105348
GRMZM2G105348	5	150228697	150230232		-12.539	-11.7591	-13.0737	-12.5808	Down	AT3G24520	GO	BP	toxin catabolic process	0.428583		RNA.regulation of transcription.HSF,Heat-shock transcription factor family	27.3.23	grmzm2g105348_t01	weakly similar to ( 189) AT3G24520 | Symbols: AT-HSFC1, HSFC1 | AT-HSFC1; DNA binding / transcription factor | chr3:8941455-8942531 FORWARDmoderately similar to ( 274) loc_os02g13800 12002.m06626 protein heat shock factor protein 1, putative, expressed seq=cds; coord=5:150189676..150191211:-1; parent_gene=GRMZM2G105348
GRMZM2G105348	5	150228697	150230232		-12.539	-11.7591	-13.0737	-12.5808	Down	AT3G24520	GO	BP	regulation of transcription, DNA-dependent	0.213631		stress.abiotic.heat	20.2.1	grmzm2g105348_t01	weakly similar to ( 189) AT3G24520 | Symbols: AT-HSFC1, HSFC1 | AT-HSFC1; DNA binding / transcription factor | chr3:8941455-8942531 FORWARDmoderately similar to ( 274) loc_os02g13800 12002.m06626 protein heat shock factor protein 1, putative, expressed seq=cds; coord=5:150189676..150191211:-1; parent_gene=GRMZM2G105348
GRMZM2G105348	5	150228697	150230232		-12.539	-11.7591	-13.0737	-12.5808	Down	AT3G24520	GO	BP	regulation of transcription, DNA-dependent	0.213631		RNA.regulation of transcription.HSF,Heat-shock transcription factor family	27.3.23	grmzm2g105348_t01	weakly similar to ( 189) AT3G24520 | Symbols: AT-HSFC1, HSFC1 | AT-HSFC1; DNA binding / transcription factor | chr3:8941455-8942531 FORWARDmoderately similar to ( 274) loc_os02g13800 12002.m06626 protein heat shock factor protein 1, putative, expressed seq=cds; coord=5:150189676..150191211:-1; parent_gene=GRMZM2G105348
GRMZM2G106190	6	149669180	149670872		-10.7064	-9.83925	-10.7109	-10.1404	Down	AT2G27510	GO	BP	abscisic acid biosynthetic process	0.231458		PS.lightreaction.other electron carrier (ox/red).ferredoxin	1.1.5.2	grmzm2g106190_t01	weakly similar to ( 142) AT2G27510 | Symbols: ATFD3 | ATFD3 (ferredoxin 3); 2 iron, 2 sulfur cluster binding / electron carrier/ iron-sulfur cluster binding | chr2:11758281-11758748 REVERSEmoderately similar to ( 276) FER6_MAIZE Ferredoxin-6, chloroplast precursor (Ferredoxin VI) (Fd VI) - Zea mays (Maize)moderately similar to ( 203) loc_os05g37140 12005.m28058 protein ferredoxin-6, chloroplast p…
GRMZM2G106190	6	149669180	149670872		-10.7064	-9.83925	-10.7109	-10.1404	Down	AT2G27510	GO	BP	electron transport chain	0.170304		PS.lightreaction.other electron carrier (ox/red).ferredoxin	1.1.5.2	grmzm2g106190_t01	weakly similar to ( 142) AT2G27510 | Symbols: ATFD3 | ATFD3 (ferredoxin 3); 2 iron, 2 sulfur cluster binding / electron carrier/ iron-sulfur cluster binding | chr2:11758281-11758748 REVERSEmoderately similar to ( 276) FER6_MAIZE Ferredoxin-6, chloroplast precursor (Ferredoxin VI) (Fd VI) - Zea mays (Maize)moderately similar to ( 203) loc_os05g37140 12005.m28058 protein ferredoxin-6, chloroplast p…
GRMZM2G108997	9	104926886	104927869		-13.0638	-13.9078	-13.1308	-13.8333	Up	NA	NA	NA	NA	NA		not assigned.unknown	35.2	grmzm2g108997_t01	seq=cds; coord=9:103920141..103921124:1; parent_gene=GRMZM2G108997
GRMZM2G113355	6	167671446	167674098		-9.24222	-9.73028	-9.21732	-9.4514	Up	AT5G39890	GO	BP	response to hypoxia	9.89e-05		not assigned.unknown	35.2	grmzm2g113355_t02	weakly similar to ( 115) loc_os05g51470 12005.m09212 protein cupin, RmlC-type, putative, expressed seq=cds; coord=6:167471936..167473659:-1; parent_gene=GRMZM2G113355
GRMZM2G113355	6	167671446	167674098		-9.24222	-9.73028	-9.21732	-9.4514	Up	AT5G39890	GO	BP	response to hypoxia	9.89e-05		not assigned.unknown	35.2	grmzm2g113355_t01	moderately similar to ( 215) AT5G39890 | Symbols: | unknown protein | chr5:15974543-15976013 FORWARDmoderately similar to ( 368) loc_os05g51470 12005.m09212 protein cupin, RmlC-type, putative, expressed seq=cds; coord=6:167471007..167473659:-1; parent_gene=GRMZM2G113355
GRMZM2G113355	6	167671446	167674098		-9.24222	-9.73028	-9.21732	-9.4514	Up	AT5G39890	GO	BP	regulation of hydrogen peroxide metabolic process	3.59e-05		not assigned.unknown	35.2	grmzm2g113355_t02	weakly similar to ( 115) loc_os05g51470 12005.m09212 protein cupin, RmlC-type, putative, expressed seq=cds; coord=6:167471936..167473659:-1; parent_gene=GRMZM2G113355
GRMZM2G113355	6	167671446	167674098		-9.24222	-9.73028	-9.21732	-9.4514	Up	AT5G39890	GO	BP	regulation of hydrogen peroxide metabolic process	3.59e-05		not assigned.unknown	35.2	grmzm2g113355_t01	moderately similar to ( 215) AT5G39890 | Symbols: | unknown protein | chr5:15974543-15976013 FORWARDmoderately similar to ( 368) loc_os05g51470 12005.m09212 protein cupin, RmlC-type, putative, expressed seq=cds; coord=6:167471007..167473659:-1; parent_gene=GRMZM2G113355
GRMZM2G113355	6	167671446	167674098		-9.24222	-9.73028	-9.21732	-9.4514	Up	AT5G39890	GO	BP	oxidation-reduction process	3.59e-05		not assigned.unknown	35.2	grmzm2g113355_t02	weakly similar to ( 115) loc_os05g51470 12005.m09212 protein cupin, RmlC-type, putative, expressed seq=cds; coord=6:167471936..167473659:-1; parent_gene=GRMZM2G113355
GRMZM2G113355	6	167671446	167674098		-9.24222	-9.73028	-9.21732	-9.4514	Up	AT5G39890	GO	BP	oxidation-reduction process	3.59e-05		not assigned.unknown	35.2	grmzm2g113355_t01	moderately similar to ( 215) AT5G39890 | Symbols: | unknown protein | chr5:15974543-15976013 FORWARDmoderately similar to ( 368) loc_os05g51470 12005.m09212 protein cupin, RmlC-type, putative, expressed seq=cds; coord=6:167471007..167473659:-1; parent_gene=GRMZM2G113355
GRMZM2G113355	6	167671446	167674098		-9.24222	-9.73028	-9.21732	-9.4514	Up	AT5G39890	GO	BP	xylem development	0.0263865		not assigned.unknown	35.2	grmzm2g113355_t02	weakly similar to ( 115) loc_os05g51470 12005.m09212 protein cupin, RmlC-type, putative, expressed seq=cds; coord=6:167471936..167473659:-1; parent_gene=GRMZM2G113355
GRMZM2G113355	6	167671446	167674098		-9.24222	-9.73028	-9.21732	-9.4514	Up	AT5G39890	GO	BP	xylem development	0.0263865		not assigned.unknown	35.2	grmzm2g113355_t01	moderately similar to ( 215) AT5G39890 | Symbols: | unknown protein | chr5:15974543-15976013 FORWARDmoderately similar to ( 368) loc_os05g51470 12005.m09212 protein cupin, RmlC-type, putative, expressed seq=cds; coord=6:167471007..167473659:-1; parent_gene=GRMZM2G113355
GRMZM2G113355	6	167671446	167674098		-9.24222	-9.73028	-9.21732	-9.4514	Up	AT5G39890	GO	BP	systemic acquired resistance, salicylic acid mediated signaling pathway	0.000139563		not assigned.unknown	35.2	grmzm2g113355_t02	weakly similar to ( 115) loc_os05g51470 12005.m09212 protein cupin, RmlC-type, putative, expressed seq=cds; coord=6:167471936..167473659:-1; parent_gene=GRMZM2G113355
GRMZM2G113355	6	167671446	167674098		-9.24222	-9.73028	-9.21732	-9.4514	Up	AT5G39890	GO	BP	systemic acquired resistance, salicylic acid mediated signaling pathway	0.000139563		not assigned.unknown	35.2	grmzm2g113355_t01	moderately similar to ( 215) AT5G39890 | Symbols: | unknown protein | chr5:15974543-15976013 FORWARDmoderately similar to ( 368) loc_os05g51470 12005.m09212 protein cupin, RmlC-type, putative, expressed seq=cds; coord=6:167471007..167473659:-1; parent_gene=GRMZM2G113355
GRMZM2G113355	6	167671446	167674098		-9.24222	-9.73028	-9.21732	-9.4514	Up	AT5G39890	GO	BP	cell wall macromolecule metabolic process	0.0299868		not assigned.unknown	35.2	grmzm2g113355_t02	weakly similar to ( 115) loc_os05g51470 12005.m09212 protein cupin, RmlC-type, putative, expressed seq=cds; coord=6:167471936..167473659:-1; parent_gene=GRMZM2G113355
GRMZM2G113355	6	167671446	167674098		-9.24222	-9.73028	-9.21732	-9.4514	Up	AT5G39890	GO	BP	cell wall macromolecule metabolic process	0.0299868		not assigned.unknown	35.2	grmzm2g113355_t01	moderately similar to ( 215) AT5G39890 | Symbols: | unknown protein | chr5:15974543-15976013 FORWARDmoderately similar to ( 368) loc_os05g51470 12005.m09212 protein cupin, RmlC-type, putative, expressed seq=cds; coord=6:167471007..167473659:-1; parent_gene=GRMZM2G113355
GRMZM2G118610	10	64494294	64497324		-13.0638	-14.184	-12.5347	-13.5847	Up	AT4G37990	GO	BP	lignin biosynthetic process	0.0511454		secondary metabolism.phenylpropanoids.lignin biosynthesis.CAD	16.2.1.10	grmzm2g118610_t01	moderately similar to ( 379) AT4G37990 | Symbols: ELI3-2, ELI3, ATCAD8, CAD-B2 | ELI3-2 (ELICITOR-ACTIVATED GENE 3-2); aryl-alcohol dehydrogenase/ mannitol dehydrogenase | chr4:17855964-17857388 FORWARDmoderately similar to ( 385) MTDH_MESCR Probable mannitol dehydrogenase (EC 1.1.1.255) (NAD-dependent mannitol dehydrogenase) - Mesembryanthemum crystallinum (Common ice plant)moderately similar to…
GRMZM2G118610	10	64494294	64497324		-13.0638	-14.184	-12.5347	-13.5847	Up	AT4G37990	GO	BP	oxidation-reduction process	3.59e-05		secondary metabolism.phenylpropanoids.lignin biosynthesis.CAD	16.2.1.10	grmzm2g118610_t01	moderately similar to ( 379) AT4G37990 | Symbols: ELI3-2, ELI3, ATCAD8, CAD-B2 | ELI3-2 (ELICITOR-ACTIVATED GENE 3-2); aryl-alcohol dehydrogenase/ mannitol dehydrogenase | chr4:17855964-17857388 FORWARDmoderately similar to ( 385) MTDH_MESCR Probable mannitol dehydrogenase (EC 1.1.1.255) (NAD-dependent mannitol dehydrogenase) - Mesembryanthemum crystallinum (Common ice plant)moderately similar to…
GRMZM2G118610	10	64494294	64497324		-13.0638	-14.184	-12.5347	-13.5847	Up	AT4G37990	GO	BP	amino acid transport	0.391045		secondary metabolism.phenylpropanoids.lignin biosynthesis.CAD	16.2.1.10	grmzm2g118610_t01	moderately similar to ( 379) AT4G37990 | Symbols: ELI3-2, ELI3, ATCAD8, CAD-B2 | ELI3-2 (ELICITOR-ACTIVATED GENE 3-2); aryl-alcohol dehydrogenase/ mannitol dehydrogenase | chr4:17855964-17857388 FORWARDmoderately similar to ( 385) MTDH_MESCR Probable mannitol dehydrogenase (EC 1.1.1.255) (NAD-dependent mannitol dehydrogenase) - Mesembryanthemum crystallinum (Common ice plant)moderately similar to…
GRMZM2G118610	10	64494294	64497324		-13.0638	-14.184	-12.5347	-13.5847	Up	AT4G37990	GO	BP	plant-type hypersensitive response	0.21897		secondary metabolism.phenylpropanoids.lignin biosynthesis.CAD	16.2.1.10	grmzm2g118610_t01	moderately similar to ( 379) AT4G37990 | Symbols: ELI3-2, ELI3, ATCAD8, CAD-B2 | ELI3-2 (ELICITOR-ACTIVATED GENE 3-2); aryl-alcohol dehydrogenase/ mannitol dehydrogenase | chr4:17855964-17857388 FORWARDmoderately similar to ( 385) MTDH_MESCR Probable mannitol dehydrogenase (EC 1.1.1.255) (NAD-dependent mannitol dehydrogenase) - Mesembryanthemum crystallinum (Common ice plant)moderately similar to…
GRMZM2G118610	10	64494294	64497324		-13.0638	-14.184	-12.5347	-13.5847	Up	AT4G37990	GO	BP	response to cyclopentenone	0.155068		secondary metabolism.phenylpropanoids.lignin biosynthesis.CAD	16.2.1.10	grmzm2g118610_t01	moderately similar to ( 379) AT4G37990 | Symbols: ELI3-2, ELI3, ATCAD8, CAD-B2 | ELI3-2 (ELICITOR-ACTIVATED GENE 3-2); aryl-alcohol dehydrogenase/ mannitol dehydrogenase | chr4:17855964-17857388 FORWARDmoderately similar to ( 385) MTDH_MESCR Probable mannitol dehydrogenase (EC 1.1.1.255) (NAD-dependent mannitol dehydrogenase) - Mesembryanthemum crystallinum (Common ice plant)moderately similar to…
GRMZM2G118610	10	64494294	64497324		-13.0638	-14.184	-12.5347	-13.5847	Up	AT4G37990	GO	BP	toxin catabolic process	0.209345		secondary metabolism.phenylpropanoids.lignin biosynthesis.CAD	16.2.1.10	grmzm2g118610_t01	moderately similar to ( 379) AT4G37990 | Symbols: ELI3-2, ELI3, ATCAD8, CAD-B2 | ELI3-2 (ELICITOR-ACTIVATED GENE 3-2); aryl-alcohol dehydrogenase/ mannitol dehydrogenase | chr4:17855964-17857388 FORWARDmoderately similar to ( 385) MTDH_MESCR Probable mannitol dehydrogenase (EC 1.1.1.255) (NAD-dependent mannitol dehydrogenase) - Mesembryanthemum crystallinum (Common ice plant)moderately similar to…
GRMZM2G118610	10	64494294	64497324		-13.0638	-14.184	-12.5347	-13.5847	Up	AT4G37990	GO	BP	response to bacterium	0.0511383		secondary metabolism.phenylpropanoids.lignin biosynthesis.CAD	16.2.1.10	grmzm2g118610_t01	moderately similar to ( 379) AT4G37990 | Symbols: ELI3-2, ELI3, ATCAD8, CAD-B2 | ELI3-2 (ELICITOR-ACTIVATED GENE 3-2); aryl-alcohol dehydrogenase/ mannitol dehydrogenase | chr4:17855964-17857388 FORWARDmoderately similar to ( 385) MTDH_MESCR Probable mannitol dehydrogenase (EC 1.1.1.255) (NAD-dependent mannitol dehydrogenase) - Mesembryanthemum crystallinum (Common ice plant)moderately similar to…
GRMZM2G119705	7	162849640	162851038		-11.1465	-11.8829	-11.5852	-12.1635	Up	NA	NA	NA	NA	NA		not assigned.unknown	35.2	grmzm2g119705_t01	moderately similar to ( 382) RIP9_MAIZE Ribosome-inactivating protein 9 (EC 3.2.2.22) (rRNA N-glycosidase) (B-32 protein) - Zea mays (Maize)very weakly similar to ( 100) loc_os01g06740 12001.m07304 protein protein synthesis inhibitor I, putative, expressed seq=cds; coord=7:162810175..162811573:-1; parent_gene=GRMZM2G119705
GRMZM2G119766	1	84773845	84775086		-10.4849	-9.59082	-10.4805	-9.70133	Down	AT2G17230	GO	BP	unknown	0.809404		not assigned.unknown	35.2	grmzm2g119766_t01	moderately similar to ( 392) AT2G17230 | Symbols: EXL5 | EXL5 (EXORDIUM LIKE 5) | chr2:7494892-7495983 REVERSEmoderately similar to ( 346) loc_os06g04250 12006.m05154 protein phi-1-like phosphate-induced protein, putative, expressed seq=cds; coord=1:84763957..84765198:1; parent_gene=GRMZM2G119766
GRMZM2G122543	1	29683943	29687582		-12.1447	-12.7455	-12.5403	-12.9873	Up	AT1G23550	GO	BP	toxin catabolic process	0.209345		not assigned.unknown	35.2	grmzm2g122543_t01	weakly similar to ( 132) AT1G23550 | Symbols: SRO2 | SRO2 (SIMILAR TO RCD ONE 2); NAD+ ADP-ribosyltransferase | chr1:8350912-8352232 FORWARDmoderately similar to ( 448) loc_os03g12820 12003.m35107 protein ATP8, putative, expressed seq=cds; coord=1:29682997..29686636:-1; parent_gene=GRMZM2G122543
GRMZM2G122543	1	29683943	29687582		-12.1447	-12.7455	-12.5403	-12.9873	Up	AT1G23550	GO	BP	response to cyclopentenone	0.155068		not assigned.unknown	35.2	grmzm2g122543_t01	weakly similar to ( 132) AT1G23550 | Symbols: SRO2 | SRO2 (SIMILAR TO RCD ONE 2); NAD+ ADP-ribosyltransferase | chr1:8350912-8352232 FORWARDmoderately similar to ( 448) loc_os03g12820 12003.m35107 protein ATP8, putative, expressed seq=cds; coord=1:29682997..29686636:-1; parent_gene=GRMZM2G122543
GRMZM2G123480	5	30611106	30611798		-14.382	-15.9853	-14.5306	-15.5136	Up	NA	NA	NA	NA	NA		not assigned.unknown	35.2	grmzm2g123480_t01	seq=cds; coord=5:30591265..30591957:-1; parent_gene=GRMZM2G123480
GRMZM2G123973	2	195152244	195154369		-12.626	-11.8861	-12.2297	-11.9196	Down	AT4G23030	GO	BP	transmembrane transport	0.344263		transport.misc	34.99	grmzm2g123973_t01	moderately similar to ( 396) AT4G23030 | Symbols: | MATE efflux protein-related | chr4:12072857-12074365 FORWARDhighly similar to ( 647) loc_os09g35600 12009.m06511 protein antiporter/ drug transporter/ transporter, putative, expressed seq=cds; coord=2:194502253..194504378:-1; parent_gene=GRMZM2G123973
GRMZM2G123973	2	195152244	195154369		-12.626	-11.8861	-12.2297	-11.9196	Down	AT4G23030	GO	BP	drug transmembrane transport	0.253778		transport.misc	34.99	grmzm2g123973_t01	moderately similar to ( 396) AT4G23030 | Symbols: | MATE efflux protein-related | chr4:12072857-12074365 FORWARDhighly similar to ( 647) loc_os09g35600 12009.m06511 protein antiporter/ drug transporter/ transporter, putative, expressed seq=cds; coord=2:194502253..194504378:-1; parent_gene=GRMZM2G123973
GRMZM2G124921	2	229947724	229950363		-10.7941	-11.5159	-11.2086	-11.5296	Up	AT4G37050	GO	BP	lipid metabolic process	0.0878338		development.storage proteins	33.1	grmzm2g124921_t02	moderately similar to ( 442) AT4G37050 | Symbols: PLP4, PLA V | PLP4 (PATATIN-LIKE PROTEIN 4); nutrient reservoir | chr4:17457261-17459642 REVERSEmoderately similar to ( 300) PAT5_SOLTU Patatin T5 precursor (Potato tuber protein) - Solanum tuberosum (Potato)highly similar to ( 645) loc_os11g39990 12011.m07846 protein patatin T5 precursor, putative, expressed seq=cds; coord=2:229277350..229279989:…
GRMZM2G124921	2	229947724	229950363		-10.7941	-11.5159	-11.2086	-11.5296	Up	AT4G37050	GO	BP	lipid metabolic process	0.0878338		development.storage proteins	33.1	grmzm2g124921_t01	moderately similar to ( 443) AT4G37050 | Symbols: PLP4, PLA V | PLP4 (PATATIN-LIKE PROTEIN 4); nutrient reservoir | chr4:17457261-17459642 REVERSEmoderately similar to ( 301) PAT0_SOLTU Patatin precursor (Potato tuber protein) - Solanum tuberosum (Potato)highly similar to ( 650) loc_os11g39990 12011.m07846 protein patatin T5 precursor, putative, expressed seq=cds; coord=2:229277350..229279989:1; …
GRMZM2G124921	2	229947724	229950363		-10.7941	-11.5159	-11.2086	-11.5296	Up	AT4G37050	GO	BP	response to abscisic acid stimulus	0.447824		development.storage proteins	33.1	grmzm2g124921_t02	moderately similar to ( 442) AT4G37050 | Symbols: PLP4, PLA V | PLP4 (PATATIN-LIKE PROTEIN 4); nutrient reservoir | chr4:17457261-17459642 REVERSEmoderately similar to ( 300) PAT5_SOLTU Patatin T5 precursor (Potato tuber protein) - Solanum tuberosum (Potato)highly similar to ( 645) loc_os11g39990 12011.m07846 protein patatin T5 precursor, putative, expressed seq=cds; coord=2:229277350..229279989:…
GRMZM2G124921	2	229947724	229950363		-10.7941	-11.5159	-11.2086	-11.5296	Up	AT4G37050	GO	BP	response to abscisic acid stimulus	0.447824		development.storage proteins	33.1	grmzm2g124921_t01	moderately similar to ( 443) AT4G37050 | Symbols: PLP4, PLA V | PLP4 (PATATIN-LIKE PROTEIN 4); nutrient reservoir | chr4:17457261-17459642 REVERSEmoderately similar to ( 301) PAT0_SOLTU Patatin precursor (Potato tuber protein) - Solanum tuberosum (Potato)highly similar to ( 650) loc_os11g39990 12011.m07846 protein patatin T5 precursor, putative, expressed seq=cds; coord=2:229277350..229279989:1; …
GRMZM2G124921	2	229947724	229950363		-10.7941	-11.5159	-11.2086	-11.5296	Up	AT4G37050	GO	BP	metabolic process	0.528753		development.storage proteins	33.1	grmzm2g124921_t02	moderately similar to ( 442) AT4G37050 | Symbols: PLP4, PLA V | PLP4 (PATATIN-LIKE PROTEIN 4); nutrient reservoir | chr4:17457261-17459642 REVERSEmoderately similar to ( 300) PAT5_SOLTU Patatin T5 precursor (Potato tuber protein) - Solanum tuberosum (Potato)highly similar to ( 645) loc_os11g39990 12011.m07846 protein patatin T5 precursor, putative, expressed seq=cds; coord=2:229277350..229279989:…
GRMZM2G124921	2	229947724	229950363		-10.7941	-11.5159	-11.2086	-11.5296	Up	AT4G37050	GO	BP	metabolic process	0.528753		development.storage proteins	33.1	grmzm2g124921_t01	moderately similar to ( 443) AT4G37050 | Symbols: PLP4, PLA V | PLP4 (PATATIN-LIKE PROTEIN 4); nutrient reservoir | chr4:17457261-17459642 REVERSEmoderately similar to ( 301) PAT0_SOLTU Patatin precursor (Potato tuber protein) - Solanum tuberosum (Potato)highly similar to ( 650) loc_os11g39990 12011.m07846 protein patatin T5 precursor, putative, expressed seq=cds; coord=2:229277350..229279989:1; …
GRMZM2G125649	1	225199780	225202561		-14.0684	-12.7813	-13.8072	-12.786	Down	NA	NA	NA	NA	NA		not assigned.unknown	35.2	grmzm2g125649_t01	seq=cds; coord=1:225135193..225137974:1; parent_gene=GRMZM2G125649
GRMZM2G126732	4	177657802	177660210		-9.19553	-9.76891	-9.53246	-10.0679	Up	AT1G05010	GO	BP	divalent metal ion transport	0.330478		hormone metabolism.ethylene.synthesis-degradation	17.5.1	grmzm2g126732_t01	moderately similar to ( 383) AT1G05010 | Symbols: EFE, ACO4, EAT1 | EFE (ETHYLENE-FORMING ENZYME); 1-aminocyclopropane-1-carboxylate oxidase | chr1:1431419-1432695 REVERSEmoderately similar to ( 423) ACCO1_ORYSA 1-aminocyclopropane-1-carboxylate oxidase 1 (EC 1.14.17.4) (ACC oxidase 1) (Ethylene-forming enzyme) (EFE) - Oryza sativa (Rice)moderately similar to ( 486) loc_os02g53180 12002.m33892 pr…
GRMZM2G126732	4	177657802	177660210		-9.19553	-9.76891	-9.53246	-10.0679	Up	AT1G05010	GO	BP	divalent metal ion transport	0.330478		hormone metabolism.ethylene.synthesis-degradation.1-aminocyclopropane-1-carboxylate oxidase	17.5.1.2	grmzm2g126732_t02	moderately similar to ( 416) AT1G05010 | Symbols: EFE, ACO4, EAT1 | EFE (ETHYLENE-FORMING ENZYME); 1-aminocyclopropane-1-carboxylate oxidase | chr1:1431419-1432695 REVERSEmoderately similar to ( 456) ACCO1_ORYSA 1-aminocyclopropane-1-carboxylate oxidase 1 (EC 1.14.17.4) (ACC oxidase 1) (Ethylene-forming enzyme) (EFE) - Oryza sativa (Rice)highly similar to ( 519) loc_os02g53180 12002.m33892 protei…
GRMZM2G126732	4	177657802	177660210		-9.19553	-9.76891	-9.53246	-10.0679	Up	AT1G05010	GO	BP	divalent metal ion transport	0.330478		not assigned.unknown	35.2	grmzm2g126732_t03	seq=cds; coord=4:177630118..177630803:-1; parent_gene=GRMZM2G126732
GRMZM2G126732	4	177657802	177660210		-9.19553	-9.76891	-9.53246	-10.0679	Up	AT1G05010	GO	BP	jasmonic acid mediated signaling pathway	0.264888		hormone metabolism.ethylene.synthesis-degradation	17.5.1	grmzm2g126732_t01	moderately similar to ( 383) AT1G05010 | Symbols: EFE, ACO4, EAT1 | EFE (ETHYLENE-FORMING ENZYME); 1-aminocyclopropane-1-carboxylate oxidase | chr1:1431419-1432695 REVERSEmoderately similar to ( 423) ACCO1_ORYSA 1-aminocyclopropane-1-carboxylate oxidase 1 (EC 1.14.17.4) (ACC oxidase 1) (Ethylene-forming enzyme) (EFE) - Oryza sativa (Rice)moderately similar to ( 486) loc_os02g53180 12002.m33892 pr…
GRMZM2G126732	4	177657802	177660210		-9.19553	-9.76891	-9.53246	-10.0679	Up	AT1G05010	GO	BP	jasmonic acid mediated signaling pathway	0.264888		hormone metabolism.ethylene.synthesis-degradation.1-aminocyclopropane-1-carboxylate oxidase	17.5.1.2	grmzm2g126732_t02	moderately similar to ( 416) AT1G05010 | Symbols: EFE, ACO4, EAT1 | EFE (ETHYLENE-FORMING ENZYME); 1-aminocyclopropane-1-carboxylate oxidase | chr1:1431419-1432695 REVERSEmoderately similar to ( 456) ACCO1_ORYSA 1-aminocyclopropane-1-carboxylate oxidase 1 (EC 1.14.17.4) (ACC oxidase 1) (Ethylene-forming enzyme) (EFE) - Oryza sativa (Rice)highly similar to ( 519) loc_os02g53180 12002.m33892 protei…
GRMZM2G126732	4	177657802	177660210		-9.19553	-9.76891	-9.53246	-10.0679	Up	AT1G05010	GO	BP	jasmonic acid mediated signaling pathway	0.264888		not assigned.unknown	35.2	grmzm2g126732_t03	seq=cds; coord=4:177630118..177630803:-1; parent_gene=GRMZM2G126732
GRMZM2G126732	4	177657802	177660210		-9.19553	-9.76891	-9.53246	-10.0679	Up	AT1G05010	GO	BP	protein targeting to membrane	0.338649		hormone metabolism.ethylene.synthesis-degradation	17.5.1	grmzm2g126732_t01	moderately similar to ( 383) AT1G05010 | Symbols: EFE, ACO4, EAT1 | EFE (ETHYLENE-FORMING ENZYME); 1-aminocyclopropane-1-carboxylate oxidase | chr1:1431419-1432695 REVERSEmoderately similar to ( 423) ACCO1_ORYSA 1-aminocyclopropane-1-carboxylate oxidase 1 (EC 1.14.17.4) (ACC oxidase 1) (Ethylene-forming enzyme) (EFE) - Oryza sativa (Rice)moderately similar to ( 486) loc_os02g53180 12002.m33892 pr…
GRMZM2G126732	4	177657802	177660210		-9.19553	-9.76891	-9.53246	-10.0679	Up	AT1G05010	GO	BP	protein targeting to membrane	0.338649		hormone metabolism.ethylene.synthesis-degradation.1-aminocyclopropane-1-carboxylate oxidase	17.5.1.2	grmzm2g126732_t02	moderately similar to ( 416) AT1G05010 | Symbols: EFE, ACO4, EAT1 | EFE (ETHYLENE-FORMING ENZYME); 1-aminocyclopropane-1-carboxylate oxidase | chr1:1431419-1432695 REVERSEmoderately similar to ( 456) ACCO1_ORYSA 1-aminocyclopropane-1-carboxylate oxidase 1 (EC 1.14.17.4) (ACC oxidase 1) (Ethylene-forming enzyme) (EFE) - Oryza sativa (Rice)highly similar to ( 519) loc_os02g53180 12002.m33892 protei…
GRMZM2G126732	4	177657802	177660210		-9.19553	-9.76891	-9.53246	-10.0679	Up	AT1G05010	GO	BP	protein targeting to membrane	0.338649		not assigned.unknown	35.2	grmzm2g126732_t03	seq=cds; coord=4:177630118..177630803:-1; parent_gene=GRMZM2G126732
GRMZM2G126732	4	177657802	177660210		-9.19553	-9.76891	-9.53246	-10.0679	Up	AT1G05010	GO	BP	oxidation-reduction process	3.59e-05		hormone metabolism.ethylene.synthesis-degradation	17.5.1	grmzm2g126732_t01	moderately similar to ( 383) AT1G05010 | Symbols: EFE, ACO4, EAT1 | EFE (ETHYLENE-FORMING ENZYME); 1-aminocyclopropane-1-carboxylate oxidase | chr1:1431419-1432695 REVERSEmoderately similar to ( 423) ACCO1_ORYSA 1-aminocyclopropane-1-carboxylate oxidase 1 (EC 1.14.17.4) (ACC oxidase 1) (Ethylene-forming enzyme) (EFE) - Oryza sativa (Rice)moderately similar to ( 486) loc_os02g53180 12002.m33892 pr…
GRMZM2G126732	4	177657802	177660210		-9.19553	-9.76891	-9.53246	-10.0679	Up	AT1G05010	GO	BP	oxidation-reduction process	3.59e-05		hormone metabolism.ethylene.synthesis-degradation.1-aminocyclopropane-1-carboxylate oxidase	17.5.1.2	grmzm2g126732_t02	moderately similar to ( 416) AT1G05010 | Symbols: EFE, ACO4, EAT1 | EFE (ETHYLENE-FORMING ENZYME); 1-aminocyclopropane-1-carboxylate oxidase | chr1:1431419-1432695 REVERSEmoderately similar to ( 456) ACCO1_ORYSA 1-aminocyclopropane-1-carboxylate oxidase 1 (EC 1.14.17.4) (ACC oxidase 1) (Ethylene-forming enzyme) (EFE) - Oryza sativa (Rice)highly similar to ( 519) loc_os02g53180 12002.m33892 protei…
GRMZM2G126732	4	177657802	177660210		-9.19553	-9.76891	-9.53246	-10.0679	Up	AT1G05010	GO	BP	oxidation-reduction process	3.59e-05		not assigned.unknown	35.2	grmzm2g126732_t03	seq=cds; coord=4:177630118..177630803:-1; parent_gene=GRMZM2G126732
GRMZM2G126732	4	177657802	177660210		-9.19553	-9.76891	-9.53246	-10.0679	Up	AT1G05010	GO	BP	regulation of multi-organism process	0.0897924		hormone metabolism.ethylene.synthesis-degradation	17.5.1	grmzm2g126732_t01	moderately similar to ( 383) AT1G05010 | Symbols: EFE, ACO4, EAT1 | EFE (ETHYLENE-FORMING ENZYME); 1-aminocyclopropane-1-carboxylate oxidase | chr1:1431419-1432695 REVERSEmoderately similar to ( 423) ACCO1_ORYSA 1-aminocyclopropane-1-carboxylate oxidase 1 (EC 1.14.17.4) (ACC oxidase 1) (Ethylene-forming enzyme) (EFE) - Oryza sativa (Rice)moderately similar to ( 486) loc_os02g53180 12002.m33892 pr…
GRMZM2G126732	4	177657802	177660210		-9.19553	-9.76891	-9.53246	-10.0679	Up	AT1G05010	GO	BP	regulation of multi-organism process	0.0897924		hormone metabolism.ethylene.synthesis-degradation.1-aminocyclopropane-1-carboxylate oxidase	17.5.1.2	grmzm2g126732_t02	moderately similar to ( 416) AT1G05010 | Symbols: EFE, ACO4, EAT1 | EFE (ETHYLENE-FORMING ENZYME); 1-aminocyclopropane-1-carboxylate oxidase | chr1:1431419-1432695 REVERSEmoderately similar to ( 456) ACCO1_ORYSA 1-aminocyclopropane-1-carboxylate oxidase 1 (EC 1.14.17.4) (ACC oxidase 1) (Ethylene-forming enzyme) (EFE) - Oryza sativa (Rice)highly similar to ( 519) loc_os02g53180 12002.m33892 protei…
GRMZM2G126732	4	177657802	177660210		-9.19553	-9.76891	-9.53246	-10.0679	Up	AT1G05010	GO	BP	regulation of multi-organism process	0.0897924		not assigned.unknown	35.2	grmzm2g126732_t03	seq=cds; coord=4:177630118..177630803:-1; parent_gene=GRMZM2G126732
GRMZM2G126732	4	177657802	177660210		-9.19553	-9.76891	-9.53246	-10.0679	Up	AT1G05010	GO	BP	regulation of hydrogen peroxide metabolic process	3.59e-05		hormone metabolism.ethylene.synthesis-degradation	17.5.1	grmzm2g126732_t01	moderately similar to ( 383) AT1G05010 | Symbols: EFE, ACO4, EAT1 | EFE (ETHYLENE-FORMING ENZYME); 1-aminocyclopropane-1-carboxylate oxidase | chr1:1431419-1432695 REVERSEmoderately similar to ( 423) ACCO1_ORYSA 1-aminocyclopropane-1-carboxylate oxidase 1 (EC 1.14.17.4) (ACC oxidase 1) (Ethylene-forming enzyme) (EFE) - Oryza sativa (Rice)moderately similar to ( 486) loc_os02g53180 12002.m33892 pr…
GRMZM2G126732	4	177657802	177660210		-9.19553	-9.76891	-9.53246	-10.0679	Up	AT1G05010	GO	BP	regulation of hydrogen peroxide metabolic process	3.59e-05		hormone metabolism.ethylene.synthesis-degradation.1-aminocyclopropane-1-carboxylate oxidase	17.5.1.2	grmzm2g126732_t02	moderately similar to ( 416) AT1G05010 | Symbols: EFE, ACO4, EAT1 | EFE (ETHYLENE-FORMING ENZYME); 1-aminocyclopropane-1-carboxylate oxidase | chr1:1431419-1432695 REVERSEmoderately similar to ( 456) ACCO1_ORYSA 1-aminocyclopropane-1-carboxylate oxidase 1 (EC 1.14.17.4) (ACC oxidase 1) (Ethylene-forming enzyme) (EFE) - Oryza sativa (Rice)highly similar to ( 519) loc_os02g53180 12002.m33892 protei…
GRMZM2G126732	4	177657802	177660210		-9.19553	-9.76891	-9.53246	-10.0679	Up	AT1G05010	GO	BP	regulation of hydrogen peroxide metabolic process	3.59e-05		not assigned.unknown	35.2	grmzm2g126732_t03	seq=cds; coord=4:177630118..177630803:-1; parent_gene=GRMZM2G126732
GRMZM2G126732	4	177657802	177660210		-9.19553	-9.76891	-9.53246	-10.0679	Up	AT1G05010	GO	BP	detection of biotic stimulus	0.0899272		hormone metabolism.ethylene.synthesis-degradation	17.5.1	grmzm2g126732_t01	moderately similar to ( 383) AT1G05010 | Symbols: EFE, ACO4, EAT1 | EFE (ETHYLENE-FORMING ENZYME); 1-aminocyclopropane-1-carboxylate oxidase | chr1:1431419-1432695 REVERSEmoderately similar to ( 423) ACCO1_ORYSA 1-aminocyclopropane-1-carboxylate oxidase 1 (EC 1.14.17.4) (ACC oxidase 1) (Ethylene-forming enzyme) (EFE) - Oryza sativa (Rice)moderately similar to ( 486) loc_os02g53180 12002.m33892 pr…
GRMZM2G126732	4	177657802	177660210		-9.19553	-9.76891	-9.53246	-10.0679	Up	AT1G05010	GO	BP	detection of biotic stimulus	0.0899272		hormone metabolism.ethylene.synthesis-degradation.1-aminocyclopropane-1-carboxylate oxidase	17.5.1.2	grmzm2g126732_t02	moderately similar to ( 416) AT1G05010 | Symbols: EFE, ACO4, EAT1 | EFE (ETHYLENE-FORMING ENZYME); 1-aminocyclopropane-1-carboxylate oxidase | chr1:1431419-1432695 REVERSEmoderately similar to ( 456) ACCO1_ORYSA 1-aminocyclopropane-1-carboxylate oxidase 1 (EC 1.14.17.4) (ACC oxidase 1) (Ethylene-forming enzyme) (EFE) - Oryza sativa (Rice)highly similar to ( 519) loc_os02g53180 12002.m33892 protei…
GRMZM2G126732	4	177657802	177660210		-9.19553	-9.76891	-9.53246	-10.0679	Up	AT1G05010	GO	BP	detection of biotic stimulus	0.0899272		not assigned.unknown	35.2	grmzm2g126732_t03	seq=cds; coord=4:177630118..177630803:-1; parent_gene=GRMZM2G126732
GRMZM2G126732	4	177657802	177660210		-9.19553	-9.76891	-9.53246	-10.0679	Up	AT1G05010	GO	BP	systemic acquired resistance, salicylic acid mediated signaling pathway	0.000139563		hormone metabolism.ethylene.synthesis-degradation	17.5.1	grmzm2g126732_t01	moderately similar to ( 383) AT1G05010 | Symbols: EFE, ACO4, EAT1 | EFE (ETHYLENE-FORMING ENZYME); 1-aminocyclopropane-1-carboxylate oxidase | chr1:1431419-1432695 REVERSEmoderately similar to ( 423) ACCO1_ORYSA 1-aminocyclopropane-1-carboxylate oxidase 1 (EC 1.14.17.4) (ACC oxidase 1) (Ethylene-forming enzyme) (EFE) - Oryza sativa (Rice)moderately similar to ( 486) loc_os02g53180 12002.m33892 pr…
GRMZM2G126732	4	177657802	177660210		-9.19553	-9.76891	-9.53246	-10.0679	Up	AT1G05010	GO	BP	systemic acquired resistance, salicylic acid mediated signaling pathway	0.000139563		hormone metabolism.ethylene.synthesis-degradation.1-aminocyclopropane-1-carboxylate oxidase	17.5.1.2	grmzm2g126732_t02	moderately similar to ( 416) AT1G05010 | Symbols: EFE, ACO4, EAT1 | EFE (ETHYLENE-FORMING ENZYME); 1-aminocyclopropane-1-carboxylate oxidase | chr1:1431419-1432695 REVERSEmoderately similar to ( 456) ACCO1_ORYSA 1-aminocyclopropane-1-carboxylate oxidase 1 (EC 1.14.17.4) (ACC oxidase 1) (Ethylene-forming enzyme) (EFE) - Oryza sativa (Rice)highly similar to ( 519) loc_os02g53180 12002.m33892 protei…
GRMZM2G126732	4	177657802	177660210		-9.19553	-9.76891	-9.53246	-10.0679	Up	AT1G05010	GO	BP	systemic acquired resistance, salicylic acid mediated signaling pathway	0.000139563		not assigned.unknown	35.2	grmzm2g126732_t03	seq=cds; coord=4:177630118..177630803:-1; parent_gene=GRMZM2G126732
GRMZM2G126732	4	177657802	177660210		-9.19553	-9.76891	-9.53246	-10.0679	Up	AT1G05010	GO	BP	negative regulation of defense response	0.25356		hormone metabolism.ethylene.synthesis-degradation	17.5.1	grmzm2g126732_t01	moderately similar to ( 383) AT1G05010 | Symbols: EFE, ACO4, EAT1 | EFE (ETHYLENE-FORMING ENZYME); 1-aminocyclopropane-1-carboxylate oxidase | chr1:1431419-1432695 REVERSEmoderately similar to ( 423) ACCO1_ORYSA 1-aminocyclopropane-1-carboxylate oxidase 1 (EC 1.14.17.4) (ACC oxidase 1) (Ethylene-forming enzyme) (EFE) - Oryza sativa (Rice)moderately similar to ( 486) loc_os02g53180 12002.m33892 pr…
GRMZM2G126732	4	177657802	177660210		-9.19553	-9.76891	-9.53246	-10.0679	Up	AT1G05010	GO	BP	negative regulation of defense response	0.25356		hormone metabolism.ethylene.synthesis-degradation.1-aminocyclopropane-1-carboxylate oxidase	17.5.1.2	grmzm2g126732_t02	moderately similar to ( 416) AT1G05010 | Symbols: EFE, ACO4, EAT1 | EFE (ETHYLENE-FORMING ENZYME); 1-aminocyclopropane-1-carboxylate oxidase | chr1:1431419-1432695 REVERSEmoderately similar to ( 456) ACCO1_ORYSA 1-aminocyclopropane-1-carboxylate oxidase 1 (EC 1.14.17.4) (ACC oxidase 1) (Ethylene-forming enzyme) (EFE) - Oryza sativa (Rice)highly similar to ( 519) loc_os02g53180 12002.m33892 protei…
GRMZM2G126732	4	177657802	177660210		-9.19553	-9.76891	-9.53246	-10.0679	Up	AT1G05010	GO	BP	negative regulation of defense response	0.25356		not assigned.unknown	35.2	grmzm2g126732_t03	seq=cds; coord=4:177630118..177630803:-1; parent_gene=GRMZM2G126732
GRMZM2G126732	4	177657802	177660210		-9.19553	-9.76891	-9.53246	-10.0679	Up	AT1G05010	GO	BP	defense response to fungus	0.291898		hormone metabolism.ethylene.synthesis-degradation	17.5.1	grmzm2g126732_t01	moderately similar to ( 383) AT1G05010 | Symbols: EFE, ACO4, EAT1 | EFE (ETHYLENE-FORMING ENZYME); 1-aminocyclopropane-1-carboxylate oxidase | chr1:1431419-1432695 REVERSEmoderately similar to ( 423) ACCO1_ORYSA 1-aminocyclopropane-1-carboxylate oxidase 1 (EC 1.14.17.4) (ACC oxidase 1) (Ethylene-forming enzyme) (EFE) - Oryza sativa (Rice)moderately similar to ( 486) loc_os02g53180 12002.m33892 pr…
GRMZM2G126732	4	177657802	177660210		-9.19553	-9.76891	-9.53246	-10.0679	Up	AT1G05010	GO	BP	defense response to fungus	0.291898		hormone metabolism.ethylene.synthesis-degradation.1-aminocyclopropane-1-carboxylate oxidase	17.5.1.2	grmzm2g126732_t02	moderately similar to ( 416) AT1G05010 | Symbols: EFE, ACO4, EAT1 | EFE (ETHYLENE-FORMING ENZYME); 1-aminocyclopropane-1-carboxylate oxidase | chr1:1431419-1432695 REVERSEmoderately similar to ( 456) ACCO1_ORYSA 1-aminocyclopropane-1-carboxylate oxidase 1 (EC 1.14.17.4) (ACC oxidase 1) (Ethylene-forming enzyme) (EFE) - Oryza sativa (Rice)highly similar to ( 519) loc_os02g53180 12002.m33892 protei…
GRMZM2G126732	4	177657802	177660210		-9.19553	-9.76891	-9.53246	-10.0679	Up	AT1G05010	GO	BP	defense response to fungus	0.291898		not assigned.unknown	35.2	grmzm2g126732_t03	seq=cds; coord=4:177630118..177630803:-1; parent_gene=GRMZM2G126732
GRMZM2G126732	4	177657802	177660210		-9.19553	-9.76891	-9.53246	-10.0679	Up	AT1G05010	GO	BP	cellular cation homeostasis	0.353767		hormone metabolism.ethylene.synthesis-degradation	17.5.1	grmzm2g126732_t01	moderately similar to ( 383) AT1G05010 | Symbols: EFE, ACO4, EAT1 | EFE (ETHYLENE-FORMING ENZYME); 1-aminocyclopropane-1-carboxylate oxidase | chr1:1431419-1432695 REVERSEmoderately similar to ( 423) ACCO1_ORYSA 1-aminocyclopropane-1-carboxylate oxidase 1 (EC 1.14.17.4) (ACC oxidase 1) (Ethylene-forming enzyme) (EFE) - Oryza sativa (Rice)moderately similar to ( 486) loc_os02g53180 12002.m33892 pr…
GRMZM2G126732	4	177657802	177660210		-9.19553	-9.76891	-9.53246	-10.0679	Up	AT1G05010	GO	BP	cellular cation homeostasis	0.353767		hormone metabolism.ethylene.synthesis-degradation.1-aminocyclopropane-1-carboxylate oxidase	17.5.1.2	grmzm2g126732_t02	moderately similar to ( 416) AT1G05010 | Symbols: EFE, ACO4, EAT1 | EFE (ETHYLENE-FORMING ENZYME); 1-aminocyclopropane-1-carboxylate oxidase | chr1:1431419-1432695 REVERSEmoderately similar to ( 456) ACCO1_ORYSA 1-aminocyclopropane-1-carboxylate oxidase 1 (EC 1.14.17.4) (ACC oxidase 1) (Ethylene-forming enzyme) (EFE) - Oryza sativa (Rice)highly similar to ( 519) loc_os02g53180 12002.m33892 protei…
GRMZM2G126732	4	177657802	177660210		-9.19553	-9.76891	-9.53246	-10.0679	Up	AT1G05010	GO	BP	cellular cation homeostasis	0.353767		not assigned.unknown	35.2	grmzm2g126732_t03	seq=cds; coord=4:177630118..177630803:-1; parent_gene=GRMZM2G126732
GRMZM2G126732	4	177657802	177660210		-9.19553	-9.76891	-9.53246	-10.0679	Up	AT1G05010	GO	BP	response to fungus	0.0414499		hormone metabolism.ethylene.synthesis-degradation	17.5.1	grmzm2g126732_t01	moderately similar to ( 383) AT1G05010 | Symbols: EFE, ACO4, EAT1 | EFE (ETHYLENE-FORMING ENZYME); 1-aminocyclopropane-1-carboxylate oxidase | chr1:1431419-1432695 REVERSEmoderately similar to ( 423) ACCO1_ORYSA 1-aminocyclopropane-1-carboxylate oxidase 1 (EC 1.14.17.4) (ACC oxidase 1) (Ethylene-forming enzyme) (EFE) - Oryza sativa (Rice)moderately similar to ( 486) loc_os02g53180 12002.m33892 pr…
GRMZM2G126732	4	177657802	177660210		-9.19553	-9.76891	-9.53246	-10.0679	Up	AT1G05010	GO	BP	response to fungus	0.0414499		hormone metabolism.ethylene.synthesis-degradation.1-aminocyclopropane-1-carboxylate oxidase	17.5.1.2	grmzm2g126732_t02	moderately similar to ( 416) AT1G05010 | Symbols: EFE, ACO4, EAT1 | EFE (ETHYLENE-FORMING ENZYME); 1-aminocyclopropane-1-carboxylate oxidase | chr1:1431419-1432695 REVERSEmoderately similar to ( 456) ACCO1_ORYSA 1-aminocyclopropane-1-carboxylate oxidase 1 (EC 1.14.17.4) (ACC oxidase 1) (Ethylene-forming enzyme) (EFE) - Oryza sativa (Rice)highly similar to ( 519) loc_os02g53180 12002.m33892 protei…
GRMZM2G126732	4	177657802	177660210		-9.19553	-9.76891	-9.53246	-10.0679	Up	AT1G05010	GO	BP	response to fungus	0.0414499		not assigned.unknown	35.2	grmzm2g126732_t03	seq=cds; coord=4:177630118..177630803:-1; parent_gene=GRMZM2G126732
GRMZM2G126732	4	177657802	177660210		-9.19553	-9.76891	-9.53246	-10.0679	Up	AT1G05010	GO	BP	ethylene biosynthetic process	0.321567		hormone metabolism.ethylene.synthesis-degradation	17.5.1	grmzm2g126732_t01	moderately similar to ( 383) AT1G05010 | Symbols: EFE, ACO4, EAT1 | EFE (ETHYLENE-FORMING ENZYME); 1-aminocyclopropane-1-carboxylate oxidase | chr1:1431419-1432695 REVERSEmoderately similar to ( 423) ACCO1_ORYSA 1-aminocyclopropane-1-carboxylate oxidase 1 (EC 1.14.17.4) (ACC oxidase 1) (Ethylene-forming enzyme) (EFE) - Oryza sativa (Rice)moderately similar to ( 486) loc_os02g53180 12002.m33892 pr…
GRMZM2G126732	4	177657802	177660210		-9.19553	-9.76891	-9.53246	-10.0679	Up	AT1G05010	GO	BP	ethylene biosynthetic process	0.321567		hormone metabolism.ethylene.synthesis-degradation.1-aminocyclopropane-1-carboxylate oxidase	17.5.1.2	grmzm2g126732_t02	moderately similar to ( 416) AT1G05010 | Symbols: EFE, ACO4, EAT1 | EFE (ETHYLENE-FORMING ENZYME); 1-aminocyclopropane-1-carboxylate oxidase | chr1:1431419-1432695 REVERSEmoderately similar to ( 456) ACCO1_ORYSA 1-aminocyclopropane-1-carboxylate oxidase 1 (EC 1.14.17.4) (ACC oxidase 1) (Ethylene-forming enzyme) (EFE) - Oryza sativa (Rice)highly similar to ( 519) loc_os02g53180 12002.m33892 protei…
GRMZM2G126732	4	177657802	177660210		-9.19553	-9.76891	-9.53246	-10.0679	Up	AT1G05010	GO	BP	ethylene biosynthetic process	0.321567		not assigned.unknown	35.2	grmzm2g126732_t03	seq=cds; coord=4:177630118..177630803:-1; parent_gene=GRMZM2G126732
GRMZM2G126732	4	177657802	177660210		-9.19553	-9.76891	-9.53246	-10.0679	Up	AT1G05010	GO	BP	MAPK cascade	0.202754		hormone metabolism.ethylene.synthesis-degradation	17.5.1	grmzm2g126732_t01	moderately similar to ( 383) AT1G05010 | Symbols: EFE, ACO4, EAT1 | EFE (ETHYLENE-FORMING ENZYME); 1-aminocyclopropane-1-carboxylate oxidase | chr1:1431419-1432695 REVERSEmoderately similar to ( 423) ACCO1_ORYSA 1-aminocyclopropane-1-carboxylate oxidase 1 (EC 1.14.17.4) (ACC oxidase 1) (Ethylene-forming enzyme) (EFE) - Oryza sativa (Rice)moderately similar to ( 486) loc_os02g53180 12002.m33892 pr…
GRMZM2G126732	4	177657802	177660210		-9.19553	-9.76891	-9.53246	-10.0679	Up	AT1G05010	GO	BP	MAPK cascade	0.202754		hormone metabolism.ethylene.synthesis-degradation.1-aminocyclopropane-1-carboxylate oxidase	17.5.1.2	grmzm2g126732_t02	moderately similar to ( 416) AT1G05010 | Symbols: EFE, ACO4, EAT1 | EFE (ETHYLENE-FORMING ENZYME); 1-aminocyclopropane-1-carboxylate oxidase | chr1:1431419-1432695 REVERSEmoderately similar to ( 456) ACCO1_ORYSA 1-aminocyclopropane-1-carboxylate oxidase 1 (EC 1.14.17.4) (ACC oxidase 1) (Ethylene-forming enzyme) (EFE) - Oryza sativa (Rice)highly similar to ( 519) loc_os02g53180 12002.m33892 protei…
GRMZM2G126732	4	177657802	177660210		-9.19553	-9.76891	-9.53246	-10.0679	Up	AT1G05010	GO	BP	MAPK cascade	0.202754		not assigned.unknown	35.2	grmzm2g126732_t03	seq=cds; coord=4:177630118..177630803:-1; parent_gene=GRMZM2G126732
GRMZM2G126732	4	177657802	177660210		-9.19553	-9.76891	-9.53246	-10.0679	Up	AT1G05010	GO	BP	regulation of plant-type hypersensitive response	0.340467		hormone metabolism.ethylene.synthesis-degradation	17.5.1	grmzm2g126732_t01	moderately similar to ( 383) AT1G05010 | Symbols: EFE, ACO4, EAT1 | EFE (ETHYLENE-FORMING ENZYME); 1-aminocyclopropane-1-carboxylate oxidase | chr1:1431419-1432695 REVERSEmoderately similar to ( 423) ACCO1_ORYSA 1-aminocyclopropane-1-carboxylate oxidase 1 (EC 1.14.17.4) (ACC oxidase 1) (Ethylene-forming enzyme) (EFE) - Oryza sativa (Rice)moderately similar to ( 486) loc_os02g53180 12002.m33892 pr…
GRMZM2G126732	4	177657802	177660210		-9.19553	-9.76891	-9.53246	-10.0679	Up	AT1G05010	GO	BP	regulation of plant-type hypersensitive response	0.340467		hormone metabolism.ethylene.synthesis-degradation.1-aminocyclopropane-1-carboxylate oxidase	17.5.1.2	grmzm2g126732_t02	moderately similar to ( 416) AT1G05010 | Symbols: EFE, ACO4, EAT1 | EFE (ETHYLENE-FORMING ENZYME); 1-aminocyclopropane-1-carboxylate oxidase | chr1:1431419-1432695 REVERSEmoderately similar to ( 456) ACCO1_ORYSA 1-aminocyclopropane-1-carboxylate oxidase 1 (EC 1.14.17.4) (ACC oxidase 1) (Ethylene-forming enzyme) (EFE) - Oryza sativa (Rice)highly similar to ( 519) loc_os02g53180 12002.m33892 protei…
GRMZM2G126732	4	177657802	177660210		-9.19553	-9.76891	-9.53246	-10.0679	Up	AT1G05010	GO	BP	regulation of plant-type hypersensitive response	0.340467		not assigned.unknown	35.2	grmzm2g126732_t03	seq=cds; coord=4:177630118..177630803:-1; parent_gene=GRMZM2G126732
GRMZM2G126732	4	177657802	177660210		-9.19553	-9.76891	-9.53246	-10.0679	Up	AT1G05010	GO	BP	cellular response to fatty acid	0.0562385		hormone metabolism.ethylene.synthesis-degradation	17.5.1	grmzm2g126732_t01	moderately similar to ( 383) AT1G05010 | Symbols: EFE, ACO4, EAT1 | EFE (ETHYLENE-FORMING ENZYME); 1-aminocyclopropane-1-carboxylate oxidase | chr1:1431419-1432695 REVERSEmoderately similar to ( 423) ACCO1_ORYSA 1-aminocyclopropane-1-carboxylate oxidase 1 (EC 1.14.17.4) (ACC oxidase 1) (Ethylene-forming enzyme) (EFE) - Oryza sativa (Rice)moderately similar to ( 486) loc_os02g53180 12002.m33892 pr…
GRMZM2G126732	4	177657802	177660210		-9.19553	-9.76891	-9.53246	-10.0679	Up	AT1G05010	GO	BP	cellular response to fatty acid	0.0562385		hormone metabolism.ethylene.synthesis-degradation.1-aminocyclopropane-1-carboxylate oxidase	17.5.1.2	grmzm2g126732_t02	moderately similar to ( 416) AT1G05010 | Symbols: EFE, ACO4, EAT1 | EFE (ETHYLENE-FORMING ENZYME); 1-aminocyclopropane-1-carboxylate oxidase | chr1:1431419-1432695 REVERSEmoderately similar to ( 456) ACCO1_ORYSA 1-aminocyclopropane-1-carboxylate oxidase 1 (EC 1.14.17.4) (ACC oxidase 1) (Ethylene-forming enzyme) (EFE) - Oryza sativa (Rice)highly similar to ( 519) loc_os02g53180 12002.m33892 protei…
GRMZM2G126732	4	177657802	177660210		-9.19553	-9.76891	-9.53246	-10.0679	Up	AT1G05010	GO	BP	cellular response to fatty acid	0.0562385		not assigned.unknown	35.2	grmzm2g126732_t03	seq=cds; coord=4:177630118..177630803:-1; parent_gene=GRMZM2G126732
GRMZM2G126732	4	177657802	177660210		-9.19553	-9.76891	-9.53246	-10.0679	Up	AT1G05010	GO	BP	salicylic acid biosynthetic process	0.194668		hormone metabolism.ethylene.synthesis-degradation	17.5.1	grmzm2g126732_t01	moderately similar to ( 383) AT1G05010 | Symbols: EFE, ACO4, EAT1 | EFE (ETHYLENE-FORMING ENZYME); 1-aminocyclopropane-1-carboxylate oxidase | chr1:1431419-1432695 REVERSEmoderately similar to ( 423) ACCO1_ORYSA 1-aminocyclopropane-1-carboxylate oxidase 1 (EC 1.14.17.4) (ACC oxidase 1) (Ethylene-forming enzyme) (EFE) - Oryza sativa (Rice)moderately similar to ( 486) loc_os02g53180 12002.m33892 pr…
GRMZM2G126732	4	177657802	177660210		-9.19553	-9.76891	-9.53246	-10.0679	Up	AT1G05010	GO	BP	salicylic acid biosynthetic process	0.194668		hormone metabolism.ethylene.synthesis-degradation.1-aminocyclopropane-1-carboxylate oxidase	17.5.1.2	grmzm2g126732_t02	moderately similar to ( 416) AT1G05010 | Symbols: EFE, ACO4, EAT1 | EFE (ETHYLENE-FORMING ENZYME); 1-aminocyclopropane-1-carboxylate oxidase | chr1:1431419-1432695 REVERSEmoderately similar to ( 456) ACCO1_ORYSA 1-aminocyclopropane-1-carboxylate oxidase 1 (EC 1.14.17.4) (ACC oxidase 1) (Ethylene-forming enzyme) (EFE) - Oryza sativa (Rice)highly similar to ( 519) loc_os02g53180 12002.m33892 protei…
GRMZM2G126732	4	177657802	177660210		-9.19553	-9.76891	-9.53246	-10.0679	Up	AT1G05010	GO	BP	salicylic acid biosynthetic process	0.194668		not assigned.unknown	35.2	grmzm2g126732_t03	seq=cds; coord=4:177630118..177630803:-1; parent_gene=GRMZM2G126732
GRMZM2G126732	4	177657802	177660210		-9.19553	-9.76891	-9.53246	-10.0679	Up	AT1G05010	GO	BP	response to chitin	0.167946		hormone metabolism.ethylene.synthesis-degradation	17.5.1	grmzm2g126732_t01	moderately similar to ( 383) AT1G05010 | Symbols: EFE, ACO4, EAT1 | EFE (ETHYLENE-FORMING ENZYME); 1-aminocyclopropane-1-carboxylate oxidase | chr1:1431419-1432695 REVERSEmoderately similar to ( 423) ACCO1_ORYSA 1-aminocyclopropane-1-carboxylate oxidase 1 (EC 1.14.17.4) (ACC oxidase 1) (Ethylene-forming enzyme) (EFE) - Oryza sativa (Rice)moderately similar to ( 486) loc_os02g53180 12002.m33892 pr…
GRMZM2G126732	4	177657802	177660210		-9.19553	-9.76891	-9.53246	-10.0679	Up	AT1G05010	GO	BP	response to chitin	0.167946		hormone metabolism.ethylene.synthesis-degradation.1-aminocyclopropane-1-carboxylate oxidase	17.5.1.2	grmzm2g126732_t02	moderately similar to ( 416) AT1G05010 | Symbols: EFE, ACO4, EAT1 | EFE (ETHYLENE-FORMING ENZYME); 1-aminocyclopropane-1-carboxylate oxidase | chr1:1431419-1432695 REVERSEmoderately similar to ( 456) ACCO1_ORYSA 1-aminocyclopropane-1-carboxylate oxidase 1 (EC 1.14.17.4) (ACC oxidase 1) (Ethylene-forming enzyme) (EFE) - Oryza sativa (Rice)highly similar to ( 519) loc_os02g53180 12002.m33892 protei…
GRMZM2G126732	4	177657802	177660210		-9.19553	-9.76891	-9.53246	-10.0679	Up	AT1G05010	GO	BP	response to chitin	0.167946		not assigned.unknown	35.2	grmzm2g126732_t03	seq=cds; coord=4:177630118..177630803:-1; parent_gene=GRMZM2G126732
GRMZM2G126732	4	177657802	177660210		-9.19553	-9.76891	-9.53246	-10.0679	Up	AT1G05010	GO	BP	defense response to bacterium	0.358783		hormone metabolism.ethylene.synthesis-degradation	17.5.1	grmzm2g126732_t01	moderately similar to ( 383) AT1G05010 | Symbols: EFE, ACO4, EAT1 | EFE (ETHYLENE-FORMING ENZYME); 1-aminocyclopropane-1-carboxylate oxidase | chr1:1431419-1432695 REVERSEmoderately similar to ( 423) ACCO1_ORYSA 1-aminocyclopropane-1-carboxylate oxidase 1 (EC 1.14.17.4) (ACC oxidase 1) (Ethylene-forming enzyme) (EFE) - Oryza sativa (Rice)moderately similar to ( 486) loc_os02g53180 12002.m33892 pr…
GRMZM2G126732	4	177657802	177660210		-9.19553	-9.76891	-9.53246	-10.0679	Up	AT1G05010	GO	BP	defense response to bacterium	0.358783		hormone metabolism.ethylene.synthesis-degradation.1-aminocyclopropane-1-carboxylate oxidase	17.5.1.2	grmzm2g126732_t02	moderately similar to ( 416) AT1G05010 | Symbols: EFE, ACO4, EAT1 | EFE (ETHYLENE-FORMING ENZYME); 1-aminocyclopropane-1-carboxylate oxidase | chr1:1431419-1432695 REVERSEmoderately similar to ( 456) ACCO1_ORYSA 1-aminocyclopropane-1-carboxylate oxidase 1 (EC 1.14.17.4) (ACC oxidase 1) (Ethylene-forming enzyme) (EFE) - Oryza sativa (Rice)highly similar to ( 519) loc_os02g53180 12002.m33892 protei…
GRMZM2G126732	4	177657802	177660210		-9.19553	-9.76891	-9.53246	-10.0679	Up	AT1G05010	GO	BP	defense response to bacterium	0.358783		not assigned.unknown	35.2	grmzm2g126732_t03	seq=cds; coord=4:177630118..177630803:-1; parent_gene=GRMZM2G126732
GRMZM2G127418	2	144827059	144828816		-12.6351	-13.9297	-12.9461	-14.7932	Up	AT4G35160	GO	BP		NA		secondary metabolism.phenylpropanoids	16.2	grmzm2g127418_t01	weakly similar to ( 152) AT4G35160 | Symbols: | O-methyltransferase family 2 protein | chr4:16730989-16732808 REVERSEmoderately similar to ( 315) ZRP4_MAIZE O-methyltransferase ZRP4 (EC 2.1.1.-) (OMT) - Zea mays (Maize)moderately similar to ( 332) loc_os05g43940 12005.m08520 protein O-methyltransferase ZRP4, putative, expressed seq=cds; coord=2:144192738..144194495:1; parent_gene=GRMZM2G127418
GRMZM2G128179	2	16692075	16696326		-10.7912	-10.3808	-10.9922	-10.5792	Down	AT4G00750	GO	BP	unknown	0.809404		stress.abiotic.drought/salt	20.2.3	grmzm2g128179_t01	highly similar to ( 793) AT4G00750 | Symbols: | dehydration-responsive family protein | chr4:314405-317507 FORWARDnearly identical (1080) loc_os04g48230 12004.m35188 protein ankyrin protein kinase-like, putative, expressed seq=cds; coord=2:16675700..16679951:1; parent_gene=GRMZM2G128179
GRMZM2G129234	6	150277216	150279717		-12.3092	-13.0026	-12.0856	-12.9894	Up	AT4G30260	GO	BP	unknown	0.987141		not assigned.unknown	35.2	grmzm2g129234_t01	moderately similar to ( 278) AT4G30260 | Symbols: | integral membrane Yip1 family protein | chr4:14816890-14818722 REVERSEmoderately similar to ( 293) loc_os01g64760 12001.m42532 protein yip1 domain family, member 6, putative, expressed seq=cds; coord=6:150083259..150085760:1; parent_gene=GRMZM2G129234
GRMZM2G131421	9	20705211	20706472		-9.51612	-10.9877	-9.42219	-10.4851	Up	NA	NA	NA	NA	NA		development.unspecified	33.99	grmzm2g131421_t01	very weakly similar to (97.4) NO93_SOYBN Early nodulin 93 (N-93) - Glycine max (Soybean)weakly similar to ( 179) loc_os06g05010 12006.m31974 protein early nodulin 93, putative, expressed seq=cds; coord=9:20693835..20695096:1; parent_gene=GRMZM2G131421
GRMZM2G131421	9	20705211	20706472		-9.51612	-10.9877	-9.42219	-10.4851	Up	NA	NA	NA	NA	NA		development.unspecified	33.99	grmzm2g131421_t02	weakly similar to ( 135) loc_os06g05010 12006.m31974 protein early nodulin 93, putative, expressed seq=cds; coord=9:20693835..20695088:1; parent_gene=GRMZM2G131421
GRMZM2G131421	9	20705211	20706472		-9.51612	-10.9877	-9.42219	-10.4851	Up	NA	NA	NA	NA	NA		development.unspecified	33.99	grmzm2g131421_t03	weakly similar to ( 149) loc_os06g05010 12006.m31974 protein early nodulin 93, putative, expressed seq=cds; coord=9:20693841..20695096:1; parent_gene=GRMZM2G131421
GRMZM2G133407	5	1817501	1820935		-11.3655	-11.8224	-11.6627	-12.049	Up	AT2G26740	GO	BP	response to water deprivation	0.153389		misc.misc2	26.1	grmzm2g133407_t02	moderately similar to ( 217) AT2G26740 | Symbols: ATSEH | ATSEH (Arabidopsis thaliana soluble epoxide hydrolase); epoxide hydrolase | chr2:11393148-11394257 REVERSEmoderately similar to ( 339) loc_os03g61360 12003.m11018 protein epoxide hydrolase 2, putative, expressed seq=cds; coord=5:1817221..1820652:-1; parent_gene=GRMZM2G133407
GRMZM2G133407	5	1817501	1820935		-11.3655	-11.8224	-11.6627	-12.049	Up	AT2G26740	GO	BP	response to water deprivation	0.153389		misc.misc2	26.1	grmzm2g133407_t03	weakly similar to ( 106) AT2G26740 | Symbols: ATSEH | ATSEH (Arabidopsis thaliana soluble epoxide hydrolase); epoxide hydrolase | chr2:11393148-11394257 REVERSEweakly similar to ( 151) loc_os03g61340 12003.m11017 protein epoxide hydrolase 2, putative, expressed seq=cds; coord=5:1819686..1820640:-1; parent_gene=GRMZM2G133407
GRMZM2G133407	5	1817501	1820935		-11.3655	-11.8224	-11.6627	-12.049	Up	AT2G26740	GO	BP	response to water deprivation	0.153389		misc.misc2	26.1	grmzm2g133407_t04	moderately similar to ( 212) AT2G26740 | Symbols: ATSEH | ATSEH (Arabidopsis thaliana soluble epoxide hydrolase); epoxide hydrolase | chr2:11393148-11394257 REVERSEmoderately similar to ( 312) loc_os03g61360 12003.m11018 protein epoxide hydrolase 2, putative, expressed seq=cds; coord=5:1817280..1820515:-1; parent_gene=GRMZM2G133407
GRMZM2G133407	5	1817501	1820935		-11.3655	-11.8224	-11.6627	-12.049	Up	AT2G26740	GO	BP	response to water deprivation	0.153389		misc.misc2	26.1	grmzm2g133407_t01	moderately similar to ( 309) AT2G26740 | Symbols: ATSEH | ATSEH (Arabidopsis thaliana soluble epoxide hydrolase); epoxide hydrolase | chr2:11393148-11394257 REVERSEmoderately similar to ( 469) loc_os03g61360 12003.m11018 protein epoxide hydrolase 2, putative, expressed seq=cds; coord=5:1817218..1820652:-1; parent_gene=GRMZM2G133407
GRMZM2G133407	5	1817501	1820935		-11.3655	-11.8224	-11.6627	-12.049	Up	AT2G26740	GO	BP	response to auxin stimulus	0.310946		misc.misc2	26.1	grmzm2g133407_t02	moderately similar to ( 217) AT2G26740 | Symbols: ATSEH | ATSEH (Arabidopsis thaliana soluble epoxide hydrolase); epoxide hydrolase | chr2:11393148-11394257 REVERSEmoderately similar to ( 339) loc_os03g61360 12003.m11018 protein epoxide hydrolase 2, putative, expressed seq=cds; coord=5:1817221..1820652:-1; parent_gene=GRMZM2G133407
GRMZM2G133407	5	1817501	1820935		-11.3655	-11.8224	-11.6627	-12.049	Up	AT2G26740	GO	BP	response to auxin stimulus	0.310946		misc.misc2	26.1	grmzm2g133407_t03	weakly similar to ( 106) AT2G26740 | Symbols: ATSEH | ATSEH (Arabidopsis thaliana soluble epoxide hydrolase); epoxide hydrolase | chr2:11393148-11394257 REVERSEweakly similar to ( 151) loc_os03g61340 12003.m11017 protein epoxide hydrolase 2, putative, expressed seq=cds; coord=5:1819686..1820640:-1; parent_gene=GRMZM2G133407
GRMZM2G133407	5	1817501	1820935		-11.3655	-11.8224	-11.6627	-12.049	Up	AT2G26740	GO	BP	response to auxin stimulus	0.310946		misc.misc2	26.1	grmzm2g133407_t04	moderately similar to ( 212) AT2G26740 | Symbols: ATSEH | ATSEH (Arabidopsis thaliana soluble epoxide hydrolase); epoxide hydrolase | chr2:11393148-11394257 REVERSEmoderately similar to ( 312) loc_os03g61360 12003.m11018 protein epoxide hydrolase 2, putative, expressed seq=cds; coord=5:1817280..1820515:-1; parent_gene=GRMZM2G133407
GRMZM2G133407	5	1817501	1820935		-11.3655	-11.8224	-11.6627	-12.049	Up	AT2G26740	GO	BP	response to auxin stimulus	0.310946		misc.misc2	26.1	grmzm2g133407_t01	moderately similar to ( 309) AT2G26740 | Symbols: ATSEH | ATSEH (Arabidopsis thaliana soluble epoxide hydrolase); epoxide hydrolase | chr2:11393148-11394257 REVERSEmoderately similar to ( 469) loc_os03g61360 12003.m11018 protein epoxide hydrolase 2, putative, expressed seq=cds; coord=5:1817218..1820652:-1; parent_gene=GRMZM2G133407
GRMZM2G136344	10	120802689	120805284		-10.7212	-11.1295	-10.6207	-11.1209	Up	AT5G67030	GO	BP	oxidation-reduction process	3.59e-05		hormone metabolism.abscisic acid.synthesis-degradation.synthesis.zeaxanthin epoxidase	17.1.1.1.1	grmzm2g136344_t02	moderately similar to ( 295) AT5G67030 | Symbols: ABA1, LOS6, NPQ2, ATABA1, ZEP, IBS3, ATZEP | ABA1 (ABA DEFICIENT 1); zeaxanthin epoxidase | chr5:26754026-26757090 REVERSEmoderately similar to ( 312) ABA2_NICPL Zeaxanthin epoxidase, chloroplast precursor (EC 1.14.13.90) - Nicotiana plumbaginifolia (Leadwort-leaved tobacco)moderately similar to ( 412) loc_os04g37619 12004.m35575 protein zeaxanthi…
GRMZM2G136344	10	120802689	120805284		-10.7212	-11.1295	-10.6207	-11.1209	Up	AT5G67030	GO	BP	oxidation-reduction process	3.59e-05		not assigned.unknown	35.2	grmzm2g136344_t01	seq=cds; coord=10:120784116..120784838:1; parent_gene=GRMZM2G136344
GRMZM2G136344	10	120802689	120805284		-10.7212	-11.1295	-10.6207	-11.1209	Up	AT5G67030	GO	BP	sugar mediated signaling pathway	0.420957		hormone metabolism.abscisic acid.synthesis-degradation.synthesis.zeaxanthin epoxidase	17.1.1.1.1	grmzm2g136344_t02	moderately similar to ( 295) AT5G67030 | Symbols: ABA1, LOS6, NPQ2, ATABA1, ZEP, IBS3, ATZEP | ABA1 (ABA DEFICIENT 1); zeaxanthin epoxidase | chr5:26754026-26757090 REVERSEmoderately similar to ( 312) ABA2_NICPL Zeaxanthin epoxidase, chloroplast precursor (EC 1.14.13.90) - Nicotiana plumbaginifolia (Leadwort-leaved tobacco)moderately similar to ( 412) loc_os04g37619 12004.m35575 protein zeaxanthi…
GRMZM2G136344	10	120802689	120805284		-10.7212	-11.1295	-10.6207	-11.1209	Up	AT5G67030	GO	BP	sugar mediated signaling pathway	0.420957		not assigned.unknown	35.2	grmzm2g136344_t01	seq=cds; coord=10:120784116..120784838:1; parent_gene=GRMZM2G136344
GRMZM2G136344	10	120802689	120805284		-10.7212	-11.1295	-10.6207	-11.1209	Up	AT5G67030	GO	BP	response to red light	0.354926		hormone metabolism.abscisic acid.synthesis-degradation.synthesis.zeaxanthin epoxidase	17.1.1.1.1	grmzm2g136344_t02	moderately similar to ( 295) AT5G67030 | Symbols: ABA1, LOS6, NPQ2, ATABA1, ZEP, IBS3, ATZEP | ABA1 (ABA DEFICIENT 1); zeaxanthin epoxidase | chr5:26754026-26757090 REVERSEmoderately similar to ( 312) ABA2_NICPL Zeaxanthin epoxidase, chloroplast precursor (EC 1.14.13.90) - Nicotiana plumbaginifolia (Leadwort-leaved tobacco)moderately similar to ( 412) loc_os04g37619 12004.m35575 protein zeaxanthi…
GRMZM2G136344	10	120802689	120805284		-10.7212	-11.1295	-10.6207	-11.1209	Up	AT5G67030	GO	BP	response to red light	0.354926		not assigned.unknown	35.2	grmzm2g136344_t01	seq=cds; coord=10:120784116..120784838:1; parent_gene=GRMZM2G136344
GRMZM2G136344	10	120802689	120805284		-10.7212	-11.1295	-10.6207	-11.1209	Up	AT5G67030	GO	BP	metabolic process	0.528753		hormone metabolism.abscisic acid.synthesis-degradation.synthesis.zeaxanthin epoxidase	17.1.1.1.1	grmzm2g136344_t02	moderately similar to ( 295) AT5G67030 | Symbols: ABA1, LOS6, NPQ2, ATABA1, ZEP, IBS3, ATZEP | ABA1 (ABA DEFICIENT 1); zeaxanthin epoxidase | chr5:26754026-26757090 REVERSEmoderately similar to ( 312) ABA2_NICPL Zeaxanthin epoxidase, chloroplast precursor (EC 1.14.13.90) - Nicotiana plumbaginifolia (Leadwort-leaved tobacco)moderately similar to ( 412) loc_os04g37619 12004.m35575 protein zeaxanthi…
GRMZM2G136344	10	120802689	120805284		-10.7212	-11.1295	-10.6207	-11.1209	Up	AT5G67030	GO	BP	metabolic process	0.528753		not assigned.unknown	35.2	grmzm2g136344_t01	seq=cds; coord=10:120784116..120784838:1; parent_gene=GRMZM2G136344
GRMZM2G136344	10	120802689	120805284		-10.7212	-11.1295	-10.6207	-11.1209	Up	AT5G67030	GO	BP	response to water deprivation	0.153389		hormone metabolism.abscisic acid.synthesis-degradation.synthesis.zeaxanthin epoxidase	17.1.1.1.1	grmzm2g136344_t02	moderately similar to ( 295) AT5G67030 | Symbols: ABA1, LOS6, NPQ2, ATABA1, ZEP, IBS3, ATZEP | ABA1 (ABA DEFICIENT 1); zeaxanthin epoxidase | chr5:26754026-26757090 REVERSEmoderately similar to ( 312) ABA2_NICPL Zeaxanthin epoxidase, chloroplast precursor (EC 1.14.13.90) - Nicotiana plumbaginifolia (Leadwort-leaved tobacco)moderately similar to ( 412) loc_os04g37619 12004.m35575 protein zeaxanthi…
GRMZM2G136344	10	120802689	120805284		-10.7212	-11.1295	-10.6207	-11.1209	Up	AT5G67030	GO	BP	response to water deprivation	0.153389		not assigned.unknown	35.2	grmzm2g136344_t01	seq=cds; coord=10:120784116..120784838:1; parent_gene=GRMZM2G136344
GRMZM2G136344	10	120802689	120805284		-10.7212	-11.1295	-10.6207	-11.1209	Up	AT5G67030	GO	BP	myo-inositol hexakisphosphate biosynthetic process	0.296643		hormone metabolism.abscisic acid.synthesis-degradation.synthesis.zeaxanthin epoxidase	17.1.1.1.1	grmzm2g136344_t02	moderately similar to ( 295) AT5G67030 | Symbols: ABA1, LOS6, NPQ2, ATABA1, ZEP, IBS3, ATZEP | ABA1 (ABA DEFICIENT 1); zeaxanthin epoxidase | chr5:26754026-26757090 REVERSEmoderately similar to ( 312) ABA2_NICPL Zeaxanthin epoxidase, chloroplast precursor (EC 1.14.13.90) - Nicotiana plumbaginifolia (Leadwort-leaved tobacco)moderately similar to ( 412) loc_os04g37619 12004.m35575 protein zeaxanthi…
GRMZM2G136344	10	120802689	120805284		-10.7212	-11.1295	-10.6207	-11.1209	Up	AT5G67030	GO	BP	myo-inositol hexakisphosphate biosynthetic process	0.296643		not assigned.unknown	35.2	grmzm2g136344_t01	seq=cds; coord=10:120784116..120784838:1; parent_gene=GRMZM2G136344
GRMZM2G136344	10	120802689	120805284		-10.7212	-11.1295	-10.6207	-11.1209	Up	AT5G67030	GO	BP	abscisic acid biosynthetic process	0.209345		hormone metabolism.abscisic acid.synthesis-degradation.synthesis.zeaxanthin epoxidase	17.1.1.1.1	grmzm2g136344_t02	moderately similar to ( 295) AT5G67030 | Symbols: ABA1, LOS6, NPQ2, ATABA1, ZEP, IBS3, ATZEP | ABA1 (ABA DEFICIENT 1); zeaxanthin epoxidase | chr5:26754026-26757090 REVERSEmoderately similar to ( 312) ABA2_NICPL Zeaxanthin epoxidase, chloroplast precursor (EC 1.14.13.90) - Nicotiana plumbaginifolia (Leadwort-leaved tobacco)moderately similar to ( 412) loc_os04g37619 12004.m35575 protein zeaxanthi…
GRMZM2G136344	10	120802689	120805284		-10.7212	-11.1295	-10.6207	-11.1209	Up	AT5G67030	GO	BP	abscisic acid biosynthetic process	0.209345		not assigned.unknown	35.2	grmzm2g136344_t01	seq=cds; coord=10:120784116..120784838:1; parent_gene=GRMZM2G136344
GRMZM2G136344	10	120802689	120805284		-10.7212	-11.1295	-10.6207	-11.1209	Up	AT5G67030	GO	BP	xanthophyll biosynthetic process	0.0897924		hormone metabolism.abscisic acid.synthesis-degradation.synthesis.zeaxanthin epoxidase	17.1.1.1.1	grmzm2g136344_t02	moderately similar to ( 295) AT5G67030 | Symbols: ABA1, LOS6, NPQ2, ATABA1, ZEP, IBS3, ATZEP | ABA1 (ABA DEFICIENT 1); zeaxanthin epoxidase | chr5:26754026-26757090 REVERSEmoderately similar to ( 312) ABA2_NICPL Zeaxanthin epoxidase, chloroplast precursor (EC 1.14.13.90) - Nicotiana plumbaginifolia (Leadwort-leaved tobacco)moderately similar to ( 412) loc_os04g37619 12004.m35575 protein zeaxanthi…
GRMZM2G136344	10	120802689	120805284		-10.7212	-11.1295	-10.6207	-11.1209	Up	AT5G67030	GO	BP	xanthophyll biosynthetic process	0.0897924		not assigned.unknown	35.2	grmzm2g136344_t01	seq=cds; coord=10:120784116..120784838:1; parent_gene=GRMZM2G136344
GRMZM2G136344	10	120802689	120805284		-10.7212	-11.1295	-10.6207	-11.1209	Up	AT5G67030	GO	BP	response to osmotic stress	0.414902		hormone metabolism.abscisic acid.synthesis-degradation.synthesis.zeaxanthin epoxidase	17.1.1.1.1	grmzm2g136344_t02	moderately similar to ( 295) AT5G67030 | Symbols: ABA1, LOS6, NPQ2, ATABA1, ZEP, IBS3, ATZEP | ABA1 (ABA DEFICIENT 1); zeaxanthin epoxidase | chr5:26754026-26757090 REVERSEmoderately similar to ( 312) ABA2_NICPL Zeaxanthin epoxidase, chloroplast precursor (EC 1.14.13.90) - Nicotiana plumbaginifolia (Leadwort-leaved tobacco)moderately similar to ( 412) loc_os04g37619 12004.m35575 protein zeaxanthi…
GRMZM2G136344	10	120802689	120805284		-10.7212	-11.1295	-10.6207	-11.1209	Up	AT5G67030	GO	BP	response to osmotic stress	0.414902		not assigned.unknown	35.2	grmzm2g136344_t01	seq=cds; coord=10:120784116..120784838:1; parent_gene=GRMZM2G136344
GRMZM2G136344	10	120802689	120805284		-10.7212	-11.1295	-10.6207	-11.1209	Up	AT5G67030	GO	BP	response to heat	0.0223588		hormone metabolism.abscisic acid.synthesis-degradation.synthesis.zeaxanthin epoxidase	17.1.1.1.1	grmzm2g136344_t02	moderately similar to ( 295) AT5G67030 | Symbols: ABA1, LOS6, NPQ2, ATABA1, ZEP, IBS3, ATZEP | ABA1 (ABA DEFICIENT 1); zeaxanthin epoxidase | chr5:26754026-26757090 REVERSEmoderately similar to ( 312) ABA2_NICPL Zeaxanthin epoxidase, chloroplast precursor (EC 1.14.13.90) - Nicotiana plumbaginifolia (Leadwort-leaved tobacco)moderately similar to ( 412) loc_os04g37619 12004.m35575 protein zeaxanthi…
GRMZM2G136344	10	120802689	120805284		-10.7212	-11.1295	-10.6207	-11.1209	Up	AT5G67030	GO	BP	response to heat	0.0223588		not assigned.unknown	35.2	grmzm2g136344_t01	seq=cds; coord=10:120784116..120784838:1; parent_gene=GRMZM2G136344
GRMZM2G140609	6	152401003	152403122		-9.9824	-10.4734	-9.96368	-10.4419	Up	AT5G02960	GO	BP	translation	0.688733		protein.synthesis.ribosomal protein.eukaryotic.40S subunit.S23	29.2.1.2.1.23	grmzm2g140609_t01	moderately similar to ( 277) AT5G02960 | Symbols: | 40S ribosomal protein S23 (RPS23B) | chr5:693280-694396 REVERSEmoderately similar to ( 281) RS23_FRAAN 40S ribosomal protein S23 (S12) - Fragaria ananassa (Strawberry)moderately similar to ( 288) loc_os03g60400 12003.m10930 protein 40S ribosomal protein S23, putative, expressed seq=cds; coord=6:152207146..152209265:-1; parent_gene=GRMZM2G140609
GRMZM2G140763	6	155826648	155829398		-12.7832	-12.1085	-13.0719	-12.5383	Down	NA	NA	NA	NA	NA		not assigned.unknown	35.2	grmzm2g140763_t02	seq=cds; coord=6:155632185..155634436:1; parent_gene=GRMZM2G140763
GRMZM2G140763	6	155826648	155829398		-12.7832	-12.1085	-13.0719	-12.5383	Down	NA	NA	NA	NA	NA		not assigned.unknown	35.2	grmzm2g140763_t01	seq=cds; coord=6:155632170..155634920:1; parent_gene=GRMZM2G140763
GRMZM2G142802	10	147860137	147861369		-9.63072	-10.2795	-9.5522	-10.3491	Up	AT4G27450	GO	BP	systemic acquired resistance, salicylic acid mediated signaling pathway	0.000139563		hormone metabolism.auxin.induced-regulated-responsive-activated	17.2.3	grmzm2g142802_t01	moderately similar to ( 279) AT4G27450 | Symbols: | unknown protein | chr4:13727665-13728683 REVERSEvery weakly similar to (94.0) TSJT1_TOBAC Stem-specific protein TSJT1 - Nicotiana tabacum (Common tobacco)weakly similar to ( 194) loc_os03g58170 12003.m34944 protein stem-specific protein TSJT1, putative, expressed seq=cds; coord=10:148424594..148425826:-1; parent_gene=GRMZM2G142802
GRMZM2G142802	10	147860137	147861369		-9.63072	-10.2795	-9.5522	-10.3491	Up	AT4G27450	GO	BP	unknown	0.987141		hormone metabolism.auxin.induced-regulated-responsive-activated	17.2.3	grmzm2g142802_t01	moderately similar to ( 279) AT4G27450 | Symbols: | unknown protein | chr4:13727665-13728683 REVERSEvery weakly similar to (94.0) TSJT1_TOBAC Stem-specific protein TSJT1 - Nicotiana tabacum (Common tobacco)weakly similar to ( 194) loc_os03g58170 12003.m34944 protein stem-specific protein TSJT1, putative, expressed seq=cds; coord=10:148424594..148425826:-1; parent_gene=GRMZM2G142802
GRMZM2G142802	10	147860137	147861369		-9.63072	-10.2795	-9.5522	-10.3491	Up	AT4G27450	GO	BP	regulation of hydrogen peroxide metabolic process	3.59e-05		hormone metabolism.auxin.induced-regulated-responsive-activated	17.2.3	grmzm2g142802_t01	moderately similar to ( 279) AT4G27450 | Symbols: | unknown protein | chr4:13727665-13728683 REVERSEvery weakly similar to (94.0) TSJT1_TOBAC Stem-specific protein TSJT1 - Nicotiana tabacum (Common tobacco)weakly similar to ( 194) loc_os03g58170 12003.m34944 protein stem-specific protein TSJT1, putative, expressed seq=cds; coord=10:148424594..148425826:-1; parent_gene=GRMZM2G142802
GRMZM2G142802	10	147860137	147861369		-9.63072	-10.2795	-9.5522	-10.3491	Up	AT4G27450	GO	BP	response to hypoxia	9.89e-05		hormone metabolism.auxin.induced-regulated-responsive-activated	17.2.3	grmzm2g142802_t01	moderately similar to ( 279) AT4G27450 | Symbols: | unknown protein | chr4:13727665-13728683 REVERSEvery weakly similar to (94.0) TSJT1_TOBAC Stem-specific protein TSJT1 - Nicotiana tabacum (Common tobacco)weakly similar to ( 194) loc_os03g58170 12003.m34944 protein stem-specific protein TSJT1, putative, expressed seq=cds; coord=10:148424594..148425826:-1; parent_gene=GRMZM2G142802
GRMZM2G147399	9	20677133	20678372		-10.9566	-13.0302	-11.1366	-12.9072	Up	NA	NA	NA	NA	NA		development.unspecified	33.99	grmzm2g147399_t01	very weakly similar to (96.3) NO93_SOYBN Early nodulin 93 (N-93) - Glycine max (Soybean)weakly similar to ( 177) loc_os06g05000 12006.m05229 protein early nodulin 93, putative, expressed seq=cds; coord=9:20665757..20666996:-1; parent_gene=GRMZM2G147399
GRMZM2G147399	9	20677133	20678372		-10.9566	-13.0302	-11.1366	-12.9072	Up	NA	NA	NA	NA	NA		not assigned.unknown	35.2	grmzm2g147399_t02	seq=cds; coord=9:20666532..20666996:-1; parent_gene=GRMZM2G147399
GRMZM2G149422	4	180266487	180268040		-10.9065	-10.182	-11.0093	-10.6681	Down	AT4G08950	GO	BP	sterol biosynthetic process	0.0604024		signalling.in sugar and nutrient physiology	30.1.1	grmzm2g149422_t01	moderately similar to ( 310) AT4G08950 | Symbols: EXO | EXO (EXORDIUM) | chr4:5740378-5741322 FORWARDmoderately similar to ( 447) loc_os02g52010 12002.m10232 protein phi-1-like phosphate-induced protein, putative, expressed seq=cds; coord=4:180235957..180237510:-1; parent_gene=GRMZM2G149422
GRMZM2G149422	4	180266487	180268040		-10.9065	-10.182	-11.0093	-10.6681	Down	AT4G08950	GO	BP	response to brassinosteroid stimulus	0.092634		signalling.in sugar and nutrient physiology	30.1.1	grmzm2g149422_t01	moderately similar to ( 310) AT4G08950 | Symbols: EXO | EXO (EXORDIUM) | chr4:5740378-5741322 FORWARDmoderately similar to ( 447) loc_os02g52010 12002.m10232 protein phi-1-like phosphate-induced protein, putative, expressed seq=cds; coord=4:180235957..180237510:-1; parent_gene=GRMZM2G149422
GRMZM2G158328	3	184905732	184908623		-13.3947	-12.2824	-13.564	-12.9138	Down	NA	NA	NA	NA	NA		RNA.regulation of transcription.WRKY domain transcription factor family	27.3.32	grmzm2g158328_t01	weakly similar to ( 166) loc_os01g60600 12001.m12188 protein WRKY DNA binding domain containing protein, expressed seq=cds; coord=3:184849632..184852523:1; parent_gene=GRMZM2G158328
GRMZM2G159393	10	98816289	98818353		-13.4347	-12.6049	-13.8065	-12.358	Down	AT5G43890	GO	BP	oxidation-reduction process	0.61135		misc.oxidases - copper, flavone etc.	26.7	grmzm2g159393_t01	highly similar to ( 555) AT5G43890 | Symbols: YUC5, SUPER1 | YUCCA5; monooxygenase | chr5:17648857-17650131 REVERSEhighly similar to ( 660) loc_os04g03980 12004.m05705 protein disulfide oxidoreductase/ monooxygenase/ oxidoreductase, putative, expressed seq=cds; coord=10:98799857..98801921:-1; parent_gene=GRMZM2G159393
GRMZM2G159393	10	98816289	98818353		-13.4347	-12.6049	-13.8065	-12.358	Down	AT5G43890	GO	BP	auxin biosynthetic process	0.184355		misc.oxidases - copper, flavone etc.	26.7	grmzm2g159393_t01	highly similar to ( 555) AT5G43890 | Symbols: YUC5, SUPER1 | YUCCA5; monooxygenase | chr5:17648857-17650131 REVERSEhighly similar to ( 660) loc_os04g03980 12004.m05705 protein disulfide oxidoreductase/ monooxygenase/ oxidoreductase, putative, expressed seq=cds; coord=10:98799857..98801921:-1; parent_gene=GRMZM2G159393
GRMZM2G159393	10	98816289	98818353		-13.4347	-12.6049	-13.8065	-12.358	Down	AT5G43890	GO	BP	response to brassinosteroid stimulus	0.092634		misc.oxidases - copper, flavone etc.	26.7	grmzm2g159393_t01	highly similar to ( 555) AT5G43890 | Symbols: YUC5, SUPER1 | YUCCA5; monooxygenase | chr5:17648857-17650131 REVERSEhighly similar to ( 660) loc_os04g03980 12004.m05705 protein disulfide oxidoreductase/ monooxygenase/ oxidoreductase, putative, expressed seq=cds; coord=10:98799857..98801921:-1; parent_gene=GRMZM2G159393
GRMZM2G162127	6	155368428	155369603		-12.4982	-11.6765	-12.5815	-11.8793	Down	NA	NA	NA	NA	NA		not assigned.unknown	35.2	grmzm2g162127_t01	very weakly similar to (80.9) loc_os05g40890 12005.m27613 protein expressed protein seq=cds; coord=6:155173950..155175125:1; parent_gene=GRMZM2G162127
GRMZM2G164074	2	124226586	124228753		-12.5474	-13.6952	-13.496	-14.4941	Up	AT3G48520	GO	BP	response to fungus	0.0414499		misc.cytochrome P450	26.1	grmzm2g164074_t01	highly similar to ( 521) AT3G48520 | Symbols: CYP94B3 | CYP94B3; electron carrier/ heme binding / iron ion binding / monooxygenase/ oxygen binding | chr3:17975104-17976624 REVERSEhighly similar to ( 666) loc_os11g29290 12011.m06839 protein cytochrome P450 86A2, putative, expressed seq=cds; coord=2:123595685..123597852:-1; parent_gene=GRMZM2G164074
GRMZM2G164074	2	124226586	124228753		-12.5474	-13.6952	-13.496	-14.4941	Up	AT3G48520	GO	BP	response to fungus	0.0414499		misc.cytochrome P450	26.1	grmzm2g164074_t02	highly similar to ( 521) AT3G48520 | Symbols: CYP94B3 | CYP94B3; electron carrier/ heme binding / iron ion binding / monooxygenase/ oxygen binding | chr3:17975104-17976624 REVERSEhighly similar to ( 666) loc_os11g29290 12011.m06839 protein cytochrome P450 86A2, putative, expressed seq=cds; coord=2:123596023..123597758:-1; parent_gene=GRMZM2G164074
GRMZM2G164074	2	124226586	124228753		-12.5474	-13.6952	-13.496	-14.4941	Up	AT3G48520	GO	BP	anther development	0.288052		misc.cytochrome P450	26.1	grmzm2g164074_t01	highly similar to ( 521) AT3G48520 | Symbols: CYP94B3 | CYP94B3; electron carrier/ heme binding / iron ion binding / monooxygenase/ oxygen binding | chr3:17975104-17976624 REVERSEhighly similar to ( 666) loc_os11g29290 12011.m06839 protein cytochrome P450 86A2, putative, expressed seq=cds; coord=2:123595685..123597852:-1; parent_gene=GRMZM2G164074
GRMZM2G164074	2	124226586	124228753		-12.5474	-13.6952	-13.496	-14.4941	Up	AT3G48520	GO	BP	anther development	0.288052		misc.cytochrome P450	26.1	grmzm2g164074_t02	highly similar to ( 521) AT3G48520 | Symbols: CYP94B3 | CYP94B3; electron carrier/ heme binding / iron ion binding / monooxygenase/ oxygen binding | chr3:17975104-17976624 REVERSEhighly similar to ( 666) loc_os11g29290 12011.m06839 protein cytochrome P450 86A2, putative, expressed seq=cds; coord=2:123596023..123597758:-1; parent_gene=GRMZM2G164074
GRMZM2G164074	2	124226586	124228753		-12.5474	-13.6952	-13.496	-14.4941	Up	AT3G48520	GO	BP	response to chitin	0.167946		misc.cytochrome P450	26.1	grmzm2g164074_t01	highly similar to ( 521) AT3G48520 | Symbols: CYP94B3 | CYP94B3; electron carrier/ heme binding / iron ion binding / monooxygenase/ oxygen binding | chr3:17975104-17976624 REVERSEhighly similar to ( 666) loc_os11g29290 12011.m06839 protein cytochrome P450 86A2, putative, expressed seq=cds; coord=2:123595685..123597852:-1; parent_gene=GRMZM2G164074
GRMZM2G164074	2	124226586	124228753		-12.5474	-13.6952	-13.496	-14.4941	Up	AT3G48520	GO	BP	response to chitin	0.167946		misc.cytochrome P450	26.1	grmzm2g164074_t02	highly similar to ( 521) AT3G48520 | Symbols: CYP94B3 | CYP94B3; electron carrier/ heme binding / iron ion binding / monooxygenase/ oxygen binding | chr3:17975104-17976624 REVERSEhighly similar to ( 666) loc_os11g29290 12011.m06839 protein cytochrome P450 86A2, putative, expressed seq=cds; coord=2:123596023..123597758:-1; parent_gene=GRMZM2G164074
GRMZM2G164074	2	124226586	124228753		-12.5474	-13.6952	-13.496	-14.4941	Up	AT3G48520	GO	BP	oxidation-reduction process	3.59e-05		misc.cytochrome P450	26.1	grmzm2g164074_t01	highly similar to ( 521) AT3G48520 | Symbols: CYP94B3 | CYP94B3; electron carrier/ heme binding / iron ion binding / monooxygenase/ oxygen binding | chr3:17975104-17976624 REVERSEhighly similar to ( 666) loc_os11g29290 12011.m06839 protein cytochrome P450 86A2, putative, expressed seq=cds; coord=2:123595685..123597852:-1; parent_gene=GRMZM2G164074
GRMZM2G164074	2	124226586	124228753		-12.5474	-13.6952	-13.496	-14.4941	Up	AT3G48520	GO	BP	oxidation-reduction process	3.59e-05		misc.cytochrome P450	26.1	grmzm2g164074_t02	highly similar to ( 521) AT3G48520 | Symbols: CYP94B3 | CYP94B3; electron carrier/ heme binding / iron ion binding / monooxygenase/ oxygen binding | chr3:17975104-17976624 REVERSEhighly similar to ( 666) loc_os11g29290 12011.m06839 protein cytochrome P450 86A2, putative, expressed seq=cds; coord=2:123596023..123597758:-1; parent_gene=GRMZM2G164074
GRMZM2G164074	2	124226586	124228753		-12.5474	-13.6952	-13.496	-14.4941	Up	AT3G48520	GO	BP	defense response to insect	0.174356		misc.cytochrome P450	26.1	grmzm2g164074_t01	highly similar to ( 521) AT3G48520 | Symbols: CYP94B3 | CYP94B3; electron carrier/ heme binding / iron ion binding / monooxygenase/ oxygen binding | chr3:17975104-17976624 REVERSEhighly similar to ( 666) loc_os11g29290 12011.m06839 protein cytochrome P450 86A2, putative, expressed seq=cds; coord=2:123595685..123597852:-1; parent_gene=GRMZM2G164074
GRMZM2G164074	2	124226586	124228753		-12.5474	-13.6952	-13.496	-14.4941	Up	AT3G48520	GO	BP	defense response to insect	0.174356		misc.cytochrome P450	26.1	grmzm2g164074_t02	highly similar to ( 521) AT3G48520 | Symbols: CYP94B3 | CYP94B3; electron carrier/ heme binding / iron ion binding / monooxygenase/ oxygen binding | chr3:17975104-17976624 REVERSEhighly similar to ( 666) loc_os11g29290 12011.m06839 protein cytochrome P450 86A2, putative, expressed seq=cds; coord=2:123596023..123597758:-1; parent_gene=GRMZM2G164074
GRMZM2G164074	2	124226586	124228753		-12.5474	-13.6952	-13.496	-14.4941	Up	AT3G48520	GO	BP	fruit development	0.209345		misc.cytochrome P450	26.1	grmzm2g164074_t01	highly similar to ( 521) AT3G48520 | Symbols: CYP94B3 | CYP94B3; electron carrier/ heme binding / iron ion binding / monooxygenase/ oxygen binding | chr3:17975104-17976624 REVERSEhighly similar to ( 666) loc_os11g29290 12011.m06839 protein cytochrome P450 86A2, putative, expressed seq=cds; coord=2:123595685..123597852:-1; parent_gene=GRMZM2G164074
GRMZM2G164074	2	124226586	124228753		-12.5474	-13.6952	-13.496	-14.4941	Up	AT3G48520	GO	BP	fruit development	0.209345		misc.cytochrome P450	26.1	grmzm2g164074_t02	highly similar to ( 521) AT3G48520 | Symbols: CYP94B3 | CYP94B3; electron carrier/ heme binding / iron ion binding / monooxygenase/ oxygen binding | chr3:17975104-17976624 REVERSEhighly similar to ( 666) loc_os11g29290 12011.m06839 protein cytochrome P450 86A2, putative, expressed seq=cds; coord=2:123596023..123597758:-1; parent_gene=GRMZM2G164074
GRMZM2G164074	2	124226586	124228753		-12.5474	-13.6952	-13.496	-14.4941	Up	AT3G48520	GO	BP	jasmonic acid metabolic process	0.0414499		misc.cytochrome P450	26.1	grmzm2g164074_t01	highly similar to ( 521) AT3G48520 | Symbols: CYP94B3 | CYP94B3; electron carrier/ heme binding / iron ion binding / monooxygenase/ oxygen binding | chr3:17975104-17976624 REVERSEhighly similar to ( 666) loc_os11g29290 12011.m06839 protein cytochrome P450 86A2, putative, expressed seq=cds; coord=2:123595685..123597852:-1; parent_gene=GRMZM2G164074
GRMZM2G164074	2	124226586	124228753		-12.5474	-13.6952	-13.496	-14.4941	Up	AT3G48520	GO	BP	jasmonic acid metabolic process	0.0414499		misc.cytochrome P450	26.1	grmzm2g164074_t02	highly similar to ( 521) AT3G48520 | Symbols: CYP94B3 | CYP94B3; electron carrier/ heme binding / iron ion binding / monooxygenase/ oxygen binding | chr3:17975104-17976624 REVERSEhighly similar to ( 666) loc_os11g29290 12011.m06839 protein cytochrome P450 86A2, putative, expressed seq=cds; coord=2:123596023..123597758:-1; parent_gene=GRMZM2G164074
GRMZM2G164074	2	124226586	124228753		-12.5474	-13.6952	-13.496	-14.4941	Up	AT3G48520	GO	BP	jasmonic acid biosynthetic process	0.153389		misc.cytochrome P450	26.1	grmzm2g164074_t01	highly similar to ( 521) AT3G48520 | Symbols: CYP94B3 | CYP94B3; electron carrier/ heme binding / iron ion binding / monooxygenase/ oxygen binding | chr3:17975104-17976624 REVERSEhighly similar to ( 666) loc_os11g29290 12011.m06839 protein cytochrome P450 86A2, putative, expressed seq=cds; coord=2:123595685..123597852:-1; parent_gene=GRMZM2G164074
GRMZM2G164074	2	124226586	124228753		-12.5474	-13.6952	-13.496	-14.4941	Up	AT3G48520	GO	BP	jasmonic acid biosynthetic process	0.153389		misc.cytochrome P450	26.1	grmzm2g164074_t02	highly similar to ( 521) AT3G48520 | Symbols: CYP94B3 | CYP94B3; electron carrier/ heme binding / iron ion binding / monooxygenase/ oxygen binding | chr3:17975104-17976624 REVERSEhighly similar to ( 666) loc_os11g29290 12011.m06839 protein cytochrome P450 86A2, putative, expressed seq=cds; coord=2:123596023..123597758:-1; parent_gene=GRMZM2G164074
GRMZM2G164074	2	124226586	124228753		-12.5474	-13.6952	-13.496	-14.4941	Up	AT3G48520	GO	BP	response to wounding	0.144232		misc.cytochrome P450	26.1	grmzm2g164074_t01	highly similar to ( 521) AT3G48520 | Symbols: CYP94B3 | CYP94B3; electron carrier/ heme binding / iron ion binding / monooxygenase/ oxygen binding | chr3:17975104-17976624 REVERSEhighly similar to ( 666) loc_os11g29290 12011.m06839 protein cytochrome P450 86A2, putative, expressed seq=cds; coord=2:123595685..123597852:-1; parent_gene=GRMZM2G164074
GRMZM2G164074	2	124226586	124228753		-12.5474	-13.6952	-13.496	-14.4941	Up	AT3G48520	GO	BP	response to wounding	0.144232		misc.cytochrome P450	26.1	grmzm2g164074_t02	highly similar to ( 521) AT3G48520 | Symbols: CYP94B3 | CYP94B3; electron carrier/ heme binding / iron ion binding / monooxygenase/ oxygen binding | chr3:17975104-17976624 REVERSEhighly similar to ( 666) loc_os11g29290 12011.m06839 protein cytochrome P450 86A2, putative, expressed seq=cds; coord=2:123596023..123597758:-1; parent_gene=GRMZM2G164074
GRMZM2G164074	2	124226586	124228753		-12.5474	-13.6952	-13.496	-14.4941	Up	AT3G48520	GO	BP	pollen development	0.501534		misc.cytochrome P450	26.1	grmzm2g164074_t01	highly similar to ( 521) AT3G48520 | Symbols: CYP94B3 | CYP94B3; electron carrier/ heme binding / iron ion binding / monooxygenase/ oxygen binding | chr3:17975104-17976624 REVERSEhighly similar to ( 666) loc_os11g29290 12011.m06839 protein cytochrome P450 86A2, putative, expressed seq=cds; coord=2:123595685..123597852:-1; parent_gene=GRMZM2G164074
GRMZM2G164074	2	124226586	124228753		-12.5474	-13.6952	-13.496	-14.4941	Up	AT3G48520	GO	BP	pollen development	0.501534		misc.cytochrome P450	26.1	grmzm2g164074_t02	highly similar to ( 521) AT3G48520 | Symbols: CYP94B3 | CYP94B3; electron carrier/ heme binding / iron ion binding / monooxygenase/ oxygen binding | chr3:17975104-17976624 REVERSEhighly similar to ( 666) loc_os11g29290 12011.m06839 protein cytochrome P450 86A2, putative, expressed seq=cds; coord=2:123596023..123597758:-1; parent_gene=GRMZM2G164074
GRMZM2G164074	2	124226586	124228753		-12.5474	-13.6952	-13.496	-14.4941	Up	AT3G48520	GO	BP	stigma development	0.0685953		misc.cytochrome P450	26.1	grmzm2g164074_t01	highly similar to ( 521) AT3G48520 | Symbols: CYP94B3 | CYP94B3; electron carrier/ heme binding / iron ion binding / monooxygenase/ oxygen binding | chr3:17975104-17976624 REVERSEhighly similar to ( 666) loc_os11g29290 12011.m06839 protein cytochrome P450 86A2, putative, expressed seq=cds; coord=2:123595685..123597852:-1; parent_gene=GRMZM2G164074
GRMZM2G164074	2	124226586	124228753		-12.5474	-13.6952	-13.496	-14.4941	Up	AT3G48520	GO	BP	stigma development	0.0685953		misc.cytochrome P450	26.1	grmzm2g164074_t02	highly similar to ( 521) AT3G48520 | Symbols: CYP94B3 | CYP94B3; electron carrier/ heme binding / iron ion binding / monooxygenase/ oxygen binding | chr3:17975104-17976624 REVERSEhighly similar to ( 666) loc_os11g29290 12011.m06839 protein cytochrome P450 86A2, putative, expressed seq=cds; coord=2:123596023..123597758:-1; parent_gene=GRMZM2G164074
GRMZM2G164074	2	124226586	124228753		-12.5474	-13.6952	-13.496	-14.4941	Up	AT3G48520	GO	BP	response to jasmonic acid stimulus	0.0897924		misc.cytochrome P450	26.1	grmzm2g164074_t01	highly similar to ( 521) AT3G48520 | Symbols: CYP94B3 | CYP94B3; electron carrier/ heme binding / iron ion binding / monooxygenase/ oxygen binding | chr3:17975104-17976624 REVERSEhighly similar to ( 666) loc_os11g29290 12011.m06839 protein cytochrome P450 86A2, putative, expressed seq=cds; coord=2:123595685..123597852:-1; parent_gene=GRMZM2G164074
GRMZM2G164074	2	124226586	124228753		-12.5474	-13.6952	-13.496	-14.4941	Up	AT3G48520	GO	BP	response to jasmonic acid stimulus	0.0897924		misc.cytochrome P450	26.1	grmzm2g164074_t02	highly similar to ( 521) AT3G48520 | Symbols: CYP94B3 | CYP94B3; electron carrier/ heme binding / iron ion binding / monooxygenase/ oxygen binding | chr3:17975104-17976624 REVERSEhighly similar to ( 666) loc_os11g29290 12011.m06839 protein cytochrome P450 86A2, putative, expressed seq=cds; coord=2:123596023..123597758:-1; parent_gene=GRMZM2G164074
GRMZM2G164405	2	15900748	15904400		-13.6629	-12.3064	-13.926	-13.2456	Down	AT4G11280	GO	BP	response to ethylene stimulus	0.479387		hormone metabolism.ethylene.synthesis-degradation.1-aminocyclopropane-1-carboxylate synthase	17.5.1.1	grmzm2g164405_t01	highly similar to ( 593) AT4G11280 | Symbols: ACS6 | ACS6 (1-AMINOCYCLOPROPANE-1-CARBOXYLIC ACID (ACC) SYNTHASE 6); 1-aminocyclopropane-1-carboxylate synthase | chr4:6864168-6865922 FORWARDhighly similar to ( 603) 1A1C_SOYBN 1-aminocyclopropane-1-carboxylate synthase (EC 4.4.1.14) (ACC synthase) (S-adenosyl-L-methionine methylthioadenosine-lyase) - Glycine max (Soybean)highly similar to ( 798) lo…
GRMZM2G164405	2	15900748	15904400		-13.6629	-12.3064	-13.926	-13.2456	Down	AT4G11280	GO	BP	ethylene biosynthetic process	0.130588		hormone metabolism.ethylene.synthesis-degradation.1-aminocyclopropane-1-carboxylate synthase	17.5.1.1	grmzm2g164405_t01	highly similar to ( 593) AT4G11280 | Symbols: ACS6 | ACS6 (1-AMINOCYCLOPROPANE-1-CARBOXYLIC ACID (ACC) SYNTHASE 6); 1-aminocyclopropane-1-carboxylate synthase | chr4:6864168-6865922 FORWARDhighly similar to ( 603) 1A1C_SOYBN 1-aminocyclopropane-1-carboxylate synthase (EC 4.4.1.14) (ACC synthase) (S-adenosyl-L-methionine methylthioadenosine-lyase) - Glycine max (Soybean)highly similar to ( 798) lo…
GRMZM2G164405	2	15900748	15904400		-13.6629	-12.3064	-13.926	-13.2456	Down	AT4G11280	GO	BP	response to oxidative stress	0.231458		hormone metabolism.ethylene.synthesis-degradation.1-aminocyclopropane-1-carboxylate synthase	17.5.1.1	grmzm2g164405_t01	highly similar to ( 593) AT4G11280 | Symbols: ACS6 | ACS6 (1-AMINOCYCLOPROPANE-1-CARBOXYLIC ACID (ACC) SYNTHASE 6); 1-aminocyclopropane-1-carboxylate synthase | chr4:6864168-6865922 FORWARDhighly similar to ( 603) 1A1C_SOYBN 1-aminocyclopropane-1-carboxylate synthase (EC 4.4.1.14) (ACC synthase) (S-adenosyl-L-methionine methylthioadenosine-lyase) - Glycine max (Soybean)highly similar to ( 798) lo…
GRMZM2G164405	2	15900748	15904400		-13.6629	-12.3064	-13.926	-13.2456	Down	AT4G11280	GO	BP	response to chitin	0.566164		hormone metabolism.ethylene.synthesis-degradation.1-aminocyclopropane-1-carboxylate synthase	17.5.1.1	grmzm2g164405_t01	highly similar to ( 593) AT4G11280 | Symbols: ACS6 | ACS6 (1-AMINOCYCLOPROPANE-1-CARBOXYLIC ACID (ACC) SYNTHASE 6); 1-aminocyclopropane-1-carboxylate synthase | chr4:6864168-6865922 FORWARDhighly similar to ( 603) 1A1C_SOYBN 1-aminocyclopropane-1-carboxylate synthase (EC 4.4.1.14) (ACC synthase) (S-adenosyl-L-methionine methylthioadenosine-lyase) - Glycine max (Soybean)highly similar to ( 798) lo…
GRMZM2G164405	2	15900748	15904400		-13.6629	-12.3064	-13.926	-13.2456	Down	AT4G11280	GO	BP	response to abscisic acid stimulus	0.215665		hormone metabolism.ethylene.synthesis-degradation.1-aminocyclopropane-1-carboxylate synthase	17.5.1.1	grmzm2g164405_t01	highly similar to ( 593) AT4G11280 | Symbols: ACS6 | ACS6 (1-AMINOCYCLOPROPANE-1-CARBOXYLIC ACID (ACC) SYNTHASE 6); 1-aminocyclopropane-1-carboxylate synthase | chr4:6864168-6865922 FORWARDhighly similar to ( 603) 1A1C_SOYBN 1-aminocyclopropane-1-carboxylate synthase (EC 4.4.1.14) (ACC synthase) (S-adenosyl-L-methionine methylthioadenosine-lyase) - Glycine max (Soybean)highly similar to ( 798) lo…
GRMZM2G164405	2	15900748	15904400		-13.6629	-12.3064	-13.926	-13.2456	Down	AT4G11280	GO	BP	biosynthetic process	0.184355		hormone metabolism.ethylene.synthesis-degradation.1-aminocyclopropane-1-carboxylate synthase	17.5.1.1	grmzm2g164405_t01	highly similar to ( 593) AT4G11280 | Symbols: ACS6 | ACS6 (1-AMINOCYCLOPROPANE-1-CARBOXYLIC ACID (ACC) SYNTHASE 6); 1-aminocyclopropane-1-carboxylate synthase | chr4:6864168-6865922 FORWARDhighly similar to ( 603) 1A1C_SOYBN 1-aminocyclopropane-1-carboxylate synthase (EC 4.4.1.14) (ACC synthase) (S-adenosyl-L-methionine methylthioadenosine-lyase) - Glycine max (Soybean)highly similar to ( 798) lo…
GRMZM2G164405	2	15900748	15904400		-13.6629	-12.3064	-13.926	-13.2456	Down	AT4G11280	GO	BP	response to mechanical stimulus	0.241675		hormone metabolism.ethylene.synthesis-degradation.1-aminocyclopropane-1-carboxylate synthase	17.5.1.1	grmzm2g164405_t01	highly similar to ( 593) AT4G11280 | Symbols: ACS6 | ACS6 (1-AMINOCYCLOPROPANE-1-CARBOXYLIC ACID (ACC) SYNTHASE 6); 1-aminocyclopropane-1-carboxylate synthase | chr4:6864168-6865922 FORWARDhighly similar to ( 603) 1A1C_SOYBN 1-aminocyclopropane-1-carboxylate synthase (EC 4.4.1.14) (ACC synthase) (S-adenosyl-L-methionine methylthioadenosine-lyase) - Glycine max (Soybean)highly similar to ( 798) lo…
GRMZM2G164405	2	15900748	15904400		-13.6629	-12.3064	-13.926	-13.2456	Down	AT4G11280	GO	BP	response to wounding	0.15765		hormone metabolism.ethylene.synthesis-degradation.1-aminocyclopropane-1-carboxylate synthase	17.5.1.1	grmzm2g164405_t01	highly similar to ( 593) AT4G11280 | Symbols: ACS6 | ACS6 (1-AMINOCYCLOPROPANE-1-CARBOXYLIC ACID (ACC) SYNTHASE 6); 1-aminocyclopropane-1-carboxylate synthase | chr4:6864168-6865922 FORWARDhighly similar to ( 603) 1A1C_SOYBN 1-aminocyclopropane-1-carboxylate synthase (EC 4.4.1.14) (ACC synthase) (S-adenosyl-L-methionine methylthioadenosine-lyase) - Glycine max (Soybean)highly similar to ( 798) lo…
GRMZM2G164405	2	15900748	15904400		-13.6629	-12.3064	-13.926	-13.2456	Down	AT4G11280	GO	BP	1-aminocyclopropane-1-carboxylate biosynthetic process	0.0431636		hormone metabolism.ethylene.synthesis-degradation.1-aminocyclopropane-1-carboxylate synthase	17.5.1.1	grmzm2g164405_t01	highly similar to ( 593) AT4G11280 | Symbols: ACS6 | ACS6 (1-AMINOCYCLOPROPANE-1-CARBOXYLIC ACID (ACC) SYNTHASE 6); 1-aminocyclopropane-1-carboxylate synthase | chr4:6864168-6865922 FORWARDhighly similar to ( 603) 1A1C_SOYBN 1-aminocyclopropane-1-carboxylate synthase (EC 4.4.1.14) (ACC synthase) (S-adenosyl-L-methionine methylthioadenosine-lyase) - Glycine max (Soybean)highly similar to ( 798) lo…
GRMZM2G164405	2	15900748	15904400		-13.6629	-12.3064	-13.926	-13.2456	Down	AT4G11280	GO	BP	cellular response to iron ion	0.215482		hormone metabolism.ethylene.synthesis-degradation.1-aminocyclopropane-1-carboxylate synthase	17.5.1.1	grmzm2g164405_t01	highly similar to ( 593) AT4G11280 | Symbols: ACS6 | ACS6 (1-AMINOCYCLOPROPANE-1-CARBOXYLIC ACID (ACC) SYNTHASE 6); 1-aminocyclopropane-1-carboxylate synthase | chr4:6864168-6865922 FORWARDhighly similar to ( 603) 1A1C_SOYBN 1-aminocyclopropane-1-carboxylate synthase (EC 4.4.1.14) (ACC synthase) (S-adenosyl-L-methionine methylthioadenosine-lyase) - Glycine max (Soybean)highly similar to ( 798) lo…
GRMZM2G164405	2	15900748	15904400		-13.6629	-12.3064	-13.926	-13.2456	Down	AT4G11280	GO	BP	response to jasmonic acid stimulus	0.47021		hormone metabolism.ethylene.synthesis-degradation.1-aminocyclopropane-1-carboxylate synthase	17.5.1.1	grmzm2g164405_t01	highly similar to ( 593) AT4G11280 | Symbols: ACS6 | ACS6 (1-AMINOCYCLOPROPANE-1-CARBOXYLIC ACID (ACC) SYNTHASE 6); 1-aminocyclopropane-1-carboxylate synthase | chr4:6864168-6865922 FORWARDhighly similar to ( 603) 1A1C_SOYBN 1-aminocyclopropane-1-carboxylate synthase (EC 4.4.1.14) (ACC synthase) (S-adenosyl-L-methionine methylthioadenosine-lyase) - Glycine max (Soybean)highly similar to ( 798) lo…
GRMZM2G164405	2	15900748	15904400		-13.6629	-12.3064	-13.926	-13.2456	Down	AT4G11280	GO	BP	response to auxin stimulus	0.536064		hormone metabolism.ethylene.synthesis-degradation.1-aminocyclopropane-1-carboxylate synthase	17.5.1.1	grmzm2g164405_t01	highly similar to ( 593) AT4G11280 | Symbols: ACS6 | ACS6 (1-AMINOCYCLOPROPANE-1-CARBOXYLIC ACID (ACC) SYNTHASE 6); 1-aminocyclopropane-1-carboxylate synthase | chr4:6864168-6865922 FORWARDhighly similar to ( 603) 1A1C_SOYBN 1-aminocyclopropane-1-carboxylate synthase (EC 4.4.1.14) (ACC synthase) (S-adenosyl-L-methionine methylthioadenosine-lyase) - Glycine max (Soybean)highly similar to ( 798) lo…
GRMZM2G165530	5	193599656	193606677		-9.26341	-8.69648	-9.00705	-8.76529	Down	AT2G16990	GO	BP	transmembrane transport	0.344263		not assigned.unknown	35.2	grmzm2g165530_t01	seq=cds; coord=5:193546737..193547176:1; parent_gene=GRMZM2G165530
GRMZM2G165530	5	193599656	193606677		-9.26341	-8.69648	-9.00705	-8.76529	Down	AT2G16990	GO	BP	transmembrane transport	0.344263		not assigned.unknown	35.2	grmzm2g165530_t03	moderately similar to ( 306) AT2G16990 | Symbols: | tetracycline transporter | chr2:7383194-7387783 FORWARDmoderately similar to ( 289) loc_os02g44730 12002.m09513 protein tetracycline transporter protein, putative, expressed seq=cds; coord=5:193546737..193553758:1; parent_gene=GRMZM2G165530
GRMZM2G165530	5	193599656	193606677		-9.26341	-8.69648	-9.00705	-8.76529	Down	AT2G16990	GO	BP	transmembrane transport	0.344263		not assigned.unknown	35.2	grmzm2g165530_t02	moderately similar to ( 326) AT2G16990 | Symbols: | tetracycline transporter | chr2:7383194-7387783 FORWARDmoderately similar to ( 332) loc_os02g44730 12002.m09513 protein tetracycline transporter protein, putative, expressed seq=cds; coord=5:193546737..193550206:1; parent_gene=GRMZM2G165530
GRMZM2G169382	3	56326099	56327373		-11.9193	-12.5384	-11.9266	-12.4765	Up	AT2G47520	GO	BP	response to anoxia	0.0562385		RNA.regulation of transcription.AP2/EREBP, APETALA2/Ethylene-responsive element binding protein family	27.3.3	grmzm2g169382_t01	very weakly similar to (82.0) AT2G47520 | Symbols: | AP2 domain-containing transcription factor, putative | chr2:19502891-19503490 REVERSEweakly similar to ( 164) loc_os01g21120 12001.m08596 protein ethylene-responsive factor-like protein 1, putative, expressed seq=cds; coord=3:56324330..56325604:1; parent_gene=GRMZM2G169382
GRMZM2G169382	3	56326099	56327373		-11.9193	-12.5384	-11.9266	-12.4765	Up	AT2G47520	GO	BP	response to anoxia	0.0562385		not assigned.unknown	35.2	grmzm2g169382_t02	seq=cds; coord=3:56324330..56325512:1; parent_gene=GRMZM2G169382
GRMZM2G169382	3	56326099	56327373		-11.9193	-12.5384	-11.9266	-12.4765	Up	AT2G47520	GO	BP	regulation of transcription, DNA-dependent	0.759654		RNA.regulation of transcription.AP2/EREBP, APETALA2/Ethylene-responsive element binding protein family	27.3.3	grmzm2g169382_t01	very weakly similar to (82.0) AT2G47520 | Symbols: | AP2 domain-containing transcription factor, putative | chr2:19502891-19503490 REVERSEweakly similar to ( 164) loc_os01g21120 12001.m08596 protein ethylene-responsive factor-like protein 1, putative, expressed seq=cds; coord=3:56324330..56325604:1; parent_gene=GRMZM2G169382
GRMZM2G169382	3	56326099	56327373		-11.9193	-12.5384	-11.9266	-12.4765	Up	AT2G47520	GO	BP	regulation of transcription, DNA-dependent	0.759654		not assigned.unknown	35.2	grmzm2g169382_t02	seq=cds; coord=3:56324330..56325512:1; parent_gene=GRMZM2G169382
GRMZM2G170602	5	201721149	201724044		-14.382	-12.7888	-14.0667	-13.2189	Down	AT5G14780	GO	BP	metabolic process	0.257733		C1-metabolism	25	grmzm2g170602_t01	highly similar to ( 549) AT5G14780 | Symbols: FDH | FDH (FORMATE DEHYDROGENASE); NAD or NADH binding / binding / catalytic/ cofactor binding / oxidoreductase, acting on the CH-OH group of donors, NAD or NADP as acceptor | chr5:4777043-4779190 FORWARDhighly similar to ( 604) FDH2_ORYSA Formate dehydrogenase 2, mitochondrial precursor (EC 1.2.1.2) (NAD-dependent formate dehydrogenase 2) (FDH 2) - O…
GRMZM2G170602	5	201721149	201724044		-14.382	-12.7888	-14.0667	-13.2189	Down	AT5G14780	GO	BP	oxidation-reduction process	0.61135		C1-metabolism	25	grmzm2g170602_t01	highly similar to ( 549) AT5G14780 | Symbols: FDH | FDH (FORMATE DEHYDROGENASE); NAD or NADH binding / binding / catalytic/ cofactor binding / oxidoreductase, acting on the CH-OH group of donors, NAD or NADP as acceptor | chr5:4777043-4779190 FORWARDhighly similar to ( 604) FDH2_ORYSA Formate dehydrogenase 2, mitochondrial precursor (EC 1.2.1.2) (NAD-dependent formate dehydrogenase 2) (FDH 2) - O…
GRMZM2G170602	5	201721149	201724044		-14.382	-12.7888	-14.0667	-13.2189	Down	AT5G14780	GO	BP	response to cadmium ion	0.69428		C1-metabolism	25	grmzm2g170602_t01	highly similar to ( 549) AT5G14780 | Symbols: FDH | FDH (FORMATE DEHYDROGENASE); NAD or NADH binding / binding / catalytic/ cofactor binding / oxidoreductase, acting on the CH-OH group of donors, NAD or NADP as acceptor | chr5:4777043-4779190 FORWARDhighly similar to ( 604) FDH2_ORYSA Formate dehydrogenase 2, mitochondrial precursor (EC 1.2.1.2) (NAD-dependent formate dehydrogenase 2) (FDH 2) - O…
GRMZM2G170602	5	201721149	201724044		-14.382	-12.7888	-14.0667	-13.2189	Down	AT5G14780	GO	BP	response to wounding	0.15765		C1-metabolism	25	grmzm2g170602_t01	highly similar to ( 549) AT5G14780 | Symbols: FDH | FDH (FORMATE DEHYDROGENASE); NAD or NADH binding / binding / catalytic/ cofactor binding / oxidoreductase, acting on the CH-OH group of donors, NAD or NADP as acceptor | chr5:4777043-4779190 FORWARDhighly similar to ( 604) FDH2_ORYSA Formate dehydrogenase 2, mitochondrial precursor (EC 1.2.1.2) (NAD-dependent formate dehydrogenase 2) (FDH 2) - O…
GRMZM2G170958	10	70352497	70354031		-13.8001	-15.2151	-14.2462	-16.0458	Up	AT5G17810	GO	BP	regulation of transcription, DNA-dependent	0.759654		RNA.regulation of transcription.HB,Homeobox transcription factor family	27.3.22	grmzm2g170958_t01	very weakly similar to (99.8) AT5G17810 | Symbols: WOX12 | WOX12 (WUSCHEL related homeobox 12); DNA binding / transcription factor | chr5:5880576-5882602 REVERSEweakly similar to ( 150) loc_os08g14400 12008.m05564 protein WUSCHEL-related homeobox 11, putative, expressed seq=cds; coord=10:70340039..70341573:1; parent_gene=GRMZM2G170958
GRMZM2G173192	5	67502088	67503405		-12.7726	-14.5454	-13.5247	-14.4369	Up	AT4G17260	GO	BP	response to abscisic acid stimulus	0.447824		fermentation.LDH	5.1	grmzm2g173192_t01	moderately similar to ( 422) AT4G17260 | Symbols: | L-lactate dehydrogenase, putative | chr4:9674057-9675309 FORWARDhighly similar to ( 528) LDH_MAIZE L-lactate dehydrogenase (EC 1.1.1.27) (LDH) - Zea mays (Maize)highly similar to ( 561) loc_os02g01510 12002.m05501 protein L-lactate dehydrogenase A, putative, expressed seq=cds; coord=5:67473287..67474604:1; parent_gene=GRMZM2G173192
GRMZM2G173192	5	67502088	67503405		-12.7726	-14.5454	-13.5247	-14.4369	Up	AT4G17260	GO	BP	cellular carbohydrate metabolic process	0.144028		fermentation.LDH	5.1	grmzm2g173192_t01	moderately similar to ( 422) AT4G17260 | Symbols: | L-lactate dehydrogenase, putative | chr4:9674057-9675309 FORWARDhighly similar to ( 528) LDH_MAIZE L-lactate dehydrogenase (EC 1.1.1.27) (LDH) - Zea mays (Maize)highly similar to ( 561) loc_os02g01510 12002.m05501 protein L-lactate dehydrogenase A, putative, expressed seq=cds; coord=5:67473287..67474604:1; parent_gene=GRMZM2G173192
GRMZM2G173192	5	67502088	67503405		-12.7726	-14.5454	-13.5247	-14.4369	Up	AT4G17260	GO	BP	response to salt stress	0.407555		fermentation.LDH	5.1	grmzm2g173192_t01	moderately similar to ( 422) AT4G17260 | Symbols: | L-lactate dehydrogenase, putative | chr4:9674057-9675309 FORWARDhighly similar to ( 528) LDH_MAIZE L-lactate dehydrogenase (EC 1.1.1.27) (LDH) - Zea mays (Maize)highly similar to ( 561) loc_os02g01510 12002.m05501 protein L-lactate dehydrogenase A, putative, expressed seq=cds; coord=5:67473287..67474604:1; parent_gene=GRMZM2G173192
GRMZM2G173192	5	67502088	67503405		-12.7726	-14.5454	-13.5247	-14.4369	Up	AT4G17260	GO	BP	glycolysis	0.591228		fermentation.LDH	5.1	grmzm2g173192_t01	moderately similar to ( 422) AT4G17260 | Symbols: | L-lactate dehydrogenase, putative | chr4:9674057-9675309 FORWARDhighly similar to ( 528) LDH_MAIZE L-lactate dehydrogenase (EC 1.1.1.27) (LDH) - Zea mays (Maize)highly similar to ( 561) loc_os02g01510 12002.m05501 protein L-lactate dehydrogenase A, putative, expressed seq=cds; coord=5:67473287..67474604:1; parent_gene=GRMZM2G173192
GRMZM2G173192	5	67502088	67503405		-12.7726	-14.5454	-13.5247	-14.4369	Up	AT4G17260	GO	BP	oxidation-reduction process	3.59e-05		fermentation.LDH	5.1	grmzm2g173192_t01	moderately similar to ( 422) AT4G17260 | Symbols: | L-lactate dehydrogenase, putative | chr4:9674057-9675309 FORWARDhighly similar to ( 528) LDH_MAIZE L-lactate dehydrogenase (EC 1.1.1.27) (LDH) - Zea mays (Maize)highly similar to ( 561) loc_os02g01510 12002.m05501 protein L-lactate dehydrogenase A, putative, expressed seq=cds; coord=5:67473287..67474604:1; parent_gene=GRMZM2G173192
GRMZM2G173192	5	67502088	67503405		-12.7726	-14.5454	-13.5247	-14.4369	Up	AT4G17260	GO	BP	carbohydrate metabolic process	0.702791		fermentation.LDH	5.1	grmzm2g173192_t01	moderately similar to ( 422) AT4G17260 | Symbols: | L-lactate dehydrogenase, putative | chr4:9674057-9675309 FORWARDhighly similar to ( 528) LDH_MAIZE L-lactate dehydrogenase (EC 1.1.1.27) (LDH) - Zea mays (Maize)highly similar to ( 561) loc_os02g01510 12002.m05501 protein L-lactate dehydrogenase A, putative, expressed seq=cds; coord=5:67473287..67474604:1; parent_gene=GRMZM2G173192
GRMZM2G175805	4	224366194	224367992		-14.191	-100000000	-14.1809	-100000000	Up	AT2G46150	GO	BP	unknown	0.987141		development.late embryogenesis abundant	33.2	grmzm2g175805_t01	very weakly similar to (80.1) AT2G46150 | Symbols: | FUNCTIONS IN: molecular_function unknown; INVOLVED IN: biological_process unknown; LOCATED IN: plasma membrane; EXPRESSED IN: 15 plant structures; EXPRESSED DURING: 7 growth stages; CONTAINS InterPro DOMAIN/s: Harpin-induced 1 (InterPro:IPR010847); BEST Arabidopsis thaliana protein match is: unknown protein (TAIR:AT3G54200.1); Has 137 Blast hit…
GRMZM2G175805	4	224366194	224367992		-14.191	-100000000	-14.1809	-100000000	Up	AT2G46150	GO	BP	unknown	0.987141		development.late embryogenesis abundant	33.2	grmzm2g175805_t02	very weakly similar to (80.1) AT2G46150 | Symbols: | FUNCTIONS IN: molecular_function unknown; INVOLVED IN: biological_process unknown; LOCATED IN: plasma membrane; EXPRESSED IN: 15 plant structures; EXPRESSED DURING: 7 growth stages; CONTAINS InterPro DOMAIN/s: Harpin-induced 1 (InterPro:IPR010847); BEST Arabidopsis thaliana protein match is: unknown protein (TAIR:AT3G54200.1); Has 137 Blast hit…
GRMZM2G176774	1	289755944	289760970		-12.2639	-11.7114	-12.5472	-12.1682	Down	AT5G62620	GO	BP	protein glycosylation	0.409129		protein.glycosylation	29.7	grmzm2g176774_t01	highly similar to ( 798) AT5G62620 | Symbols: | galactosyltransferase family protein | chr5:25137136-25139433 FORWARDnearly identical (1068) loc_os03g58920 12003.m10795 protein galactosyltransferase/ transferase, transferring hexosyl groups, putative, expressed seq=cds; coord=1:289685124..289690150:-1; parent_gene=GRMZM2G176774
GRMZM2G177458	1	281927473	281930195		-13.9592	-15.5554	-13.5583	-14.845	Up	NA	NA	NA	NA	NA		not assigned.unknown	35.2	grmzm2g177458_t02	seq=cds; coord=1:281859658..281861198:1; parent_gene=GRMZM2G177458
GRMZM2G177458	1	281927473	281930195		-13.9592	-15.5554	-13.5583	-14.845	Up	NA	NA	NA	NA	NA		not assigned.unknown	35.2	grmzm2g177458_t01	seq=cds; coord=1:281859746..281862380:1; parent_gene=GRMZM2G177458
GRMZM2G178546	9	117179608	117183243		-11.5396	-11.094	-11.3007	-10.7671	Down	AT4G22590	GO	BP	metabolic process	0.257733		minor CHO metabolism.trehalose.TPP	3.2.2	grmzm2g178546_t02	weakly similar to ( 104) AT4G22590 | Symbols: | trehalose-6-phosphate phosphatase, putative | chr4:11893707-11895371 REVERSEweakly similar to ( 187) loc_os10g40550 12010.m22032 protein trehalose-phosphate phosphatase, putative, expressed seq=cds; coord=9:117155263..117157853:1; parent_gene=GRMZM2G178546
GRMZM2G178546	9	117179608	117183243		-11.5396	-11.094	-11.3007	-10.7671	Down	AT4G22590	GO	BP	metabolic process	0.257733		minor CHO metabolism.trehalose.TPP	3.2.2	grmzm2g178546_t01	moderately similar to ( 381) AT4G22590 | Symbols: | trehalose-6-phosphate phosphatase, putative | chr4:11893707-11895371 REVERSEhighly similar to ( 541) loc_os10g40550 12010.m22032 protein trehalose-phosphate phosphatase, putative, expressed seq=cds; coord=9:117155263..117158898:1; parent_gene=GRMZM2G178546
GRMZM2G178546	9	117179608	117183243		-11.5396	-11.094	-11.3007	-10.7671	Down	AT4G22590	GO	BP	trehalose biosynthetic process	0.192716		minor CHO metabolism.trehalose.TPP	3.2.2	grmzm2g178546_t02	weakly similar to ( 104) AT4G22590 | Symbols: | trehalose-6-phosphate phosphatase, putative | chr4:11893707-11895371 REVERSEweakly similar to ( 187) loc_os10g40550 12010.m22032 protein trehalose-phosphate phosphatase, putative, expressed seq=cds; coord=9:117155263..117157853:1; parent_gene=GRMZM2G178546
GRMZM2G178546	9	117179608	117183243		-11.5396	-11.094	-11.3007	-10.7671	Down	AT4G22590	GO	BP	trehalose biosynthetic process	0.192716		minor CHO metabolism.trehalose.TPP	3.2.2	grmzm2g178546_t01	moderately similar to ( 381) AT4G22590 | Symbols: | trehalose-6-phosphate phosphatase, putative | chr4:11893707-11895371 REVERSEhighly similar to ( 541) loc_os10g40550 12010.m22032 protein trehalose-phosphate phosphatase, putative, expressed seq=cds; coord=9:117155263..117158898:1; parent_gene=GRMZM2G178546
GRMZM2G179685	8	145727627	145734206		-12.957	-12.0649	-13.2905	-12.6726	Down	AT5G14700	GO	BP	lignin biosynthetic process	0.238455		secondary metabolism.flavonoids.dihydroflavonols	16.8.3	grmzm2g179685_t01	weakly similar to ( 107) AT5G14700 | Symbols: | cinnamoyl-CoA reductase-related | chr5:4740502-4743327 REVERSEweakly similar to ( 182) loc_os05g50250 12005.m09094 protein dihydroflavonol-4-reductase, putative, expressed seq=cds; coord=8:146197450..146199263:-1; parent_gene=GRMZM2G179685
GRMZM2G179685	8	145727627	145734206		-12.957	-12.0649	-13.2905	-12.6726	Down	AT5G14700	GO	BP	lignin biosynthetic process	0.238455		secondary metabolism.flavonoids.dihydroflavonols	16.8.3	grmzm2g179685_t02	weakly similar to ( 127) loc_os01g45200 12001.m10725 protein dihydroflavonol-4-reductase, putative, expressed seq=cds; coord=8:146192684..146199263:-1; parent_gene=GRMZM2G179685
GRMZM2G179685	8	145727627	145734206		-12.957	-12.0649	-13.2905	-12.6726	Down	AT5G14700	GO	BP	lignin biosynthetic process	0.238455		secondary metabolism.flavonoids.dihydroflavonols	16.8.3	grmzm2g179685_t03	moderately similar to ( 279) AT5G14700 | Symbols: | cinnamoyl-CoA reductase-related | chr5:4740502-4743327 REVERSEvery weakly similar to (81.3) DFRA_VITVI Dihydroflavonol-4-reductase (EC 1.1.1.219) (DFR) (Dihydrokaempferol 4-reductase) - Vitis vinifera (Grape)highly similar to ( 501) loc_os01g45200 12001.m10725 protein dihydroflavonol-4-reductase, putative, expressed seq=cds; coord=8:146192684..1…
GRMZM2G179685	8	145727627	145734206		-12.957	-12.0649	-13.2905	-12.6726	Down	AT5G14700	GO	BP	lignin biosynthetic process	0.238455		secondary metabolism.flavonoids.dihydroflavonols	16.8.3	grmzm2g179685_t04	moderately similar to ( 237) AT5G14700 | Symbols: | cinnamoyl-CoA reductase-related | chr5:4740502-4743327 REVERSEmoderately similar to ( 429) loc_os01g45200 12001.m10725 protein dihydroflavonol-4-reductase, putative, expressed seq=cds; coord=8:146192684..146199263:-1; parent_gene=GRMZM2G179685
GRMZM2G179685	8	145727627	145734206		-12.957	-12.0649	-13.2905	-12.6726	Down	AT5G14700	GO	BP	lignin biosynthetic process	0.238455		secondary metabolism.flavonoids.dihydroflavonols	16.8.3	grmzm2g179685_t05	moderately similar to ( 228) AT5G14700 | Symbols: | cinnamoyl-CoA reductase-related | chr5:4740502-4743327 REVERSEmoderately similar to ( 421) loc_os01g45200 12001.m10725 protein dihydroflavonol-4-reductase, putative, expressed seq=cds; coord=8:146192684..146199263:-1; parent_gene=GRMZM2G179685
GRMZM2G179685	8	145727627	145734206		-12.957	-12.0649	-13.2905	-12.6726	Down	AT5G14700	GO	BP	cellular metabolic process	0.2715		secondary metabolism.flavonoids.dihydroflavonols	16.8.3	grmzm2g179685_t01	weakly similar to ( 107) AT5G14700 | Symbols: | cinnamoyl-CoA reductase-related | chr5:4740502-4743327 REVERSEweakly similar to ( 182) loc_os05g50250 12005.m09094 protein dihydroflavonol-4-reductase, putative, expressed seq=cds; coord=8:146197450..146199263:-1; parent_gene=GRMZM2G179685
GRMZM2G179685	8	145727627	145734206		-12.957	-12.0649	-13.2905	-12.6726	Down	AT5G14700	GO	BP	cellular metabolic process	0.2715		secondary metabolism.flavonoids.dihydroflavonols	16.8.3	grmzm2g179685_t02	weakly similar to ( 127) loc_os01g45200 12001.m10725 protein dihydroflavonol-4-reductase, putative, expressed seq=cds; coord=8:146192684..146199263:-1; parent_gene=GRMZM2G179685
GRMZM2G179685	8	145727627	145734206		-12.957	-12.0649	-13.2905	-12.6726	Down	AT5G14700	GO	BP	cellular metabolic process	0.2715		secondary metabolism.flavonoids.dihydroflavonols	16.8.3	grmzm2g179685_t03	moderately similar to ( 279) AT5G14700 | Symbols: | cinnamoyl-CoA reductase-related | chr5:4740502-4743327 REVERSEvery weakly similar to (81.3) DFRA_VITVI Dihydroflavonol-4-reductase (EC 1.1.1.219) (DFR) (Dihydrokaempferol 4-reductase) - Vitis vinifera (Grape)highly similar to ( 501) loc_os01g45200 12001.m10725 protein dihydroflavonol-4-reductase, putative, expressed seq=cds; coord=8:146192684..1…
GRMZM2G179685	8	145727627	145734206		-12.957	-12.0649	-13.2905	-12.6726	Down	AT5G14700	GO	BP	cellular metabolic process	0.2715		secondary metabolism.flavonoids.dihydroflavonols	16.8.3	grmzm2g179685_t04	moderately similar to ( 237) AT5G14700 | Symbols: | cinnamoyl-CoA reductase-related | chr5:4740502-4743327 REVERSEmoderately similar to ( 429) loc_os01g45200 12001.m10725 protein dihydroflavonol-4-reductase, putative, expressed seq=cds; coord=8:146192684..146199263:-1; parent_gene=GRMZM2G179685
GRMZM2G179685	8	145727627	145734206		-12.957	-12.0649	-13.2905	-12.6726	Down	AT5G14700	GO	BP	cellular metabolic process	0.2715		secondary metabolism.flavonoids.dihydroflavonols	16.8.3	grmzm2g179685_t05	moderately similar to ( 228) AT5G14700 | Symbols: | cinnamoyl-CoA reductase-related | chr5:4740502-4743327 REVERSEmoderately similar to ( 421) loc_os01g45200 12001.m10725 protein dihydroflavonol-4-reductase, putative, expressed seq=cds; coord=8:146192684..146199263:-1; parent_gene=GRMZM2G179685
GRMZM2G179827	2	47992349	47995582		-9.94373	-9.59398	-9.81055	-9.4436	Down	AT1G59940	GO	BP	regulation of transcription, DNA-dependent	0.213631		RNA.regulation of transcription.ARR	27.3.5	grmzm2g179827_t01	weakly similar to ( 122) AT1G59940 | Symbols: ARR3 | ARR3 (RESPONSE REGULATOR 3); transcription regulator/ two-component response regulator | chr1:22065894-22066895 REVERSEmoderately similar to ( 265) loc_os04g36070 12004.m08696 protein OsRR1 - Rice type-A response regulator, expressed seq=cds; coord=2:47362590..47365800:1; parent_gene=GRMZM2G179827
GRMZM2G179827	2	47992349	47995582		-9.94373	-9.59398	-9.81055	-9.4436	Down	AT1G59940	GO	BP	regulation of transcription, DNA-dependent	0.213631		not assigned.unknown	35.2	grmzm2g179827_t02	seq=cds; coord=2:47362840..47365823:1; parent_gene=GRMZM2G179827
GRMZM2G179827	2	47992349	47995582		-9.94373	-9.59398	-9.81055	-9.4436	Down	AT1G59940	GO	BP	response to red light	0.335235		RNA.regulation of transcription.ARR	27.3.5	grmzm2g179827_t01	weakly similar to ( 122) AT1G59940 | Symbols: ARR3 | ARR3 (RESPONSE REGULATOR 3); transcription regulator/ two-component response regulator | chr1:22065894-22066895 REVERSEmoderately similar to ( 265) loc_os04g36070 12004.m08696 protein OsRR1 - Rice type-A response regulator, expressed seq=cds; coord=2:47362590..47365800:1; parent_gene=GRMZM2G179827
GRMZM2G179827	2	47992349	47995582		-9.94373	-9.59398	-9.81055	-9.4436	Down	AT1G59940	GO	BP	response to red light	0.335235		not assigned.unknown	35.2	grmzm2g179827_t02	seq=cds; coord=2:47362840..47365823:1; parent_gene=GRMZM2G179827
GRMZM2G179827	2	47992349	47995582		-9.94373	-9.59398	-9.81055	-9.4436	Down	AT1G59940	GO	BP	red light signaling pathway	0.148175		RNA.regulation of transcription.ARR	27.3.5	grmzm2g179827_t01	weakly similar to ( 122) AT1G59940 | Symbols: ARR3 | ARR3 (RESPONSE REGULATOR 3); transcription regulator/ two-component response regulator | chr1:22065894-22066895 REVERSEmoderately similar to ( 265) loc_os04g36070 12004.m08696 protein OsRR1 - Rice type-A response regulator, expressed seq=cds; coord=2:47362590..47365800:1; parent_gene=GRMZM2G179827
GRMZM2G179827	2	47992349	47995582		-9.94373	-9.59398	-9.81055	-9.4436	Down	AT1G59940	GO	BP	red light signaling pathway	0.148175		not assigned.unknown	35.2	grmzm2g179827_t02	seq=cds; coord=2:47362840..47365823:1; parent_gene=GRMZM2G179827
GRMZM2G179827	2	47992349	47995582		-9.94373	-9.59398	-9.81055	-9.4436	Down	AT1G59940	GO	BP	phosphorelay signal transduction system	0.215665		RNA.regulation of transcription.ARR	27.3.5	grmzm2g179827_t01	weakly similar to ( 122) AT1G59940 | Symbols: ARR3 | ARR3 (RESPONSE REGULATOR 3); transcription regulator/ two-component response regulator | chr1:22065894-22066895 REVERSEmoderately similar to ( 265) loc_os04g36070 12004.m08696 protein OsRR1 - Rice type-A response regulator, expressed seq=cds; coord=2:47362590..47365800:1; parent_gene=GRMZM2G179827
GRMZM2G179827	2	47992349	47995582		-9.94373	-9.59398	-9.81055	-9.4436	Down	AT1G59940	GO	BP	phosphorelay signal transduction system	0.215665		not assigned.unknown	35.2	grmzm2g179827_t02	seq=cds; coord=2:47362840..47365823:1; parent_gene=GRMZM2G179827
GRMZM2G179827	2	47992349	47995582		-9.94373	-9.59398	-9.81055	-9.4436	Down	AT1G59940	GO	BP	circadian rhythm	0.362634		RNA.regulation of transcription.ARR	27.3.5	grmzm2g179827_t01	weakly similar to ( 122) AT1G59940 | Symbols: ARR3 | ARR3 (RESPONSE REGULATOR 3); transcription regulator/ two-component response regulator | chr1:22065894-22066895 REVERSEmoderately similar to ( 265) loc_os04g36070 12004.m08696 protein OsRR1 - Rice type-A response regulator, expressed seq=cds; coord=2:47362590..47365800:1; parent_gene=GRMZM2G179827
GRMZM2G179827	2	47992349	47995582		-9.94373	-9.59398	-9.81055	-9.4436	Down	AT1G59940	GO	BP	circadian rhythm	0.362634		not assigned.unknown	35.2	grmzm2g179827_t02	seq=cds; coord=2:47362840..47365823:1; parent_gene=GRMZM2G179827
GRMZM2G179827	2	47992349	47995582		-9.94373	-9.59398	-9.81055	-9.4436	Down	AT1G59940	GO	BP	response to cytokinin stimulus	0.258561		RNA.regulation of transcription.ARR	27.3.5	grmzm2g179827_t01	weakly similar to ( 122) AT1G59940 | Symbols: ARR3 | ARR3 (RESPONSE REGULATOR 3); transcription regulator/ two-component response regulator | chr1:22065894-22066895 REVERSEmoderately similar to ( 265) loc_os04g36070 12004.m08696 protein OsRR1 - Rice type-A response regulator, expressed seq=cds; coord=2:47362590..47365800:1; parent_gene=GRMZM2G179827
GRMZM2G179827	2	47992349	47995582		-9.94373	-9.59398	-9.81055	-9.4436	Down	AT1G59940	GO	BP	response to cytokinin stimulus	0.258561		not assigned.unknown	35.2	grmzm2g179827_t02	seq=cds; coord=2:47362840..47365823:1; parent_gene=GRMZM2G179827
GRMZM2G179827	2	47992349	47995582		-9.94373	-9.59398	-9.81055	-9.4436	Down	AT1G59940	GO	BP	cytokinin mediated signaling pathway	0.269227		RNA.regulation of transcription.ARR	27.3.5	grmzm2g179827_t01	weakly similar to ( 122) AT1G59940 | Symbols: ARR3 | ARR3 (RESPONSE REGULATOR 3); transcription regulator/ two-component response regulator | chr1:22065894-22066895 REVERSEmoderately similar to ( 265) loc_os04g36070 12004.m08696 protein OsRR1 - Rice type-A response regulator, expressed seq=cds; coord=2:47362590..47365800:1; parent_gene=GRMZM2G179827
GRMZM2G179827	2	47992349	47995582		-9.94373	-9.59398	-9.81055	-9.4436	Down	AT1G59940	GO	BP	cytokinin mediated signaling pathway	0.269227		not assigned.unknown	35.2	grmzm2g179827_t02	seq=cds; coord=2:47362840..47365823:1; parent_gene=GRMZM2G179827
GRMZM2G179827	2	47992349	47995582		-9.94373	-9.59398	-9.81055	-9.4436	Down	AT1G59940	GO	BP	regulation of circadian rhythm	0.231458		RNA.regulation of transcription.ARR	27.3.5	grmzm2g179827_t01	weakly similar to ( 122) AT1G59940 | Symbols: ARR3 | ARR3 (RESPONSE REGULATOR 3); transcription regulator/ two-component response regulator | chr1:22065894-22066895 REVERSEmoderately similar to ( 265) loc_os04g36070 12004.m08696 protein OsRR1 - Rice type-A response regulator, expressed seq=cds; coord=2:47362590..47365800:1; parent_gene=GRMZM2G179827
GRMZM2G179827	2	47992349	47995582		-9.94373	-9.59398	-9.81055	-9.4436	Down	AT1G59940	GO	BP	regulation of circadian rhythm	0.231458		not assigned.unknown	35.2	grmzm2g179827_t02	seq=cds; coord=2:47362840..47365823:1; parent_gene=GRMZM2G179827
GRMZM2G300965	10	24657887	24661566		-12.1907	-13.3232	-11.6068	-12.7986	Up	AT1G09090	GO	BP	response to heat	0.0223588		stress.biotic.respiratory burst	20.1.1	grmzm2g300965_t01	highly similar to ( 949) AT1G09090 | Symbols: ATRBOHB | ATRBOHB (respiratory burst oxidase homolog B); FAD binding / calcium ion binding / electron carrier/ iron ion binding / oxidoreductase/ oxidoreductase, acting on NADH or NADPH, with oxygen as acceptor / peroxidase | chr1:2932743-2935590 FORWARDnearly identical (1311) loc_os12g35610 12012.m26926 protein respiratory burst oxidase, putative, ex…
GRMZM2G300965	10	24657887	24661566		-12.1907	-13.3232	-11.6068	-12.7986	Up	AT1G09090	GO	BP	defense response	0.0511383		stress.biotic.respiratory burst	20.1.1	grmzm2g300965_t01	highly similar to ( 949) AT1G09090 | Symbols: ATRBOHB | ATRBOHB (respiratory burst oxidase homolog B); FAD binding / calcium ion binding / electron carrier/ iron ion binding / oxidoreductase/ oxidoreductase, acting on NADH or NADPH, with oxygen as acceptor / peroxidase | chr1:2932743-2935590 FORWARDnearly identical (1311) loc_os12g35610 12012.m26926 protein respiratory burst oxidase, putative, ex…
GRMZM2G300965	10	24657887	24661566		-12.1907	-13.3232	-11.6068	-12.7986	Up	AT1G09090	GO	BP	oxidation-reduction process	3.59e-05		stress.biotic.respiratory burst	20.1.1	grmzm2g300965_t01	highly similar to ( 949) AT1G09090 | Symbols: ATRBOHB | ATRBOHB (respiratory burst oxidase homolog B); FAD binding / calcium ion binding / electron carrier/ iron ion binding / oxidoreductase/ oxidoreductase, acting on NADH or NADPH, with oxygen as acceptor / peroxidase | chr1:2932743-2935590 FORWARDnearly identical (1311) loc_os12g35610 12012.m26926 protein respiratory burst oxidase, putative, ex…
GRMZM2G300965	10	24657887	24661566		-12.1907	-13.3232	-11.6068	-12.7986	Up	AT1G09090	GO	BP	iron ion transport	0.296643		stress.biotic.respiratory burst	20.1.1	grmzm2g300965_t01	highly similar to ( 949) AT1G09090 | Symbols: ATRBOHB | ATRBOHB (respiratory burst oxidase homolog B); FAD binding / calcium ion binding / electron carrier/ iron ion binding / oxidoreductase/ oxidoreductase, acting on NADH or NADPH, with oxygen as acceptor / peroxidase | chr1:2932743-2935590 FORWARDnearly identical (1311) loc_os12g35610 12012.m26926 protein respiratory burst oxidase, putative, ex…
GRMZM2G300965	10	24657887	24661566		-12.1907	-13.3232	-11.6068	-12.7986	Up	AT1G09090	GO	BP	response to nitrate	0.155177		stress.biotic.respiratory burst	20.1.1	grmzm2g300965_t01	highly similar to ( 949) AT1G09090 | Symbols: ATRBOHB | ATRBOHB (respiratory burst oxidase homolog B); FAD binding / calcium ion binding / electron carrier/ iron ion binding / oxidoreductase/ oxidoreductase, acting on NADH or NADPH, with oxygen as acceptor / peroxidase | chr1:2932743-2935590 FORWARDnearly identical (1311) loc_os12g35610 12012.m26926 protein respiratory burst oxidase, putative, ex…
GRMZM2G300965	10	24657887	24661566		-12.1907	-13.3232	-11.6068	-12.7986	Up	AT1G09090	GO	BP	seed germination	0.497533		stress.biotic.respiratory burst	20.1.1	grmzm2g300965_t01	highly similar to ( 949) AT1G09090 | Symbols: ATRBOHB | ATRBOHB (respiratory burst oxidase homolog B); FAD binding / calcium ion binding / electron carrier/ iron ion binding / oxidoreductase/ oxidoreductase, acting on NADH or NADPH, with oxygen as acceptor / peroxidase | chr1:2932743-2935590 FORWARDnearly identical (1311) loc_os12g35610 12012.m26926 protein respiratory burst oxidase, putative, ex…
GRMZM2G300965	10	24657887	24661566		-12.1907	-13.3232	-11.6068	-12.7986	Up	AT1G09090	GO	BP	nitrate transport	0.173104		stress.biotic.respiratory burst	20.1.1	grmzm2g300965_t01	highly similar to ( 949) AT1G09090 | Symbols: ATRBOHB | ATRBOHB (respiratory burst oxidase homolog B); FAD binding / calcium ion binding / electron carrier/ iron ion binding / oxidoreductase/ oxidoreductase, acting on NADH or NADPH, with oxygen as acceptor / peroxidase | chr1:2932743-2935590 FORWARDnearly identical (1311) loc_os12g35610 12012.m26926 protein respiratory burst oxidase, putative, ex…
GRMZM2G300965	10	24657887	24661566		-12.1907	-13.3232	-11.6068	-12.7986	Up	AT1G09090	GO	BP	cellular response to iron ion starvation	0.296643		stress.biotic.respiratory burst	20.1.1	grmzm2g300965_t01	highly similar to ( 949) AT1G09090 | Symbols: ATRBOHB | ATRBOHB (respiratory burst oxidase homolog B); FAD binding / calcium ion binding / electron carrier/ iron ion binding / oxidoreductase/ oxidoreductase, acting on NADH or NADPH, with oxygen as acceptor / peroxidase | chr1:2932743-2935590 FORWARDnearly identical (1311) loc_os12g35610 12012.m26926 protein respiratory burst oxidase, putative, ex…
GRMZM2G302245	3	179842136	179848015		-10.5274	-10.9485	-10.4685	-10.6926	Up	AT3G55580	GO	BP	unknown	0.987141		cell.division	31.2	grmzm2g302245_t01	moderately similar to ( 459) AT3G55580 | Symbols: | regulator of chromosome condensation (RCC1) family protein | chr3:20612766-20615730 FORWARDhighly similar to ( 698) loc_os01g62810 12001.m97558 protein expressed protein seq=cds; coord=3:179789383..179795262:-1; parent_gene=GRMZM2G302245
GRMZM2G311961	1	288926858	288931593		-11.5123	-10.9377	-11.6936	-11.4736	Down	AT5G18570	GO	BP	response to light stimulus	0.398982		signalling.G-proteins	30.5	grmzm2g311961_t01	weakly similar to ( 179) AT5G18570 | Symbols: | GTP1/OBG family protein | chr5:6171839-6174823 REVERSEhighly similar to ( 731) loc_os03g58540 12003.m35462 protein small GTP-binding protein domain, putative, expressed seq=cds; coord=1:288855938..288860773:1; parent_gene=GRMZM2G311961
GRMZM2G311961	1	288926858	288931593		-11.5123	-10.9377	-11.6936	-11.4736	Down	AT5G18570	GO	BP	mRNA modification	0.362634		signalling.G-proteins	30.5	grmzm2g311961_t01	weakly similar to ( 179) AT5G18570 | Symbols: | GTP1/OBG family protein | chr5:6171839-6174823 REVERSEhighly similar to ( 731) loc_os03g58540 12003.m35462 protein small GTP-binding protein domain, putative, expressed seq=cds; coord=1:288855938..288860773:1; parent_gene=GRMZM2G311961
[truncated: 227 more rows]
