# Supplementary material for: A systems biology approach uncovers a gene co-expression network associated with cell wall degradability in maize
Source: PLoS One. 2019 Dec 31;14(12):e0227011. doi: 10.1371/journal.pone.0227011 (PMC6938352; doi:10.1371/journal.pone.0227011)
Supplement: S6 Table — (XLSX) [file pone.0227011.s009.xlsx]

## Sheet: S6 Table
Table S6. Genes differentially expressed in the NILsF288 relative to the NILsF271 with expression profiles positively or negatively correlating with at least one of the cell wall-related traits. Light gray indicates significant positive correlation, dark gray indicates significant negative correlation (P < 0.05).
AGPv3_gene_ID	IVNDFD	HC/NDF	CL/NDF	ADL/NDF	LK/NDF	pCA	EtherFA	EsterFA	NDF	IVDMD
GRMZM2G040965	-0.973509	-0.923488	0.868739	0.998957	0.527765	0.816862	0.778178	-0.842212	0.0941504	-0.818109
GRMZM2G092432	-0.941786	-0.935002	0.902353	0.94449	0.427213	0.802427	0.84818	-0.78293	0.339141	-0.895797
GRMZM2G430942	-0.987381	-0.948451	0.908059	0.97944	0.363124	0.90756	0.827822	-0.707173	0.118826	-0.842927
GRMZM2G069335	-0.954094	-0.93886	0.901614	0.961494	0.450927	0.809763	0.839993	-0.800842	0.294157	-0.886686
GRMZM2G170602	-0.985029	-0.939632	0.889668	0.999556	0.477848	0.851326	0.802882	-0.805709	0.111884	-0.835811
GRMZM5G894619	-0.992086	-0.960645	0.918689	0.995103	0.43059	0.872841	0.843075	-0.780044	0.19084	-0.875171
GRMZM2G463493	-0.991622	-0.961362	0.919876	0.994374	0.429944	0.871812	0.845207	-0.780544	0.198304	-0.877897
GRMZM2G467184	-0.995359	-0.969313	0.931208	0.991658	0.40033	0.887851	0.860059	-0.759207	0.217708	-0.889561
GRMZM2G342509	-0.995765	-0.970262	0.932597	0.991226	0.396447	0.88987	0.861906	-0.756363	0.220169	-0.890988
GRMZM2G353276	-0.984821	-0.959108	0.918765	0.988969	0.438256	0.856947	0.847809	-0.790412	0.229129	-0.884965
GRMZM2G368838	-0.989186	-0.971847	0.937396	0.98322	0.39266	0.878774	0.873385	-0.759046	0.271077	-0.906794
GRMZM2G106190	-0.977085	-0.954295	0.914593	0.982715	0.445267	0.842915	0.846154	-0.796901	0.24859	-0.886599
GRMZM2G465835	-0.998553	-0.974312	0.941018	0.982059	0.334254	0.923618	0.87207	-0.701117	0.209525	-0.890111
GRMZM2G066153	-0.967301	-0.960605	0.930184	0.961184	0.391043	0.848273	0.875437	-0.760073	0.335002	-0.915522
AC203754.4_FG008	-0.995489	-0.985323	0.957196	0.976875	0.333247	0.910596	0.899308	-0.714334	0.301241	-0.9256
GRMZM2G119766	-0.996507	-0.992355	0.96935	0.968214	0.286532	0.931101	0.916745	-0.677944	0.32639	-0.937783
GRMZM2G094666	-0.997765	-0.984878	0.959706	0.967792	0.270707	0.946864	0.900501	-0.654186	0.264084	-0.913343
GRMZM2G051683	-0.996802	-0.982523	0.956968	0.966778	0.268846	0.947784	0.896756	-0.650528	0.254062	-0.908452
GRMZM2G162127	-0.982506	-0.980993	0.956146	0.963311	0.331592	0.891157	0.905576	-0.71686	0.354365	-0.937083
GRMZM2G125649	-0.993391	-0.974882	0.947814	0.96429	0.268762	0.947227	0.884479	-0.644387	0.225229	-0.893755
cov45_id80_joint_Locus_58585	-0.99182	-0.997803	0.983728	0.946925	0.203393	0.961005	0.940381	-0.60984	0.365671	-0.951928
GRMZM2G050917	-0.99182	-0.997803	0.983728	0.946925	0.203393	0.961005	0.940381	-0.60984	0.365671	-0.951928
GRMZM2G035922	-0.945753	-0.971038	0.976625	0.864876	0.00502242	0.998306	0.953172	-0.427426	0.41801	-0.940246
GRMZM2G006206	-0.928552	-0.980461	0.99475	0.847869	0.0207237	0.952421	0.992484	-0.464023	0.594063	-0.998823
GRMZM2G159393	-0.922653	-0.977558	0.995971	0.833118	-0.0271326	0.968247	0.996981	-0.420373	0.597111	-0.996272
GRMZM2G088349	-0.972415	-0.993584	0.985197	0.926389	0.201391	0.930069	0.954529	-0.616526	0.460093	-0.975297
GRMZM2G077662	-0.9182	-0.966678	0.974376	0.854721	0.106046	0.900325	0.968699	-0.535223	0.595723	-0.989374
GRMZM2G128179	-0.893913	-0.915233	0.899277	0.877514	0.326447	0.781698	0.870501	-0.70011	0.479973	-0.917283
GRMZM2G179827	-0.917587	-0.914178	0.906927	0.850983	0.0454614	0.968227	0.861939	-0.421778	0.234105	-0.840466
GRMZM2G140763	-0.863141	-0.86819	0.839534	0.872127	0.436073	0.704557	0.797976	-0.771287	0.399246	-0.856677
GRMZM2G008972	-0.913157	-0.83498	0.774677	0.934945	0.457633	0.80799	0.666046	-0.720962	-0.129719	-0.677927
GRMZM2G015333	-0.792216	-0.784877	0.746002	0.82653	0.530806	0.588903	0.696711	-0.816111	0.328811	-0.768055
GRMZM2G050556	-0.909024	-0.869748	0.83986	0.877157	0.19898	0.906923	0.765268	-0.521534	0.0438796	-0.751675
GRMZM2G086590	-0.643772	-0.522541	0.447723	0.694022	0.455445	0.550084	0.318001	-0.559204	-0.48551	-0.312164
GRMZM2G087824	-0.845397	-0.778322	0.733577	0.837823	0.278467	0.818098	0.639196	-0.538342	-0.131112	-0.626017
GRMZM2G093246	-0.501484	-0.629622	0.688188	0.399393	-0.220588	0.559589	0.767857	-0.144979	0.90775	-0.787027
GRMZM2G105348	-0.693302	-0.695275	0.660849	0.73214	0.519075	0.481505	0.623436	-0.774103	0.360412	-0.701113
GRMZM2G123973	-0.918961	-0.848295	0.79374	0.930148	0.409327	0.833375	0.691357	-0.686734	-0.0939377	-0.698426
GRMZM2G149422	-0.868303	-0.83537	0.782574	0.91325	0.600516	0.654023	0.708993	-0.884608	0.202145	-0.775955
GRMZM2G158328	-0.909683	-0.887278	0.842703	0.936209	0.528355	0.7277	0.776433	-0.846379	0.259653	-0.834797
GRMZM2G164405	-0.858411	-0.830997	0.781218	0.900416	0.584876	0.647312	0.712587	-0.871994	0.230983	-0.780181
GRMZM2G165530	-0.94524	-0.877358	0.821172	0.961311	0.449676	0.839131	0.719175	-0.738257	-0.0558583	-0.734685
GRMZM2G176774	-0.789493	-0.789825	0.755909	0.816453	0.496358	0.597928	0.713179	-0.791373	0.367782	-0.782673
GRMZM2G178546	-0.844087	-0.845651	0.847288	0.762685	-0.0628367	0.940529	0.811045	-0.295894	0.213211	-0.774388
GRMZM2G179685	-0.853595	-0.849579	0.814543	0.873976	0.485702	0.675596	0.765684	-0.803479	0.352648	-0.828639
GRMZM2G311961	-0.741836	-0.711727	0.657543	0.805109	0.645557	0.492748	0.591251	-0.876733	0.201652	-0.672221
GRMZM2G381404	-0.791769	-0.771913	0.725032	0.838283	0.585928	0.569461	0.665271	-0.853422	0.263585	-0.739578
GRMZM2G389416	-0.643772	-0.522541	0.447723	0.694022	0.455445	0.550084	0.318001	-0.559204	-0.48551	-0.312164
GRMZM2G431039	-0.737574	-0.772025	0.760408	0.734796	0.341472	0.596016	0.748695	-0.663167	0.530082	-0.810862
GRMZM2G464572	-0.95512	-0.884682	0.822016	0.986994	0.537154	0.807107	0.716335	-0.82087	-0.0424084	-0.746487
GRMZM2G552956	-0.909575	-0.885717	0.86621	0.861156	0.122862	0.935056	0.804631	-0.467936	0.121619	-0.785841
GRMZM5G881369	-0.904283	-0.861377	0.804242	0.949597	0.610127	0.695157	0.72116	-0.897633	0.148899	-0.782919
GRMZM2G004377	0.961835	0.89893	-0.837299	-0.996887	-0.563589	-0.795411	-0.736772	0.856499	-0.0174298	0.776159
GRMZM2G371462	0.962794	0.918915	-0.865552	-0.990738	-0.541612	-0.7938	-0.780039	0.857339	-0.136225	0.826544
GRMZM2G012631	0.95644	0.918392	-0.867556	-0.982838	-0.535334	-0.78591	-0.78694	0.855243	-0.171019	0.835915
GRMZM2G069651	0.967354	0.915905	-0.859447	-0.997096	-0.546995	-0.801478	-0.767783	0.855944	-0.0891944	0.810673
GRMZM2G034623	0.922446	0.925093	-0.897562	-0.920462	-0.401233	-0.787954	-0.851947	0.76105	-0.388014	0.900858
GRMZM2G316362	0.949679	0.939053	-0.904448	-0.953911	-0.43574	-0.809385	-0.846817	0.789938	-0.318581	0.893519
GRMZM2G376661	0.984695	0.940114	-0.890273	-0.99963	-0.480585	-0.848979	-0.804096	0.809006	-0.118046	0.838033
GRMZM2G399136	0.992431	0.953309	-0.910023	-0.99235	-0.4076	-0.890502	-0.828769	0.750401	-0.132977	0.851975
GRMZM2G123480	0.987488	0.955717	-0.91245	-0.99448	-0.449709	-0.858395	-0.836515	0.795527	-0.193502	0.872153
GRMZM2G177458	0.935099	0.935296	-0.906891	-0.932289	-0.400349	-0.80382	-0.858816	0.762827	-0.374917	0.905722
GRMZM2G050384	0.970002	0.959844	-0.92739	-0.966462	-0.403243	-0.84749	-0.869663	0.768741	-0.316738	0.909908
GRMZM2G131421	0.974527	0.960275	-0.925646	-0.973245	-0.414	-0.849867	-0.864387	0.77614	-0.294337	0.904091
GRMZM5G859099	0.992607	0.964325	-0.9307	-0.97397	-0.316669	-0.9291	-0.859141	0.677863	-0.175728	0.87166
GRMZM2G010673	0.999383	0.980316	-0.948137	-0.984234	-0.346213	-0.914663	-0.882989	0.71825	-0.247662	0.906323
GRMZM2G387341	0.990352	0.967093	-0.929235	-0.988918	-0.412663	-0.874151	-0.860296	0.771631	-0.238675	0.893924
GRMZM2G018820	0.997512	0.967747	-0.930042	-0.98906	-0.372544	-0.90702	-0.856312	0.730208	-0.184942	0.878315
GRMZM2G009719	0.997063	0.966678	-0.927679	-0.991892	-0.389524	-0.898343	-0.853245	0.745119	-0.186112	0.878089
GRMZM2G084794	0.986608	0.994465	-0.977857	-0.951336	-0.254547	-0.927985	-0.935466	0.657254	-0.392858	0.957908
GRMZM2G140609	0.992311	0.997733	-0.981612	-0.952872	-0.232567	-0.947091	-0.93739	0.636541	-0.37134	0.954078
GRMZM2G169382	0.996744	0.993692	-0.971954	-0.965708	-0.272765	-0.937564	-0.920389	0.666456	-0.329352	0.939481
GRMZM2G147399	0.998604	0.989855	-0.966217	-0.967803	-0.270086	-0.945075	-0.910191	0.658497	-0.29141	0.925344
GRMZM2G108997	0.999325	0.989006	-0.963671	-0.972016	-0.287927	-0.937912	-0.90614	0.673655	-0.286891	0.923696
AC203989.4_FG001	0.96738	0.97809	-0.960124	-0.940467	-0.293488	-0.885365	-0.92026	0.688536	-0.418942	0.952308
GRMZM2G129234	0.957031	0.99137	-0.99235	-0.896864	-0.129317	-0.940605	-0.973619	0.557565	-0.520077	0.989104
GRMZM2G136344	0.967605	0.995744	-0.99322	-0.911127	-0.14872	-0.946631	-0.968926	0.573214	-0.488117	0.984062
GRMZM5G869403	0.928938	0.965707	-0.97897	-0.837489	0.0498514	-0.99977	-0.965966	0.382001	-0.471942	0.950037
GRMZM2G067122	0.940849	0.982723	-0.995542	-0.854239	0.0141822	-0.990737	-0.985442	0.42572	-0.520063	0.978889
GRMZM2G142802	0.973668	0.99824	-0.996808	-0.910184	-0.110636	-0.975145	-0.970021	0.536446	-0.454128	0.975692
GRMZM2G085964	0.981667	0.996156	-0.989526	-0.923561	-0.134747	-0.978823	-0.954216	0.551137	-0.397361	0.958201
AC209215.4_FG004	0.982749	0.999984	-0.992195	-0.930442	-0.168809	-0.960653	-0.958476	0.586252	-0.426551	0.970464
GRMZM2G023982	0.95599	0.969419	-0.967576	-0.885235	-0.0542329	-0.992907	-0.933765	0.464432	-0.358093	0.922755
AC213621.5_FG002	0.952985	0.9601	-0.955232	-0.885665	-0.0661379	-0.988198	-0.916494	0.467317	-0.319424	0.904073
GRMZM2G059285	0.985616	0.991944	-0.980854	-0.93284	-0.158417	-0.976963	-0.938701	0.565833	-0.352066	0.942179
GRMZM2G098875	0.991887	0.994075	-0.97898	-0.946536	-0.197787	-0.966689	-0.93277	0.600498	-0.338882	0.94101
AC214451.3_FG005	0.99182	0.997803	-0.983728	-0.946925	-0.203393	-0.961005	-0.940381	0.60984	-0.365671	0.951928
GRMZM2G005344	0.99182	0.997803	-0.983728	-0.946925	-0.203393	-0.961005	-0.940381	0.60984	-0.365671	0.951928
GRMZM2G175805	0.99182	0.997803	-0.983728	-0.946925	-0.203393	-0.961005	-0.940381	0.60984	-0.365671	0.951928
GRMZM2G554314	0.99182	0.997803	-0.983728	-0.946925	-0.203393	-0.961005	-0.940381	0.60984	-0.365671	0.951928
GRMZM2G026523	0.983042	0.966556	-0.943146	-0.945987	-0.222962	-0.957917	-0.882506	0.599723	-0.221339	0.88468
GRMZM2G300965	0.893926	0.918693	-0.905251	-0.873268	-0.306372	-0.789426	-0.879433	0.68524	-0.496356	0.924482
GRMZM2G127418	0.89442	0.917099	-0.927111	-0.802924	0.0772406	-0.986756	-0.90515	0.326683	-0.361213	0.876766
GRMZM2G170958	0.900443	0.912964	-0.916715	-0.817564	0.036593	-0.97994	-0.886026	0.355834	-0.308673	0.859084
GRMZM2G019183	0.875589	0.888717	-0.89492	-0.788357	0.0705984	-0.970022	-0.866318	0.314519	-0.295351	0.834096
GRMZM2G024668	0.940887	0.894928	-0.838388	-0.978301	-0.58122	-0.75154	-0.751691	0.882713	-0.129269	0.805084
GRMZM2G028218	0.937502	0.881587	-0.81955	-0.982337	-0.611401	-0.739766	-0.72486	0.898429	-0.0722561	0.77813
GRMZM2G054448	0.648786	0.568369	-0.483911	-0.763932	-0.841882	-0.3291	-0.380051	0.965145	0.0925732	0.470971
GRMZM2G021388	0.901997	0.850151	-0.811955	-0.883775	-0.258929	-0.877972	-0.727082	0.560524	0.0219079	0.71753
GRMZM2G035890	0.967055	0.927791	-0.891338	-0.949117	-0.299897	-0.918082	-0.812672	0.639564	-0.0912363	0.816303
GRMZM2G039993	0.91385	0.856211	-0.812571	-0.905266	-0.311329	-0.868283	-0.72192	0.607816	0.0403958	0.71843
GRMZM2G041714	0.894858	0.861855	-0.810095	-0.934245	-0.582264	-0.691984	-0.735515	0.878663	-0.202913	0.798191
GRMZM2G055802	0.806748	0.821255	-0.833173	-0.710341	0.149511	-0.935001	-0.809898	0.213946	-0.261281	0.765747
GRMZM2G056252	0.888421	0.876542	-0.837679	-0.909688	-0.499368	-0.711888	-0.780948	0.822103	-0.314301	0.840749
GRMZM2G071846	0.834752	0.781475	-0.715633	-0.902658	-0.692411	-0.585875	-0.626495	0.933682	-0.0881984	0.699709
GRMZM2G083716	0.936368	0.903043	-0.853364	-0.965512	-0.545184	-0.755829	-0.77718	0.861192	-0.200001	0.831421
GRMZM2G087186	0.869079	0.880239	-0.885803	-0.78254	0.071403	-0.964847	-0.855984	0.308894	-0.280397	0.822642
GRMZM2G100158	0.86192	0.835287	-0.817734	-0.809647	-0.0785813	-0.908257	-0.756805	0.40384	-0.0767105	0.729493
GRMZM2G101000	0.796897	0.782579	-0.739319	-0.837323	-0.560012	-0.584154	-0.683988	0.837554	-0.293259	0.756546
GRMZM2G113355	0.910602	0.873187	-0.819568	-0.949985	-0.585542	-0.710491	-0.740806	0.883447	-0.178997	0.801002
GRMZM2G118610	0.885273	0.901698	-0.881814	-0.876768	-0.361094	-0.758308	-0.849141	0.72333	-0.456379	0.899804
GRMZM2G119705	0.876641	0.846039	-0.824747	-0.830388	-0.114272	-0.908839	-0.759562	0.438803	-0.0657202	0.736163
GRMZM2G122543	0.85441	0.818782	-0.795745	-0.810779	-0.114331	-0.888504	-0.727674	0.424061	-0.0267187	0.701984
GRMZM2G124921	0.905678	0.837745	-0.786975	-0.909452	-0.365732	-0.839265	-0.687939	0.643671	0.0932254	0.688831
GRMZM2G126732	0.861616	0.843869	-0.832142	-0.800321	-0.0372323	-0.922518	-0.778704	0.375032	-0.122148	0.74889
GRMZM2G133407	0.847085	0.820725	-0.804402	-0.792818	-0.061464	-0.900785	-0.744603	0.382036	-0.0691714	0.714685
GRMZM2G164074	0.77212	0.744711	-0.732386	-0.712085	0.00382053	-0.853991	-0.676117	0.288908	-0.0217887	0.63558
GRMZM2G173192	0.957808	0.901753	-0.853686	-0.959603	-0.388159	-0.875393	-0.761164	0.699309	-0.00598992	0.771728
GRMZM2G302245	0.89516	0.867506	-0.819003	-0.9298	-0.561278	-0.699104	-0.748855	0.865152	-0.231625	0.810744
GRMZM2G313272	0.898978	0.892568	-0.885117	-0.83196	-0.0324562	-0.956972	-0.838836	0.39863	-0.205285	0.813705
GRMZM2G316721	0.905993	0.909325	-0.881355	-0.907442	-0.413013	-0.763727	-0.83685	0.765875	-0.391922	0.888885
GRMZM2G411216	0.952777	0.899275	-0.854097	-0.948867	-0.357297	-0.883826	-0.764224	0.671327	-0.0117274	0.770648
GRMZM2G428391	0.928974	0.845438	-0.775001	-0.974205	-0.586618	-0.763272	-0.65965	0.841553	0.120042	0.69214
GRMZM2G440313	0.861272	0.839566	-0.793428	-0.897498	-0.559762	-0.65903	-0.729451	0.85611	-0.26144	0.795617
GRMZM5G822947	0.916095	0.895949	-0.853118	-0.938957	-0.513335	-0.740613	-0.788524	0.837577	-0.271497	0.845206
