# Supplementary material for: A systems biology approach uncovers a gene co-expression network associated with cell wall degradability in maize
Source: PLoS One. 2019 Dec 31;14(12):e0227011. doi: 10.1371/journal.pone.0227011 (PMC6938352; doi:10.1371/journal.pone.0227011)
Supplement: S7 Table — (XLSX) [file pone.0227011.s010.xlsx]

## Sheet: S7 Table
S7 Table. PCCs for the 116 genes that are differentially expressed in the NILsF288 relative to the NILs271 and co-expressed based on a |PCC|> 0.995.
AGPv3_gene_ID	AGPv3_gene_ID	PCC
AC214451.3_FG005	AC209215.4_FG004	0.997539
GRMZM2G005344	AC209215.4_FG004	0.997539
GRMZM2G005344	AC214451.3_FG005	1
GRMZM2G010673	gene_03	-0.997353
GRMZM2G010673	GRMZM2G009719	0.99801
GRMZM2G018820	GRMZM2G009719	0.999578
GRMZM2G018820	GRMZM2G010673	0.997464
GRMZM2G023982	AC213621.5_FG002	0.998934
GRMZM2G024668	GRMZM2G012631	0.998435
GRMZM2G028218	GRMZM2G024668	0.998176
GRMZM2G035922	GRMZM2G023982	-0.997859
GRMZM2G039993	GRMZM2G021388	0.998302
GRMZM2G040965	GRMZM2G004377	-0.996741
GRMZM2G050556	GRMZM2G021388	-0.997497
GRMZM2G050917	AC209215.4_FG004	-0.997539
GRMZM2G050917	AC214451.3_FG005	-1
GRMZM2G050917	GRMZM2G005344	-1
GRMZM2G059285	AC214451.3_FG005	0.996439
GRMZM2G059285	GRMZM2G005344	0.996439
GRMZM2G059285	GRMZM2G050917	-0.996439
GRMZM2G066153	GRMZM2G050384	-0.999795
GRMZM2G069335	GRMZM2G050384	-0.99772
GRMZM2G069335	GRMZM2G066153	0.997449
GRMZM2G069651	GRMZM2G004377	0.99589
GRMZM2G069651	GRMZM2G040965	-0.999525
GRMZM2G083716	GRMZM2G012631	0.996969
GRMZM2G083716	GRMZM2G024668	0.996791
GRMZM2G084794	gene_03	-0.995196
GRMZM2G085964	AC209215.4_FG004	0.99565
GRMZM2G085964	AC214451.3_FG005	0.997248
GRMZM2G085964	GRMZM2G005344	0.997248
GRMZM2G085964	GRMZM2G050917	-0.997248
GRMZM2G085964	GRMZM2G059285	0.998669
GRMZM2G087186	GRMZM2G019183	0.999791
GRMZM2G088349	GRMZM2G084794	-0.997201
GRMZM2G092432	GRMZM2G034623	-0.997758
GRMZM2G092432	GRMZM2G050384	-0.995264
GRMZM2G092432	GRMZM2G066153	0.996108
GRMZM2G092432	GRMZM2G069335	0.99837
GRMZM2G094666	GRMZM2G051683	0.999849
GRMZM2G098875	AC214451.3_FG005	0.998785
GRMZM2G098875	GRMZM2G005344	0.998785
GRMZM2G098875	GRMZM2G050917	-0.998785
GRMZM2G098875	GRMZM2G051683	-0.995983
GRMZM2G098875	GRMZM2G059285	0.998962
GRMZM2G098875	GRMZM2G085964	0.997676
GRMZM2G098875	GRMZM2G094666	-0.996592
GRMZM2G101000	GRMZM2G015333	-0.999267
GRMZM2G106190	GRMZM2G050384	-0.99718
GRMZM2G106190	GRMZM2G066153	0.995459
GRMZM2G108997	gene_03	-0.995556
GRMZM2G108997	AC214451.3_FG005	0.995834
GRMZM2G108997	GRMZM2G005344	0.995834
GRMZM2G108997	GRMZM2G010673	0.99807
GRMZM2G108997	GRMZM2G050917	-0.995834
GRMZM2G108997	GRMZM2G051683	-0.997169
GRMZM2G108997	GRMZM2G094666	-0.998306
GRMZM2G108997	GRMZM2G098875	0.995452
GRMZM2G113355	GRMZM2G041714	0.998816
GRMZM2G113355	GRMZM2G083716	0.997702
GRMZM2G119705	GRMZM2G050556	-0.995489
GRMZM2G119705	GRMZM2G100158	0.999255
GRMZM2G119766	gene_03	0.998609
GRMZM2G119766	AC214451.3_FG005	-0.995659
GRMZM2G119766	GRMZM2G005344	-0.995659
GRMZM2G119766	GRMZM2G010673	-0.996622
GRMZM2G119766	GRMZM2G050917	0.995659
GRMZM2G119766	GRMZM2G084794	-0.996781
GRMZM2G119766	GRMZM2G108997	-0.998036
GRMZM2G122543	GRMZM2G100158	0.998727
GRMZM2G122543	GRMZM2G119705	0.998767
GRMZM2G123480	GRMZM2G106190	-0.99595
GRMZM2G123973	GRMZM2G008972	0.998558
GRMZM2G124921	GRMZM2G039993	0.998096
GRMZM2G124921	GRMZM2G123973	-0.998203
GRMZM2G125649	GRMZM2G026523	-0.997518
GRMZM2G125649	GRMZM2G051683	0.99908
GRMZM2G125649	GRMZM2G094666	0.998191
GRMZM2G126732	GRMZM2G100158	0.998817
GRMZM2G126732	GRMZM2G119705	0.996953
GRMZM2G126732	GRMZM2G122543	0.995154
GRMZM2G127418	GRMZM2G019183	0.996478
GRMZM2G128179	GRMZM2G118610	-0.999115
GRMZM2G129234	GRMZM2G088349	-0.997184
GRMZM2G131421	GRMZM2G050384	0.99961
GRMZM2G131421	GRMZM2G066153	-0.998861
GRMZM2G131421	GRMZM2G069335	-0.996912
GRMZM2G131421	GRMZM2G106190	-0.998828
GRMZM2G133407	GRMZM2G100158	0.999587
GRMZM2G133407	GRMZM2G119705	0.997898
GRMZM2G133407	GRMZM2G122543	0.998514
GRMZM2G133407	GRMZM2G126732	0.998524
GRMZM2G136344	AC209215.4_FG004	0.996196
GRMZM2G136344	GRMZM2G088349	-0.998406
GRMZM2G136344	GRMZM2G129234	0.999186
GRMZM2G140609	AC209215.4_FG004	0.997753
GRMZM2G140609	AC214451.3_FG005	0.998572
GRMZM2G140609	GRMZM2G005344	0.998572
GRMZM2G140609	GRMZM2G050917	-0.998572
GRMZM2G140609	GRMZM2G084794	0.997563
GRMZM2G140609	GRMZM2G098875	0.995032
GRMZM2G140609	GRMZM2G108997	0.99586
GRMZM2G140609	GRMZM2G119766	-0.99841
GRMZM2G140763	GRMZM2G056252	-0.995029
GRMZM2G140763	GRMZM2G118610	-0.995835
GRMZM2G142802	AC209215.4_FG004	0.99806
GRMZM2G142802	GRMZM2G085964	0.997507
GRMZM2G147399	AC214451.3_FG005	0.996799
GRMZM2G147399	GRMZM2G005344	0.996799
GRMZM2G147399	GRMZM2G010673	0.996534
GRMZM2G147399	GRMZM2G050917	-0.996799
GRMZM2G147399	GRMZM2G051683	-0.99827
GRMZM2G147399	GRMZM2G094666	-0.999136
GRMZM2G147399	GRMZM2G098875	0.997207
GRMZM2G147399	GRMZM2G108997	0.99973
GRMZM2G147399	GRMZM2G119766	-0.996907
GRMZM2G147399	GRMZM2G140609	0.995647
GRMZM2G149422	GRMZM2G041714	-0.998377
GRMZM2G158328	GRMZM2G041714	-0.997896
GRMZM2G158328	GRMZM2G056252	-0.997217
GRMZM2G158328	GRMZM2G083716	-0.995151
GRMZM2G158328	GRMZM2G113355	-0.996493
GRMZM2G159393	GRMZM2G006206	0.997633
GRMZM2G162127	gene_03	0.995707
GRMZM2G162127	AC203989.4_FG001	-0.997003
GRMZM2G162127	GRMZM2G050384	-0.996036
GRMZM2G162127	GRMZM2G066153	0.996153
GRMZM2G162127	GRMZM2G084794	-0.995927
GRMZM2G162127	GRMZM2G131421	-0.995878
GRMZM2G164405	GRMZM2G041714	-0.996339
GRMZM2G164405	GRMZM2G149422	0.99928
GRMZM2G165530	GRMZM2G008972	0.995999
GRMZM2G165530	GRMZM2G123973	0.995217
GRMZM2G169382	gene_03	-0.997486
GRMZM2G169382	AC214451.3_FG005	0.997164
GRMZM2G169382	GRMZM2G005344	0.997164
GRMZM2G169382	GRMZM2G010673	0.996191
GRMZM2G169382	GRMZM2G050917	-0.997164
GRMZM2G169382	GRMZM2G084794	0.996147
GRMZM2G169382	GRMZM2G108997	0.99861
GRMZM2G169382	GRMZM2G119766	-0.999819
GRMZM2G169382	GRMZM2G140609	0.998934
GRMZM2G169382	GRMZM2G147399	0.997923
GRMZM2G170602	GRMZM2G009719	-0.995192
GRMZM2G170602	GRMZM2G040965	0.99747
GRMZM2G170602	GRMZM2G123480	-0.995268
GRMZM2G170958	GRMZM2G019183	0.99841
GRMZM2G170958	GRMZM2G087186	0.997253
GRMZM2G170958	GRMZM2G127418	0.998418
GRMZM2G173192	GRMZM2G035890	0.995119
GRMZM2G173192	GRMZM2G165530	-0.997443
GRMZM2G175805	AC209215.4_FG004	0.997539
GRMZM2G175805	AC214451.3_FG005	1
GRMZM2G175805	GRMZM2G005344	1
GRMZM2G175805	GRMZM2G050917	-1
GRMZM2G175805	GRMZM2G059285	0.996439
GRMZM2G175805	GRMZM2G085964	0.997248
GRMZM2G175805	GRMZM2G098875	0.998785
GRMZM2G175805	GRMZM2G108997	0.995834
GRMZM2G175805	GRMZM2G119766	-0.995659
GRMZM2G175805	GRMZM2G140609	0.998572
GRMZM2G175805	GRMZM2G147399	0.996799
GRMZM2G175805	GRMZM2G169382	0.997164
GRMZM2G176774	GRMZM2G015333	0.999132
GRMZM2G176774	GRMZM2G101000	-0.996822
GRMZM2G177458	GRMZM2G034623	0.999407
GRMZM2G177458	GRMZM2G069335	-0.995459
GRMZM2G177458	GRMZM2G092432	-0.999216
GRMZM2G178546	GRMZM2G055802	-0.996193
GRMZM2G178546	GRMZM2G087186	-0.996677
GRMZM2G179685	GRMZM2G056252	-0.99686
GRMZM2G179685	GRMZM2G140763	0.998391
GRMZM2G179827	GRMZM2G170958	-0.996091
GRMZM2G300965	GRMZM2G118610	0.998069
GRMZM2G300965	GRMZM2G128179	-0.999774
GRMZM2G302245	GRMZM2G041714	0.999562
GRMZM2G302245	GRMZM2G056252	0.996164
GRMZM2G302245	GRMZM2G113355	0.997526
GRMZM2G302245	GRMZM2G149422	-0.998117
GRMZM2G302245	GRMZM2G158328	-0.999082
GRMZM2G302245	GRMZM2G164405	-0.997036
GRMZM2G313272	GRMZM2G179827	-0.998723
GRMZM2G316362	GRMZM2G034623	0.995314
GRMZM2G316362	GRMZM2G050384	0.997254
GRMZM2G316362	GRMZM2G066153	-0.997547
GRMZM2G316362	GRMZM2G069335	-0.999609
GRMZM2G316362	GRMZM2G092432	-0.999551
GRMZM2G316362	GRMZM2G131421	0.995678
GRMZM2G316362	GRMZM2G177458	0.997731
GRMZM2G316721	GRMZM2G034623	0.999147
GRMZM2G316721	GRMZM2G056252	0.995123
GRMZM2G316721	GRMZM2G118610	0.99714
GRMZM2G316721	GRMZM2G128179	-0.995182
GRMZM2G316721	GRMZM2G140763	-0.995657
GRMZM2G316721	GRMZM2G177458	0.997199
GRMZM2G342509	gene_03	0.996468
GRMZM2G342509	GRMZM2G009719	-0.99799
GRMZM2G342509	GRMZM2G010673	-0.998314
GRMZM2G342509	GRMZM2G018820	-0.995998
GRMZM2G342509	GRMZM2G123480	-0.997803
GRMZM2G353276	GRMZM2G106190	0.998901
GRMZM2G353276	GRMZM2G123480	-0.998955
GRMZM2G353276	GRMZM2G131421	-0.996401
GRMZM2G353276	GRMZM2G342509	0.996114
GRMZM2G368838	gene_03	0.997445
GRMZM2G368838	GRMZM2G106190	0.997435
GRMZM2G368838	GRMZM2G123480	-0.996818
GRMZM2G368838	GRMZM2G131421	-0.996785
GRMZM2G368838	GRMZM2G162127	0.9961
GRMZM2G368838	GRMZM2G342509	0.996728
GRMZM2G368838	GRMZM2G353276	0.998733
GRMZM2G371462	GRMZM2G012631	0.998613
GRMZM2G371462	GRMZM2G024668	0.997081
GRMZM2G371462	GRMZM2G028218	0.996292
GRMZM2G371462	GRMZM2G040965	-0.995609
GRMZM2G371462	GRMZM2G069651	0.997461
GRMZM2G376661	GRMZM2G040965	-0.998101
GRMZM2G376661	GRMZM2G069651	0.995784
GRMZM2G376661	GRMZM2G123480	0.996307
GRMZM2G376661	GRMZM2G170602	-0.999908
GRMZM2G381404	GRMZM2G015333	0.997667
GRMZM2G381404	GRMZM2G101000	-0.9995
GRMZM2G381404	GRMZM2G311961	0.995467
GRMZM2G387341	gene_03	-0.996323
GRMZM2G387341	GRMZM2G106190	-0.997014
GRMZM2G387341	GRMZM2G123480	0.998906
GRMZM2G387341	GRMZM2G342509	-0.998404
GRMZM2G387341	GRMZM2G353276	-0.999362
GRMZM2G387341	GRMZM2G368838	-0.999402
GRMZM2G389416	GRMZM2G086590	1
GRMZM2G399136	GRMZM2G009719	0.998093
GRMZM2G399136	GRMZM2G018820	0.998614
GRMZM2G399136	GRMZM2G170602	-0.995375
GRMZM2G411216	GRMZM2G035890	0.996774
GRMZM2G411216	GRMZM2G173192	0.999214
GRMZM2G430942	GRMZM2G399136	-0.996369
GRMZM2G440313	GRMZM2G041714	0.995201
GRMZM2G440313	GRMZM2G056252	0.996907
GRMZM2G440313	GRMZM2G149422	-0.997926
GRMZM2G440313	GRMZM2G164405	-0.999502
GRMZM2G440313	GRMZM2G179685	-0.995322
GRMZM2G440313	GRMZM2G302245	0.996809
GRMZM2G463493	GRMZM2G009719	-0.99638
GRMZM2G463493	GRMZM2G010673	-0.995385
GRMZM2G463493	GRMZM2G123480	-0.999552
GRMZM2G463493	GRMZM2G170602	0.995939
GRMZM2G463493	GRMZM2G342509	0.999271
GRMZM2G463493	GRMZM2G353276	0.997877
GRMZM2G463493	GRMZM2G368838	0.996718
GRMZM2G463493	GRMZM2G376661	-0.99665
GRMZM2G463493	GRMZM2G387341	-0.998892
GRMZM2G464572	GRMZM2G428391	-0.996926
GRMZM2G465835	GRMZM2G009719	-0.99778
GRMZM2G465835	GRMZM2G010673	-0.997204
GRMZM2G465835	GRMZM2G018820	-0.999132
GRMZM2G465835	GRMZM2G051683	0.997626
GRMZM2G465835	GRMZM2G094666	0.997722
GRMZM2G465835	GRMZM2G108997	-0.996679
GRMZM2G465835	GRMZM2G125649	0.996444
GRMZM2G465835	GRMZM2G147399	-0.996399
GRMZM2G465835	GRMZM2G399136	-0.996461
GRMZM2G467184	gene_03	0.996235
GRMZM2G467184	GRMZM2G009719	-0.997874
GRMZM2G467184	GRMZM2G010673	-0.99805
GRMZM2G467184	GRMZM2G018820	-0.99578
GRMZM2G467184	GRMZM2G123480	-0.99808
GRMZM2G467184	GRMZM2G342509	0.99999
GRMZM2G467184	GRMZM2G353276	0.996395
GRMZM2G467184	GRMZM2G368838	0.996806
GRMZM2G467184	GRMZM2G387341	-0.998537
GRMZM2G467184	GRMZM2G463493	0.99943
GRMZM2G552956	GRMZM2G050556	0.996314
GRMZM2G552956	GRMZM2G119705	-0.996838
GRMZM2G552956	GRMZM2G313272	-0.995259
GRMZM2G554314	AC209215.4_FG004	0.997539
GRMZM2G554314	AC214451.3_FG005	1
GRMZM2G554314	GRMZM2G005344	1
GRMZM2G554314	GRMZM2G050917	-1
GRMZM2G554314	GRMZM2G059285	0.996439
GRMZM2G554314	GRMZM2G085964	0.997248
GRMZM2G554314	GRMZM2G098875	0.998785
GRMZM2G554314	GRMZM2G108997	0.995834
GRMZM2G554314	GRMZM2G119766	-0.995659
GRMZM2G554314	GRMZM2G140609	0.998572
GRMZM2G554314	GRMZM2G147399	0.996799
GRMZM2G554314	GRMZM2G169382	0.997164
GRMZM2G554314	GRMZM2G175805	1
GRMZM5G822947	GRMZM2G041714	0.996548
GRMZM5G822947	GRMZM2G056252	0.997
GRMZM5G822947	GRMZM2G083716	0.995404
GRMZM5G822947	GRMZM2G113355	0.99549
GRMZM5G822947	GRMZM2G158328	-0.999806
GRMZM5G822947	GRMZM2G302245	0.998047
GRMZM5G859099	GRMZM2G018820	0.995289
GRMZM5G859099	GRMZM2G051683	-0.996722
GRMZM5G859099	GRMZM2G094666	-0.995583
GRMZM5G859099	GRMZM2G125649	-0.998522
GRMZM5G859099	GRMZM2G430942	-0.99827
GRMZM5G859099	GRMZM2G465835	-0.997416
GRMZM5G869403	GRMZM2G035922	-0.997993
GRMZM5G881369	GRMZM2G041714	-0.997893
GRMZM5G881369	GRMZM2G083716	-0.996057
GRMZM5G881369	GRMZM2G113355	-0.999506
GRMZM5G881369	GRMZM2G302245	-0.99573
GRMZM5G894619	GRMZM2G009719	-0.997113
GRMZM5G894619	GRMZM2G010673	-0.995613
GRMZM5G894619	GRMZM2G123480	-0.999275
GRMZM5G894619	GRMZM2G170602	0.996723
GRMZM5G894619	GRMZM2G342509	0.999296
GRMZM5G894619	GRMZM2G353276	0.997093
GRMZM5G894619	GRMZM2G368838	0.995827
GRMZM5G894619	GRMZM2G376661	-0.997285
GRMZM5G894619	GRMZM2G387341	-0.998325
GRMZM5G894619	GRMZM2G463493	0.999936
GRMZM5G894619	GRMZM2G467184	0.999444
cov45_id80_joint_Locus_58585	AC209215.4_FG004	-0.997539
cov45_id80_joint_Locus_58585	AC214451.3_FG005	-1
cov45_id80_joint_Locus_58585	GRMZM2G005344	-1
cov45_id80_joint_Locus_58585	GRMZM2G050917	1
cov45_id80_joint_Locus_58585	GRMZM2G059285	-0.996439
cov45_id80_joint_Locus_58585	GRMZM2G085964	-0.997248
cov45_id80_joint_Locus_58585	GRMZM2G098875	-0.998785
cov45_id80_joint_Locus_58585	GRMZM2G108997	-0.995834
cov45_id80_joint_Locus_58585	GRMZM2G119766	0.995659
cov45_id80_joint_Locus_58585	GRMZM2G140609	-0.998572
cov45_id80_joint_Locus_58585	GRMZM2G147399	-0.996799
cov45_id80_joint_Locus_58585	GRMZM2G169382	-0.997164
cov45_id80_joint_Locus_58585	GRMZM2G175805	-1
cov45_id80_joint_Locus_58585	GRMZM2G554314	-1
