# Supplementary material for: A systems biology approach uncovers a gene co-expression network associated with cell wall degradability in maize
Source: PLoS One. 2019 Dec 31;14(12):e0227011. doi: 10.1371/journal.pone.0227011 (PMC6938352; doi:10.1371/journal.pone.0227011)
Supplement: S8 Table — (XLSX) [file pone.0227011.s011.xlsx]

## Sheet: S8 Table
S8 Table. List of PLMs identified in promoters of genes that are differentially expressed in the NILs288 relative to the NILs271.
		Score of maximal square relative to base line	Motif_distribution_ relative_to_TSS				Fraction_of_promoters_with_the_motif_in_the_preferential_window
Motif_ID	Motif_sequence		Preferential_position	Start	Stop		Number	%	Motif_name	Is_core	Family_place	References
1	AAACAAA	1.18	-289	-335	-250		10	8.40	ANAERO1CONSENSUS	core motif	Absolute_father	16027132
2	TGACG	1.74	-282	-340	-205		27	22.69	ASF1MOTIFCAMV	_	Father_son	2528073 12953119 9225852 10809441
3	GATA	1.26	-276	-285	-265		23	19.3	GATABOX	core motif	Absolute_father	2651885 12139008 2152164 16762033 2535536 15084732
4	CCGTCC	1.4	-263	-310	-210		13	11	PALBOXAPC	core motif	Alone_totally	7597051
5	AACGG	1.72	-258	-300	-190		24	20	MYBCOREATCYCB1	core motif	Absolute_father	12139003
6	TATCCA	1.47	-185	-245	-150		7	5.88	TATCCAOSAMY	core motif	Absolute_father	12172034 16905658 9553059
7	GATT	01.26	-160	-175	-145		35	29.41	ARR1AT	core motif	Absolute_father	11135105 15258171
8	CATGTG	01.05	-151	-195	-110		11	9.24	MYCATERD1	core motif	Absolute_father	15319476 12535340
9	CTGACY	1.37	-128	-165	-85		12	10.08	WBOXNTCHN48	_	Absolute_son	15358520
10	KCACGW	1.23	-127	-165	-85		21	17.65	RHERPATEXPA7	_	Father_son	17098810
11	TGGGCY	3.33	-94	-185	-35		22	18.49	SITEIIATCYTC	_	Father_son	16760496 16113211
12	GGGCC	2.27	-90	-205	-20		36	30	SORLIP2AT -- SORLIP2	core motif	Absolute_father	14681527
13	ACACNNG	2.94	-80	-175	40		43	36.13	DPBFCOREDCDC3 -- DPBF1&2 binding site motif	_	Father_son	9225465 10760247 10929936
14	TTWTWTTWTT	1.49	-77	-115	-25		9	7.56	MARTBOX	_	Absolute_son	2695485
15	TATAWA	5.28	-35	-50	-15		33	27.73	TATA-box	core motif	Absolute_father
16	TATAAG	2.13	-31	-85	30		11	9.24	TATA-like	core motif	Alone_totally	20222994
17	TCTTAA	1.04	-27	-80	20		10	8.40	TATA-like	core motif	Alone_totally	20222994
18	ACGC	1.92	-22	-185	90		96	80.6	part of VOZ-binding sequence	core motif	Absolute_father
19	TATATAA	2.1	-13	-95	35		12	10.08	TATABOX4	_	Father_son	14660650
20	TATAAAT	1.64	-2	-115	50		10	8.33	TATABOX2	_	Father_son	2710102 14660650
21	ACNGCT	1.03	59	40	75		14	11.7	VIP1 response elements	core motif	Alone_totally	11432846
22	GTGGWWHG	1.67	61	25	100		9	7.56	SV40COREENHAN	_	Absolute_son	2347304 3678200 6297005
23	GCCGCC	1.91	62	-35	100		30	25.2	GCCCORE -- ERF1 BS in AtCHI-B -- GCC-box promoter motif	core motif	Absolute_father	14630974 12805630 9851977 10837265
