# Supplementary material for: A systems biology approach uncovers a gene co-expression network associated with cell wall degradability in maize
Source: PLoS One. 2019 Dec 31;14(12):e0227011. doi: 10.1371/journal.pone.0227011 (PMC6938352; doi:10.1371/journal.pone.0227011)
Supplement: S9 Table — (XLSX) [file pone.0227011.s012.xlsx]

## Sheet: S4 Table
S9 Table. Relative expression values in the two pairs of NILs introgressed into targeted QTL6.05i.
	Mean					ANOVA tableb
Gene name	1F271	1F288	2F271	2F288		Allele	Line	Interaction
ZmFKBP20-1 (gene 10)	120.65	75.51	140.64	69.23		0.0107263	0.521308	0.416982
ZmESMD1 (gene 14a)	97.74	116.94	88.26	95.62		0.0273938	0.0162618	0.0933565
ZmRPS23 (gene 36)	109.78	190.23	125.76	180.57		0.00149143	0.532552	0.145381
bTraits were categorized as Allele, line, and interaction as follows: Allele, traits that showed significant (dark red: P < 0.05) changes in NILsF288 relative to NILsF271 when the additive model could be retained; Line, traits that showed significant (dark red: P < 0.05) changes in NILs 1 relative to NILs 2 when the additive model could be retained; interaction, traits that showed significant (da…
